# Supplementary material for: An atlas of the bone marrow bone proteome in patients with dysproteinemias
Source: Blood Cancer J. 2023 Apr 28;13(1):63. doi: 10.1038/s41408-023-00840-8 (PMC10140150; doi:10.1038/s41408-023-00840-8)
Supplement: Supplementary file 5 — spectral counts of all identified proteins [file 41408_2023_840_MOESM5_ESM.xlsx]

## Sheet: raw protein MS1 counts
GeneSymb	Intensity.1_08_p21010_b1_al01	Intensity.1_10_p21010_b1_rm01	Intensity.1_12_p21010_b1_sm01	Intensity.1_14_p21010_b1_nd01	Intensity.1_17_p21010_b1_mg01	Intensity.1_21_p21010_b1_al02	Intensity.1_23_p21010_b1_dr02	Intensity.1_25_p21010_b1_rm02	Intensity.1_27_p21010_b1_mg02	Intensity.1_29_p21010_b1_sm02	Intensity.1_33_p21010_b1_dr03	Intensity.1_35_p21010_b1_nd03	Intensity.1_37_p21010_b1_al03	Intensity.1_39_p21010_b1_rm03	Intensity.1_41_p21010_b1_sm03	Intensity.1_43_p21010_b1_mg04	Intensity.1_45_p21010_b1_sm04	Intensity.1_47_p21010_b1_dr04	Intensity.1_49_p21010_b1_nd04	Intensity.1_51_p21010_b1_al04	Intensity.1_53_p21010_b1_nd02	Intensity.1_55_p21010_b1_dr01	Intensity.1_57_p21010_b1_mg03	Intensity.3_01_p21010_b2_sm08	Intensity.3_03_p21010_b2_al08	Intensity.3_05_p21010_b2_mg08	Intensity.3_07_p21010_b2_nd08	Intensity.3_09_p21010_b2_dr08	Intensity.3_11_p21010_b2_rm04	Intensity.3_13_p21010_b2_sm05	Intensity.3_15_p21010_b2_rm05	Intensity.3_17_p21010_b2_al05	Intensity.3_19_p21010_b2_dr05	Intensity.3_21_p21010_b2_mg05	Intensity.3_23_p21010_b2_dr07	Intensity.3_25_p21010_b2_sm06	Intensity.3_27_p21010_b2_nd07	Intensity.3_29_p21010_b2_al07	Intensity.3_31_p21010_b2_mg07	Intensity.3_33_p21010_b2_rm06	Intensity.3_35_p21010_b2_nd06	Intensity.3_37_p21010_b2_dr06	Intensity.3_39_p21010_b2_mg06	Intensity.3_41_p21010_b2_al06	Intensity.3_43_p21010_b3_al09	Intensity.3_45_p21010_b3_mg09	Intensity.3_47_p21010_b3_rm07	Intensity.3_49_p21010_b3_nd13	Intensity.3_51_p21010_b3_al10
A1BG	25.6145	24.726	29.4574	26.9076	26.2759	28.0482	26.219	26.3723	25.363	26.529	26.6601	25.904	25.6291	27.755	29.1103	27.3465	26.3312	26.7059	25.9033	29.1686	27.4542	25.6361	25.6981	26.7358	27.4035	24.0813	24.6322	25.5473	25.1305	25.9273	26.6935	25.1102	28.2001	25.8864	27.505	27.1341	26.4577	27.4993	27.3413	24.1239	26.1877	26.3979	26.0843	21.2063	26.2168	27.4799	25.0827	29.1176	25.3767
A2M	29.0962	28.6479	30.4448	29.2796	30.6151	30.7029	29.8591	30.2162	30.2905	31.9685	34.5625	29.2128	30.2973	31.4421	30.3668	30.795	31.4008	29.8587	28.193	31.2206	28.6133	29.9954	28.7727	31.503	31.0595	28.5483	29.6632	33.9786	28.9667	30.4442	29.8305	28.2935	30.4882	31.181	29.632	30.1047	28.3717	29.7632	29.8943	28.5662	29.6835	31.0705	30.9224	26.5021	33.9035	31.0133	30.4859	31.3553	29.9443
AARS1	0	0	0	0	0	20.7769	19.9932	20.158	20.3419	19.8841	21.4632	21.4459	0	0	0	0	0	0	0	0	21.0601	0	0	0	0	0	0	0	19.6699	19.5896	0	0	21.1897	0	0	0	21.5178	0	0	0	0	21.1384	21.6511	0	0	0	19.5107	20.4044	19.4673
ABCB10	0	19.8567	0	0	0	0	0	0	20.3811	0	0	0	20.7002	0	0	0	0	22.1262	0	0	0	0	0	0	20.8073	20.1132	28.2074	0	0	20.4862	23.2911	0	0	0	0	20.0134	0	0	28.2114	18.9023	0	0	21.2113	0	19.4064	0	0	0	20.0055
ABCE1	24.0158	0	0	0	0	0	24.9073	18.4054	20.1726	19.2846	21.0254	21.2189	0	0	0	23.8858	0	19.8431	24.2633	0	0	22.5999	0	0	0	0	0	24.461	0	0	23.5718	0	0	0	0	0	25.5766	0	0	19.0768	0	23.7988	24.0195	24.0735	0	0	18.7771	0	18.6764
ABCF1	19.0512	20.8834	0	0	19.5118	21.3571	21.0561	21.2483	21.0141	20.7204	22.7381	21.5235	19.9179	0	21.9579	21.0108	20.9455	22.4418	21.2155	0	21.0715	19.21	0	0	21.0106	20.521	19.6628	19.362	0	0	20.296	0	21.5047	0	19.4316	20.6658	20.3616	21.0376	21.7314	20.0892	0	21.6198	21.5456	0	0	21.5408	20.3118	21.2065	21.5947
ABHD10	0	0	0	0	0	0	0	22.3762	22.3996	0	24.8809	23.8913	0	0	23.5983	0	0	22.4044	23.3494	0	22.8942	0	0	0	21.6631	20.6098	20.2255	0	0	0	22.5183	0	20.0714	0	0	0	21.2644	20.5686	22.4776	21.3208	0	0	22.3805	0	0	0	0	22.8926	0
ABHD14B	22.2433	0	24.9403	24.6113	23.814	24.1488	23.5132	23.9571	24.4278	24.8316	26.5804	25.284	23.4514	23.9529	27.9784	22.8044	23.795	25.5082	25.1197	24.0022	26.3046	22.2816	22.9567	0	23.8415	23.8075	22.4025	0	0	23.2174	24.5034	24.5922	25.0729	24.5131	22.4593	0	0	23.3517	24.1715	22.855	0	22.5557	24.7782	19.4547	22.8829	23.3254	21.925	0	25.7204
ABHD5	0	21.2872	0	0	21.0209	0	0	0	20.2529	0	20.5664	0	0	0	0	21.039	0	20.2274	0	0	20.8805	0	0	0	0	19.7957	0	0	0	0	20.2673	0	0	0	0	0	0	0	0	0	0	20.1494	19.8383	0	0	21.7008	0	0	20.3126
ABI3BP	0	0	22.6426	0	0	27.7544	0	0	0	0	0	0	0	20.0965	0	0	0	0	0	0	0	0	0	0	22.5319	0	0	0	20.4062	25.5689	0	0	24.0803	27.9684	0	0	0	22.038	0	0	20.7074	0	0	0	23.7146	0	0	19.4951	0
ABRACL	23.0007	21.9452	24.1281	23.2766	24.3076	24.422	24.3761	24.1723	24.2492	22.8373	25.0981	24.4003	23.6125	20.7118	25.5463	24.9776	24.3923	25.7217	25.0548	21.7715	25.0743	21.9016	0	22.9726	24.7375	22.986	23.0202	22.4632	21.6048	22.2673	22.8092	22.2016	25.2368	23.5891	21.9416	23.4032	23.6344	24.6879	25.1934	23.7207	21.7743	23.8105	24.185	0	21.8471	23.1769	23.3868	24.7994	25.3543
ACAA1	18.3521	19.925	0	21.8222	20.9401	0	20.5664	20.6389	19.0091	20.78	20.5257	19.8866	18.8107	0	21.1309	0	20.1849	21.0779	20.6867	0	23.0787	0	0	19.1607	20.1611	18.5269	19.3429	18.1803	18.7374	21.1173	21.159	0	22.3633	0	0	19.3652	22.3772	0	20.4386	0	0	22.2186	21.5423	0	0	20.4292	0	22.8297	22.5551
ACAA2	0	20.4327	24.9963	0	20.1622	22.6989	23.4937	23.7318	24.1531	0	25.9566	21.2017	21.8019	0	21.8502	23.2385	23.5033	25.8485	0	0	27.085	21.4603	0	25.1751	0	23.3258	22.7213	0	0	22.3285	23.8578	0	23.8913	0	0	22.8949	23.5838	25.416	22.5325	24.3672	0	20.5522	24.01	0	0	25.4545	23.4455	24.2378	23.9272
ACAD9	0	0	0	0	0	0	0	0	0	0	21.8424	0	0	0	0	0	0	21.5354	21.8393	0	0	0	0	0	0	19.0725	0	0	0	0	0	0	0	0	0	0	0	0	0	0	0	0	21.0778	0	0	0	0	0	0
ACADM	0	0	0	0	0	0	0	23.5765	0	0	26.4609	0	21.6686	0	25.6826	0	0	22.9889	0	0	23.4407	0	0	0	0	0	20.2644	0	20.892	19.3624	23.0491	0	21.4047	0	0	20.2449	0	0	0	0	0	20.6718	21.8249	0	0	26.5719	0	23.9228	22.0008
ACADVL	23.3993	24.0678	24.9368	25.5681	24.6392	25.0458	24.8614	26.7716	27.2121	24.7251	27.6931	25.7532	23.8175	23.3013	25.2979	26.8921	24.6876	26.6478	27.4986	22.976	26.8332	22.5461	24.807	24.928	26.4105	25.2229	23.1629	23.3277	22.4488	0	26.2298	0	26.6886	24.9667	23.859	24.6771	25.7031	24.4948	24.2215	26.0412	24.833	26.9687	27.5747	0	23.4508	26.9248	24.999	25.2606	24.6694
ACAN	0	0	28.5905	24.3312	24.4207	31.8062	0	25.2893	27.622	25.8469	23.6276	25.0701	24.1845	26.3244	23.0957	31.7114	0	26.1131	28.882	26.1817	0	0	23.182	0	28.2404	21.5451	0	21.3315	23.8194	31.7247	0	21.5819	30.8674	33.6186	0	28.4938	27.9977	25.4949	23.8727	0	22.9286	24.5323	0	19.074	31.1574	0	0	23.2653	28.4294
ACAT1	20.1008	22.4122	22.4329	22.1712	21.4881	24.5025	23.1187	24.7101	22.959	23.2633	25.8656	22.1277	21.4424	20.2907	23.6598	22.3645	23.0811	24.7748	26.4567	20.5855	25.2724	19.9409	23.8271	24.5899	24.4916	23.4161	23.0631	21.5001	24.7851	23.9711	24.9909	19.9335	26.3665	20.9075	21.2662	21.9326	24.5963	23.0714	24.0346	25.1296	19.7612	24.2289	26.4055	0	21.7664	27.2126	22.2809	24.8373	24.7477
ACBD4	0	0	28.5476	27.1768	0	26.7968	0	0	0	0	25.6688	0	0	24.3203	0	23.5349	0	0	0	0	0	0	0	0	0	0	0	0	33.3353	31.5437	28.6032	31.135	29.1715	29.1844	0	28.1161	31.2349	26.0829	25.7327	0	27.3339	29.3396	27.7832	22.4181	24.4389	0	26.3766	0	0
ACLY	22.8429	21.8189	21.7822	23.4765	23.5285	23.335	24.3292	24.5936	24.0698	23.8457	25.484	24.6972	22.3237	21.454	24.7929	23.0292	23.4122	25.4664	24.1825	20.6758	23.7908	21.7684	19.0352	22.4999	24.752	23.6561	23.338	0	22.0066	20.5564	23.2102	21.9673	24.5877	22.6047	22.2035	21.3608	20.3657	23.5214	24.5198	22.5759	0	23.4034	24.376	0	20.8997	24.7678	22.1893	23.4311	24.6764
ACO1	21.8525	22.8815	0	23.2131	22.5368	24.3574	23.9612	21.7886	23.8044	23.6901	26.5391	25.7049	19.9248	22.6761	24.2713	22.1719	23.8993	25.6701	23.5633	20.862	22.4707	20.6226	0	21.426	23.0502	22.5913	21.2662	22.0964	0	21.6464	23.943	0	23.4684	21.8762	23.3722	21.9339	22.235	22.5485	21.1982	20.9258	0	25.0134	23.5905	0	21.8751	24.4709	22.8202	22.4265	22.3148
ACO2	25.4183	25.218	24.2246	25.9403	20.8465	21.6914	26.3389	27.0536	25.1703	24.1217	29.3024	26.1067	23.8153	24.0999	27.1099	24.4783	24.5626	26.5713	26.4041	20.4681	27.0899	22.2448	21.8075	24.9122	24.9144	22.0207	23.6308	24.9056	25.5724	23.7722	24.9849	26.1649	27.2146	23.5925	23.1628	24.0259	25.8141	24.6151	24.4047	24.3913	22.6579	25.6468	23.0698	0	23.1583	28.2046	24.3009	26.5117	24.903
ACOT11	0	0	0	0	30.2684	0	0	0	29.2376	0	0	0	0	0	0	29.1819	0	0	0	0	29.8017	0	28.7383	0	0	0	0	0	0	0	0	0	0	28.7641	0	0	0	0	0	0	29.4583	0	26.7369	0	0	0	0	0	0
ACP1	0	0	24.0469	24.089	0	0	0	23.7525	0	0	24.7504	0	0	0	23.9019	0	0	0	0	0	0	0	0	0	0	0	0	0	0	0	0	0	0	25.4646	0	0	0	0	0	0	0	0	0	19.3295	0	24.1586	0	24.0774	0
ACP5	0	23.7111	0	26.547	23.1882	0	25.5813	24.8086	22.7422	24.2511	26.219	24.1695	24.003	23.8609	23.4837	24.3832	24.5627	26.8071	27.0213	0	26.2293	0	22.1656	0	0	0	0	0	0	0	27.1641	0	26.3697	0	0	0	0	0	22.0265	0	24.0764	24.1736	22.8817	0	0	0	24.5112	23.9415	23.6574
ACSL1	23.4698	18.8873	20.8986	24.1572	26.1336	23.9908	20.1652	25.5257	25.8551	24.207	24.5558	0	23.1235	22.9188	25.2729	24.9342	24.4653	26.2987	21.0226	0	24.2916	24.7912	22.1916	24.6052	24.4397	25.6894	23.8359	22.5834	0	0	24.9055	21.7548	22.9217	21.7185	24.9959	25.3403	23.1011	24.0797	23.1661	23.8442	22.429	26.2423	25.9287	0	22.8821	26.8188	24.3326	0	23.8274
ACTA2	0	23.9001	25.2797	0	0	27.0844	0	0	24.7348	0	0	0	0	27.0128	27.9935	27.3012	0	0	24.697	26.732	0	0	25.2456	23.422	28.3872	0	0	0	0	0	0	0	26.2024	0	0	25.972	27.4836	27.8605	23.5033	0	22.7391	24.9089	0	0	25.4793	26.332	0	0	0
ACTB	25.9938	26.8599	26.0808	25.9308	26.666	27.5917	28.5807	27.2762	27.3106	27.6757	28.3061	26.6904	25.2375	26.4067	27.9526	28.8672	27.4366	24.2357	26.899	25.5342	23.8101	24.7938	24.2338	27.9323	27.8455	26.6027	26.1539	23.3618	26.0095	25.4246	27.4027	0	27.513	24.9079	25.8784	25.9601	23.4532	27.0872	27.6217	25.1667	25.3789	27.0471	26.6493	21.6516	22.4121	27.0628	22.9543	28.7511	28.4393
ACTBL2	0	0	0	23.7812	0	24.5734	23.5928	0	22.9003	24.2456	0	23.1621	23.2787	22.6004	25.2766	0	0	0	22.0007	0	0	0	0	23.4523	24.1354	0	0	0	22.126	23.0372	0	0	23.8544	0	0	22.1919	0	0	0	0	22.157	0	23.3176	0	0	30.5006	0	0	0
ACTC1	26.8926	26.5267	29.5285	30.3424	26.1524	32.5185	28.0465	26.6711	28.0644	29.993	28.3624	26.8867	25.7861	26.8534	31.5922	29.9581	26.3686	29.4732	27.7603	31.0576	31.1658	25.0259	31.2024	28.5962	30.6861	27.606	28.7548	26.4973	27.549	27.3217	28.5022	27.156	28.8768	27.6612	29.3442	29.0054	31.279	35.5711	28.5765	27.4877	27.4612	27.7299	27.8228	25.2595	28.1285	34.4444	26.7464	27.5974	28.5036
ACTG1	32.8438	33.0341	33.9126	33.2234	32.8942	33.1876	35.1379	33.863	35.9502	34.9116	34.1824	34.144	31.7967	32.078	35.0957	32.8955	34.4728	35.1818	34.087	33.3057	33.4703	31.6033	31.5956	34.7154	34.4203	35.0285	33.8555	31.6411	33.3881	32.4449	32.9903	32.0637	33.3286	33.589	33.3445	33.5798	33.549	34.191	33.7433	31.4245	33.1781	33.9856	36.274	30.1916	32.261	36.0226	31.8601	33.2528	34.9456
ACTN1	26.5216	28.1509	28.3858	28.1555	27.547	29.0786	29.3753	28.5887	29.5483	29.4106	29.5867	30.0961	31.5005	27.3625	30.6263	29.3353	27.6283	29.003	30.1491	27.3712	28.1829	25.5174	27.1334	28.7051	29.6939	28.5772	28.3838	27.2675	28.7564	32.0917	28.4338	26.5392	29.7345	26.1678	27.4377	29.5258	27.6864	29.1827	28.081	26.6914	27.2569	28.9302	29.9492	24.1448	27.6358	30.3002	31.3791	28.8228	29.9984
ACTN2	25.9685	26.4705	26.3552	27.501	26.5442	30.1565	28.9231	27.2213	27.9678	27.1714	28.3613	28.2504	25.9451	27.3292	28.9887	28.3054	27.5146	28.6334	27.9905	26.1888	28.5272	25.3325	28.4879	27.8603	28.4642	27.101	25.7344	25.3693	25.642	25.0383	28.5053	25.0247	26.4069	26.7015	26.7452	26.6504	25.7578	29.5502	28.2285	28.3353	25.5008	26.7044	28.4952	22.3006	26.6455	33.8254	26.0581	29.0592	29.0275
ACTN4	25.6162	25.4342	23.7038	25.9938	25.9062	27.6996	27.2235	26.0684	26.9945	26.9537	28.7651	27.7159	25.6774	25.6125	27.7002	26.3118	27.7693	28.4758	26.7303	25.4627	25.7834	24.8236	25.1948	26.5318	27.0305	25.63	25.9921	25.6185	27.5282	25.4516	25.9955	22.6818	27.3579	24.5342	27.5724	26.432	25.6665	26.9393	27.1719	24.7594	24.6538	25.9933	26.5577	19.987	26.5679	27.6109	26.859	27.4432	26.9722
ACTR1A	20.7264	22.9289	24.0712	21.2926	22.6574	24.3846	23.3702	25.7537	23.1449	24.0389	26.4636	23.3364	0	23.2313	23.7508	24.2982	21.6413	24.876	23.8642	22.9077	23.5302	0	18.9721	0	26.324	0	21.6265	21.308	21.5894	22.2835	23.1646	19.5616	24.2984	21.1067	21.781	22.5337	22.8731	0	0	20.9405	19.7191	27.6387	24.1807	0	21.8282	0	21.4246	24.5914	23.027
ACTR1B	0	0	0	0	0	20.8037	0	0	0	0	22.72	0	0	0	0	0	0	21.6	0	19.2925	0	0	0	0	0	0	0	0	0	0	0	0	0	0	0	0	0	0	0	0	0	21.0028	0	0	0	0	0	0	20.8449
ACTR2	19.3825	0	0	0	0	24.6937	24.0284	0	22.6956	21.8199	24.2321	0	21.6467	0	19.6975	23.4232	0	23.586	22.8492	0	22.3611	0	0	23.1143	23.9236	22.0788	0	0	0	0	0	0	0	0	0	20.6589	0	24.1267	0	21.5086	0	22.7296	0	19.0709	0	21.7907	22.0107	21.3663	0
ACTR3	21.933	24.1459	24.9727	25.6439	23.347	26.2865	25.8302	26.3921	25.3541	25.9705	27.8638	27.2919	23.7958	0	24.5539	24.5838	24.5271	27.1998	25.6711	23.3519	25.5298	22.6449	21.0506	25.7176	26.6333	24.389	25.4687	22.4393	24.0813	26.8533	25.2466	0	25.3877	0	23.326	24.4384	26.5199	26.3993	26.8381	23.3958	0	25.5456	25.1494	19.9071	25.4549	27.5364	25.0967	25.3716	26.8339
ADGRE5	0	19.8086	20.5903	0	22.9182	0	0	0	0	0	23.4203	23.6045	0	19.368	0	22.9145	0	21.1408	23.1083	0	21.765	0	0	20.8689	21.0714	0	0	0	19.1252	18.0785	18.5184	0	0	21.2667	20.2797	0	0	0	0	20.3778	0	21.2769	19.9434	0	19.063	0	18.9051	20.6004	22.4675
ADGRG3	0	0	0	0	0	0	0	18.3301	18.5507	0	18.9183	0	0	0	0	0	0	18.7099	0	0	0	0	0	0	0	18.0411	0	0	0	0	0	0	0	0	0	0	0	0	20.1012	0	0	0	19.5161	0	0	0	0	0	20.743
ADH1B	21.345	20.7966	22.7441	21.4898	26.4873	26.3406	25.5792	24.9659	27.3409	22.7695	27.5743	22.2119	20.523	25.4141	25.52	27.3916	24.5024	26.7304	20.2237	24.0609	26.6647	27.1222	21.1506	26.3983	25.2638	27.9902	22.7804	20.2411	19.808	23.3607	27.3074	21.0585	23.6444	20.175	27.6746	23.2232	21.1191	26.5235	25.7923	27.5589	19.2159	27.1517	0	18.8367	21.2451	22.4747	24.0357	24.1605	21.9209
ADH1C	0	0	0	0	0	0	0	0	20.3246	0	24.5359	0	0	0	0	22.2178	19.9762	22.7568	0	0	0	20.4883	0	22.5743	0	23.6446	21.2522	0	0	0	0	0	0	0	0	0	0	0	0	23.3108	0	22.5786	0	0	0	0	0	0	0
ADH5	0	23.7258	0	0	22.3586	24.2424	24.2451	24.4326	23.6774	23.2586	25.4813	0	0	22.8603	26.0704	23.6607	0	26.7059	0	25.5644	24.1329	0	22.5633	25.2499	25.2032	24.1185	0	0	0	0	0	0	24.8737	0	0	0	24.6391	24.8236	23.5848	23.3785	0	23.4464	0	0	22.1585	25.8632	23.0587	24.1339	23.2391
ADIRF	0	0	0	0	0	22.9394	0	0	0	0	0	0	0	0	0	0	0	0	0	21.6786	0	0	0	23.1661	0	21.3162	0	0	0	0	0	0	0	0	23.5242	0	0	23.1915	0	0	0	0	0	0	0	0	0	0	0
ADK	20.375	0	0	20.9052	20.484	0	19.9202	22.2364	21.1396	21.9179	21.9288	21.9059	0	19.444	22.0957	0	22.7845	23.5434	0	0	19.54	19.0328	0	0	20.6152	0	18.9438	0	0	0	20.5165	0	24.1088	0	0	0	0	22.3745	20.7778	21.0615	19.3187	22.4916	23.2214	17.8403	0	0	21.5151	22.0985	20.6025
ADPGK	0	0	0	0	0	0	22.3379	0	0	0	23.2314	0	20.1696	0	0	0	0	0	0	0	0	0	0	0	0	0	0	0	20.6341	21.1084	0	0	21.7341	0	0	0	22.447	0	0	0	0	0	0	0	0	0	0	0	0
ADSL	0	19.455	0	0	0	0	0	20.3514	20.1516	21.1934	21.4839	20.7916	19.8584	19.0995	20.3615	0	20.1188	21.4919	0	0	19.5058	0	0	0	20.0576	19.2895	0	0	0	0	19.4915	18.9021	19.6998	0	0	0	0	20.052	20.0201	18.6903	0	20.4921	20.4936	0	0	21.8451	0	0	0
ADSS2	0	0	27.9442	0	0	29.4626	0	0	25.314	0	21.882	0	20.9696	24.057	28.7383	27.4655	0	22.3131	27.0337	26.0657	22.092	0	25.358	22.6125	26.7735	0	0	0	0	23.8499	21.9805	0	22.1595	0	0	21.7339	24.1687	26.1543	26.0606	0	27.1575	0	0	0	26.8449	26.722	21.2401	0	22.4762
AEBP1	26.3823	24.831	28.4128	27.6689	25.2383	27.1432	26.2225	25.1714	26.6622	27.419	28.8994	26.0589	23.5377	26.9492	27.7813	26.7029	24.9443	27.5527	27.5715	26.7661	26.5723	25.0384	25.373	25.1879	26.7932	25.5338	24.7749	27.6428	27.5595	26.6232	26.2321	26.2201	26.4929	25.2231	28.0095	26.0394	26.5967	27.1347	24.2996	25.2244	25.5794	26.8395	23.3274	0	26.4701	25.7759	26.8051	28.1314	25.8073
AFM	22.4389	23.2456	25.0795	24.6635	21.9513	27.4683	24.3391	24.2668	22.8493	24.0789	25.2228	23.8135	24.7003	25.1335	26.8425	23.8991	23.9249	24.6174	23.4191	27.3003	24.2028	24.4902	25.1839	23.633	26.0596	22.6798	0	24.2985	22.5558	24.1702	23.3681	21.9506	25.0522	22.4642	24.435	24.2123	23.9611	24.421	26.1202	22.8871	21.2334	24.2715	24.0695	19.4918	24.4296	24.4758	24.7717	25.2428	23.0807
AGL	0	0	20.62	0	0	0	0	20.5265	20.5286	21.3318	22.0802	20.7718	0	0	21.9058	0	0	21.473	21.5557	0	20.5801	0	0	0	21.7747	0	0	19.4062	0	0	0	0	20.4987	0	0	0	0	19.9237	0	0	0	0	20.7244	0	0	25.7247	0	20.4252	22.2766
AGT	22.728	23.9572	24.4741	24.5362	23.6597	27.6804	25.5746	24.8761	24.5421	24.2377	25.3471	24.7642	24.6981	25.0545	26.0298	23.814	25.336	24.416	24.3939	25.9724	24.2603	22.5622	25.0694	25.5814	26.5182	24.1196	23.6034	24.8072	23.8462	25.2373	24.4201	22.2132	26.1538	24.2052	25.4251	25.2467	22.8402	26.3317	25.4165	23.429	24.0084	24.1265	24.1851	18.1182	26.2495	26.7684	25.0906	25.7335	24.1021
AHCY	0	0	0	0	0	0	25.183	23.8485	24.404	0	24.8943	25.2678	0	0	24.5334	23.6939	0	24.6618	24.7241	20.1487	26.2464	0	24.0721	23.5172	23.6103	24.6115	22.7366	21.7794	22.651	0	22.3876	0	24.872	0	0	22.9221	0	23.0207	24.7787	24.9961	23.0664	22.5405	24.9286	20.0076	0	25.2338	21.2225	24.6657	24.7439
AHNAK	25.104	28.2811	27.0656	26.9837	27.2423	29.1898	28.2479	28.0338	27.4177	27.283	30.3805	28.6511	27.9589	28.0416	28.0532	27.848	27.5818	28.3689	27.4093	26.8769	28.6496	26.7213	25.9018	28.1691	28.5879	25.7202	26.2538	26.9007	26.5762	28.7228	27.8099	25.0798	28.4964	0	28.002	26.7221	25.2273	28.7367	27.8186	26.6937	26.4727	28.5712	27.3837	20.5528	27.9126	28.7548	29.6763	29.7696	27.426
AHSA1	0	21.8854	21.9061	22.5695	21.8577	0	22.9084	0	22.1196	0	24.5793	22.6869	0	21.8082	22.3407	21.8461	21.6376	23.6596	23.5701	0	22.5362	20.0684	0	22.6397	22.3601	0	0	21.5468	0	0	22.3871	0	21.7351	0	22.3793	21.9404	21.3711	22.081	20.9321	0	21.2348	22.1554	22.6148	0	0	21.5898	21.0463	22.7093	22.1086
AHSG	32.1521	34.3023	31.9878	35.2154	32.5598	33.7602	33.9773	32.8788	32.135	33.389	34.9984	34.1671	34.8255	34.8521	32.9318	32.4326	32.2183	33.5983	34.1202	30.1555	33.4805	33.5335	31.4537	33.0862	31.5834	31.7235	31.6892	34.4216	34.102	33.6628	33.9736	31.5138	32.5429	29.8223	33.703	32.0877	31.0504	33.1524	32.6044	32.6454	31.8044	32.8432	30.2317	23.015	33.2985	32.5301	34.7258	34.9254	31.5273
AHSP	25.086	26.409	0	24.4924	26.5399	28.5401	25.797	28.2538	28.0919	23.8359	24.1095	25.2732	24.9971	24.6283	25.0633	23.6899	24.6242	27.7693	0	23.2843	22.6062	25.8624	25.2688	25.6417	28.1804	27.3004	23.8525	24.2959	23.3073	23.9469	24.7691	0	23.4934	20.7864	24.9299	25.3385	23.6145	27.0479	27.3763	29.139	22.537	24.9376	25.6761	21.2106	24.1061	27.2553	24.6213	24.3113	25.8843
AIF1	0	0	0	0	21.2903	0	0	0	22.9658	0	23.3392	0	0	0	0	0	0	23.1266	0	0	0	0	0	0	0	0	0	0	0	23.3428	22.2504	0	0	0	0	0	0	0	0	0	0	0	24.9152	0	0	0	0	0	0
AIFM1	0	19.0338	0	0	0	0	21.5417	21.8856	0	0	24.0934	0	0	0	22.874	0	20.8402	22.7346	0	0	21.9791	0	0	21.1176	0	0	0	0	0	0	21.9546	0	22.0462	0	0	0	22.1735	20.8409	21.5364	21.3023	0	0	0	0	0	22.111	0	23.1645	21.8558
AIMP2	0	20.3523	0	0	0	21.1544	20.9116	0	19.1398	20.2873	23.4304	20.0606	0	19.186	20.9961	20.8227	0	21.7622	0	0	21.521	0	0	18.7678	21.3082	0	0	0	0	0	20.9443	0	21.0767	0	0	18.891	0	0	19.8109	20.0796	0	21.6199	0	0	0	0	20.2418	0	19.9683
AIP	23.2322	24.8069	25.596	26.4633	24.7218	0	21.0226	23.8727	0	0	23.379	0	0	24.4069	0	0	0	0	24.6952	0	25.269	0	0	0	21.5068	23.2373	0	0	0	0	0	0	0	0	0	0	0	0	21.2978	23.3383	22.3556	0	0	0	0	0	20.8352	22.9524	22.4521
AK1	0	23.7749	0	0	0	24.2736	23.7777	24.5878	24.68	0	22.9586	0	20.0228	0	24.9201	22.7161	24.3786	24.374	21.9647	18.1478	20.4491	23.1725	21.502	21.6735	24.8136	23.3347	20.0494	22.1091	23.4592	23.0939	23.4565	19.4074	24.4711	22.5262	23.3871	24.8662	21.8434	24.8233	25.7056	19.0684	21.0531	25.0346	25.9763	0	19.202	28.9419	21.1148	24.3283	24.2571
AK2	23.7857	23.1453	0	22.1515	23.4028	24.16	25.6808	24.287	23.9359	24.3469	25.7928	24.0351	23.1471	18.756	22.8212	22.8093	23.7584	26.1394	25.3141	19.6197	21.6941	18.7754	0	20.7155	22.268	20.409	21.5551	20.3705	20.4211	22.8859	23.6313	19.4323	22.7911	22.2565	23.4754	21.6372	23.9146	23.3546	24.5346	21.8912	20.3665	23.9034	23.8181	0	23.7377	23.2967	24.1759	22.5521	24.9609
AK3	0	0	0	0	0	0	0	0	0	19.4947	23.2355	0	0	0	20.1798	0	20.6365	20.5598	0	0	0	0	0	0	21.3362	0	0	0	0	0	0	0	0	0	0	0	21.408	20.0615	22.2987	0	0	20.9957	20.8742	0	0	24.3186	0	21.789	21.4854
AKAP12	18.6141	19.8714	22.2557	24.0836	20.0286	0	19.7979	20.1406	0	21.1583	22.4479	22.1882	0	0	21.337	0	0	23.0843	20.7727	21.3658	23.2772	18.6574	0	0	0	0	20.5969	0	0	0	19.2314	0	21.7829	0	21.4442	0	0	0	0	0	0	21.8085	0	0	0	0	19.3585	21.9799	20.0617
AKAP9	0	0	30.2005	26.8183	26.9946	27.6472	0	25.2899	25.8652	0	25.0909	26.9907	0	0	24.793	25.9382	0	0	27.6641	0	24.405	0	0	0	25.8039	0	0	0	0	25.9538	0	0	0	0	24.9852	0	29.6153	23.9883	26.3313	0	24.3935	0	0	0	0	0	0	26.1003	0
AKR1A1	23.0715	23.5661	24.0342	24.7951	25.0123	23.9424	24.7231	23.9847	25.2474	25.2801	27.2914	25.2907	23.2931	22.8763	26.8486	25.6149	25.7448	26.4467	26.1747	0	26.0104	23.601	20.8828	23.7669	22.9927	23.0544	23.1656	23.5173	22.2321	21.9573	23.4709	0	26.3349	23.8474	24.1525	24.034	20.2852	24.6768	21.8688	21.4079	22.8378	24.4684	25.1166	0	24.4886	23.6298	23.754	21.8668	25.5989
AKR1B1	0	0	0	0	0	0	0	0	0	0	0	0	0	0	0	0	0	0	0	0	0	0	0	23.731	23.701	0	0	0	0	0	0	0	24.2281	0	0	0	0	0	24.3396	22.8403	0	0	22.4191	17.9961	0	26.6233	0	0	23.779
AKR1C1	22.0113	23.0263	24.8969	24.5618	24.6033	25.6795	22.8689	23.5144	23.755	23.659	24.8192	23.521	24.1379	23.7102	24.5805	19.0098	24.5733	24.6732	22.6906	25.2834	23.4715	24.5821	24.6187	0	24.9478	23.6366	22.9651	0	0	0	24.4597	0	23.0763	23.5698	23.4356	0	0	23.0037	25.625	23.7682	22.3034	24.8347	23.7277	0	23.7624	24.578	24.6386	20.7059	23.9377
ALAD	20.0257	24.39	24.496	24.4136	24.0823	25.0898	0	24.8075	25.7462	23.078	21.8359	24.8485	23.3291	22.1541	24.4039	23.7102	23.2003	23.6203	23.8189	22.5663	24.8106	21.583	0	24.4061	25.2001	25.5524	0	20.7911	23.2158	22.9369	23.1215	0	22.6052	22.5224	0	25.6497	23.317	25.0466	25.0566	20.5274	0	23.2452	25.9962	22.0084	0	26.0219	0	22.1104	0
ALB	34.8277	35.2914	37.8415	34.7603	35.1629	39.1499	36.3117	35.1949	35.6222	36.9953	35.3199	35.9283	36.8215	36.3256	36.5577	36.3944	35.7871	35.8379	35.0175	38.3814	35.0518	35.3434	36.6278	36.4102	37.3149	34.6767	35.4588	34.4852	35.3012	37.5739	35.5078	34.1422	36.9281	34.9249	36.2538	36.3656	36.2095	35.7541	36.7461	35.5614	34.865	36.2306	35.9505	32.7132	35.1822	36.326	36.4619	36.3396	34.7714
ALB	48.0719	47.4524	32.1713	50.7797	29.9031	54.1378	48.9828	52.1298	56.4526	51.1469	47.4195	51.6904	49.9131	45.7093	51.8932	56.4531	50.3441	49.7993	50.6411	51.3395	52.0299	47.9541	51.4325	52.397	52.7613	48.9326	28.1738	47.375	46.7903	49.1708	47.5818	46.1727	49.5613	48.4278	53.8894	51.0891	30.2287	51.663	54.5538	44.5816	47.0263	46.9569	53.9241	47.5298	30.0428	54.3654	49.219	47.7991	48.2177
ALDH16A1	0	0	0	0	0	25.8652	0	19.8389	19.9816	27.0804	0	0	0	0	20.1977	0	0	0	0	0	19.823	0	0	0	0	0	0	0	0	0	0	0	0	0	0	0	0	0	20.3444	0	0	0	20.9238	0	0	25.5511	0	0	19.7216
ALDH18A1	0	19.5938	0	0	21.2294	0	0	19.6144	0	0	23.9191	0	0	0	0	0	0	22.9911	23.6567	0	21.2161	0	0	0	0	0	0	0	0	0	0	0	0	0	0	22.8808	0	0	0	0	0	22.2728	0	0	0	0	0	22.8646	19.3073
ALDH1A1	23.8111	23.5128	23.548	23.8983	23.908	24.3111	22.5891	26.7341	26.8474	22.57	25.9094	22.503	24.7909	23.7264	26.373	25.6129	25.5479	27.4414	23.3536	24.9929	25.2265	24.877	23.9487	26.1085	27.144	25.6204	21.4416	22.3204	0	23.4528	24.5242	23.0473	23.7789	22.3565	24.568	25.6845	24.5315	25.6909	26.5915	23.7744	20.5186	25.9665	27.1417	19.4708	25.1964	27.7031	25.2992	24.687	26.7175
ALDH1B1	0	0	0	21.5978	0	0	0	19.6915	0	21.4245	22.9018	0	0	0	0	22.0484	0	0	22.4927	19.0507	0	0	19.3209	0	21.4707	0	19.8434	0	18.6473	0	20.5901	0	23.0578	0	0	20.9754	21.0726	21.8528	0	0	19.3775	19.9865	21.8192	0	0	0	0	0	0
ALDH1L2	0	0	0	0	0	0	0	0	0	0	0	0	0	0	0	0	0	0	0	0	23.8974	0	0	0	0	0	0	0	0	0	22.2231	0	0	0	0	0	0	0	0	0	0	0	0	0	0	0	0	0	0
ALDH2	23.2297	22.0505	23.5142	24.7008	24.0915	24.2229	23.3912	24.6652	25.9546	23.5748	25.795	24.4111	21.7671	21.7752	25.5304	25.5788	26.279	27.0235	25.0489	0	24.2237	23.4638	22.1817	23.9954	24.8619	23.6843	24.1707	0	22.3258	23.8263	23.6775	0	24.8349	24.6977	25.8996	25.1415	24.567	23.6139	24.1818	23.929	21.7034	27.555	26.0037	0	24.5457	24.1416	25.5232	23.8154	25.645
ALDH6A1	0	0	0	0	20.77	0	22.4078	22.354	21.4043	0	23.2552	22.6354	0	0	21.6216	0	0	22.1169	21.2035	0	20.7467	0	0	21.5942	0	0	0	0	0	0	0	0	0	0	21.4893	0	0	0	20.9676	0	0	20.7006	0	0	0	0	0	21.2793	0
ALDH7A1	0	0	0	0	0	21.0398	0	0	0	0	0	0	0	0	22.8889	0	0	0	0	0	0	0	0	0	23.8769	0	0	0	0	0	0	0	22.8037	0	0	0	0	0	0	0	0	0	0	0	0	0	0	0	0
ALDH9A1	22.1735	23.0015	0	0	0	24.4123	0	23.0064	25.803	24.1956	21.0668	23.065	0	0	23.5112	0	0	0	0	0	25.9501	21.2882	0	24.1433	0	0	0	0	21.3242	21.5825	23.0319	0	25.3971	21.2964	0	0	23.458	23.8901	23.8256	0	0	23.3588	23.9667	20.8163	0	24.1524	23.8288	24.2763	22.6414
ALDOA	26.316	27.4256	27.2559	25.8107	27.7573	29.6884	28.5504	28.7316	28.7679	28.4765	28.9952	28.6271	26.3269	26.1689	28.2986	29.1256	27.4095	29.5332	28.7348	26.7291	28.7198	26.3359	27.2961	28.2191	28.6493	27.7074	27.8966	25.7171	27.0583	27.6164	27.9536	23.1329	29.3988	26.8389	28.0434	28.2595	28.3644	28.1256	29.1413	28.6664	26.1572	28.0049	28.5181	25.0259	24.8509	31.9291	27.171	28.2295	28.3056
ALDOC	20.902	24.7881	22.7839	21.8719	20.5867	24.4225	25.7536	23.8108	25.7657	23.8179	27.1701	25.6247	23.3241	22.8974	24.9328	25.9113	24.4509	26.2689	24.7163	20.8497	25.6616	0	19.9105	24.7672	24.5936	25.318	24.273	23.6203	21.6165	24.2162	20.8749	20.4631	25.2974	22.3166	26.8844	0	23.4508	22.0764	24.7721	23.3959	23.3733	23.5403	22.659	19.7226	23.4936	28.481	23.7088	25.8367	24.3539
ALG1	0	0	0	19.8105	0	20.3352	0	0	0	0	22.3894	20.8216	0	0	0	0	0	0	22.0239	0	19.4765	0	0	0	0	0	0	0	0	0	0	0	0	0	0	0	0	0	0	0	0	0	0	0	0	0	0	0	0
ALG2	0	0	0	0	0	0	0	23.8078	0	19.8738	24.3576	0	0	0	20.2895	0	0	0	23.9684	0	23.3758	0	0	0	0	0	0	0	0	0	0	0	0	0	0	0	0	0	0	21.2442	0	0	0	0	0	0	0	0	0
ALPL	24.5833	24.6207	0	25.6186	21.4972	26.1002	27.8893	24.6379	24.122	27.8444	27.943	24.5437	26.4413	27.9924	25.187	23.7556	26.7805	26.2547	25.5073	0	23.1742	23.2232	21.7221	25.1245	23.6043	23.9441	24.3592	29.591	27.6745	22.5547	26.0817	24.1715	25.5847	25.4862	25.5733	22.3213	23.3479	22.8721	23.9159	23.7304	23.2944	26.2911	21.2614	21.2829	28.3474	26.2971	26.9189	27.7021	24.6389
ALYREF	0	0	0	0	0	0	0	25.4441	0	0	0	0	0	0	0	24.0039	0	0	28.0764	0	26.3396	0	0	24.2612	0	0	0	0	0	0	0	0	0	0	0	0	0	24.5869	25.373	0	0	23.0931	0	19.5168	0	24.2296	0	0	24.9145
AMBP	24.7065	24.3984	28.8607	25.3918	27.6135	30.1311	25.6854	24.2945	28.2427	28.9099	25.6506	26.5827	24.9555	24.8348	28.3173	28.4243	25.4411	26.6665	26.0704	29.4105	26.6039	23.9853	29.4427	26.3101	28.8544	25.3063	26.1282	24.3229	25.2618	29.4114	24.3705	24.5019	28.6526	25.8515	24.0991	26.514	27.5023	27.6865	28.93	24.0614	28.0017	28.0011	27.2182	23.6252	28.1539	29.3759	25.6682	26.5475	26.4029
AMOTL1	0	0	0	0	0	0	0	0	0	0	0	0	0	0	0	0	0	0	0	0	0	0	0	0	0	0	0	0	27.2498	27.2431	26.6186	28.5559	0	0	0	24.9333	27.5947	0	0	0	0	26.9109	0	0	0	0	0	0	0
AMPD3	0	0	0	0	0	20.5313	18.5497	19.6552	0	20.3613	20.1073	0	19.5075	0	0	0	0	0	0	0	0	0	0	18.6482	0	0	0	0	0	19.454	17.8456	0	0	0	0	0	0	0	0	0	0	0	0	0	0	0	0	0	0
ANG	22.7681	0	26.9365	23.0172	0	22.5898	0	0	22.5279	0	0	22.5079	0	22.646	0	22.5933	21.9596	0	23.9661	24.6786	22.8637	21.7113	21.5777	0	0	20.8268	0	0	22.5167	24.4322	0	0	0	25.9175	23.6717	0	0	0	0	20.4246	0	0	0	0	0	0	0	23.0581	22.3004
ANGPTL2	0	0	0	0	0	22.9711	0	0	0	0	0	0	0	0	21.9149	22.0066	0	0	21.769	0	0	0	0	0	20.5275	0	0	0	0	23.1005	0	0	20.9227	25.7716	0	0	0	0	0	0	20.4561	20.3468	0	0	23.4567	0	0	0	0
ANGPTL5	0	0	24.3656	0	0	24.0242	0	0	22.0413	0	0	0	0	0	23.0407	24.2651	0	0	0	24.3819	0	0	20.532	0	24.9381	0	0	0	0	25.4374	0	0	21.9104	26.3818	0	21.9291	21.766	22.5262	0	0	0	22.8159	0	0	23.8607	0	0	0	20.7461
ANK1	20.3594	25.2238	23.8717	25.3575	24.6221	24.9619	25.9603	25.4641	26.4153	25.7902	24.2185	25.0303	23.9664	24.2904	26.8825	27.5307	27.375	25.1322	23.1031	22.6443	25.0102	24.7633	23.2849	28.7173	25.5384	25.0336	23.8788	24.5157	23.1579	22.8889	24.4786	23.952	26.0974	25.4858	25.5151	27.0619	21.4677	24.6706	27.6109	21.2794	0	23.5809	27.2335	23.0045	22.2255	27.7891	23.6521	26.7905	25.7098
ANKRD18A	23.8339	24.6696	24.1197	25.4042	26.3683	24.6871	0	25.8309	0	0	0	25.9044	0	0	0	28.9369	0	26.5855	26.531	0	0	0	23.6361	0	0	0	24.9059	0	0	0	23.9798	0	27.1036	0	0	0	23.2348	24.7958	25.8905	0	0	0	0	0	0	25.823	24.7587	0	25.2924
ANKRD53	0	0	0	0	0	0	0	25.2025	0	0	0	0	25.4989	0	0	0	0	0	0	0	0	0	0	0	0	0	0	0	0	0	0	0	0	0	25.9114	0	0	0	25.9275	0	0	0	0	0	0	0	0	0	0
ANKRD65	0	23.458	0	0	0	24.6051	0	24.7374	24.8339	23.368	0	0	22.135	22.841	23.164	24.999	24.2602	0	0	0	22.4172	21.3823	0	25.315	24.3688	24.0168	0	0	0	0	0	0	23.8531	23.1972	0	24.1285	0	22.7559	23.4384	21.8326	0	0	24.9303	20.5017	0	24.2336	0	0	0
ANO5	23.1015	23.719	24.1317	0	23.9307	23.3104	21.4693	20.6092	0	23.3969	25.0841	24.2616	24.2459	25.4225	23.5324	0	21.4379	21.9664	22.712	21.0925	23.0327	20.5048	19.7791	20.6504	0	21.916	21.8077	23.5891	24.9362	23.9771	24.5589	24.0889	24.3726	22.4196	20.9735	23.1228	23.7368	21.4503	0	22.8103	22.5265	23.9143	0	0	23.6495	0	25.2598	24.8048	23.0903
ANP32A	20.4227	24.4224	23.2937	24.5963	22.5702	24.9681	25.5633	26.6046	26.3797	28.6853	27.392	27.0722	24.6195	22.7112	23.8404	25.3749	23.6258	26.5444	26.3097	0	26.3506	0	0	24.8609	26.1867	26.134	28.6635	23.4876	24.7019	25.2531	24.0894	0	26.2416	0	23.0785	0	24.2441	25.0617	25.952	25.5305	0	25.4461	24.911	0	22.4718	26.5918	25.6183	25.8675	26.0144
ANP32B	22.3568	22.0341	22.8942	0	0	23.7662	22.8379	23.9632	23.3225	23.3248	25.0689	26.4451	22.1789	0	23.32	23.6199	22.6377	24.2967	23.6455	0	23.3066	0	0	22.1498	23.3719	23.6029	22.6554	23.3633	0	0	22.4922	0	0	0	0	0	0	22.6422	23.5485	23.5764	21.1567	0	0	0	0	0	0	25.2996	23.4386
ANP32E	20.1007	21.1451	0	0	0	23.5765	21.1991	24.4114	22.5305	20.7807	25.9193	22.3303	20.9706	21.3522	20.2171	22.1971	20.4644	25.7911	20.5458	21.6012	21.628	0	0	22.9983	23.4863	23.5697	21.1377	0	0	23.7721	21.4012	0	24.0144	0	0	0	0	24.9374	24.2445	21.9162	0	0	21.8816	0	21.3918	22.9699	21.9294	20.1691	24.8423
ANPEP	23.1499	25.2956	22.9224	23.4701	25.2322	25.2067	26.5503	24.888	23.672	25.6039	26.9293	25.4738	23.155	25.759	25.6111	27.7366	24.6201	28.1058	23.7238	24.3669	25.0763	23.9822	20.3671	23.4647	23.7751	22.8526	23.8152	24.8739	25.3211	25.1099	24.5891	23.9569	28.5452	22.425	26.8594	23.1143	22.7584	23.7541	24.1557	23.2078	22.3774	25.5551	23.7405	0	24.6399	24.7428	25.6501	26.0464	25.4211
ANXA1	26.8956	28.3314	29.8932	28.6876	28.4911	29.8389	30.3269	28.8303	29.3318	30.2324	30.184	28.9704	28.5443	28.0157	29.1175	29.3468	29.3038	29.9195	29.7349	29.6709	29.3984	27.1433	27.8128	29.4163	29.4752	28.5034	29.3054	27.4185	27.5161	30.12	29.1165	26.0423	29.6166	28.523	27.7576	29.5174	29.3795	30.1468	29.8111	27.8196	27.6881	29.4694	29.7106	26.0304	28.515	29.6492	29.3247	28.9827	29.9839
ANXA11	23.1762	23.3488	24.5063	24.0029	23.9049	25.6941	24.8548	24.6916	25.1636	25.9067	27.0917	26.5285	24.1037	23.6131	26.1489	25.1744	25.9529	26.1727	25.1455	23.424	26.8119	20.4182	23.9166	25.1683	25.6213	25.8094	25.7709	0	20.0073	25.3498	23.6846	0	0	21.8655	23.459	21.3345	21.321	26.0325	25.582	25.8829	21.784	21.4788	25.168	18.7098	24.207	26.9512	23.7559	25.5016	29.4794
ANXA2	27.6109	28.5593	31.0053	28.8569	27.9501	32.2929	29.7314	28.941	29.6971	29.9747	30.7361	29.3871	27.8604	28.8677	30.6525	30.8443	29.1379	29.9618	29.708	30.6775	28.7248	27.838	30.1399	28.9389	30.2624	28.5635	28.0861	27.9679	28.375	29.2525	28.3907	27.317	31.0917	27.6641	29.766	28.2523	29.5068	29.4477	28.9557	29.1774	28.9237	30.156	30.1097	26.1433	29.2482	29.7456	29.2081	29.6396	29.0928
ANXA3	24.6683	21.8632	24.9401	25.1663	25.166	27.3691	26.7053	27.5777	27.203	25.8166	25.5413	26.2507	25.2175	20.9619	25.2961	26.3141	26.4171	27.2084	25.4407	22.1187	24.8102	20.6488	22.1878	25.2446	27.7813	26.8632	25.0192	22.8257	23.5056	26.5843	25.2808	23.1939	25.4608	26.3261	24.2904	25.3786	24.5793	24.983	26.8727	24.746	22.3645	26.0668	27.4195	21.7963	24.6242	26.7311	23.2774	24.5156	28.6199
ANXA4	19.4918	23.0333	26.4372	21.2245	21.0965	26.0765	24.7286	23.9307	25.2742	24.6309	25.8005	24.4229	20.5662	24.5845	24.9825	27.0098	26.837	25.655	26.9012	25.8391	23.1536	20.8228	24.5475	23.2739	26.27	22.8073	20.9973	22.3606	23.2792	25.1561	23.3113	21.619	26.5916	23.6472	22.6996	23.1825	24.0602	25.2342	24.197	23.2081	22.9778	25.8936	23.9272	19.2331	25.8547	25.2374	24.0653	26.324	25.5356
ANXA5	26.982	28.6497	29.6916	29.5561	29.7508	30.0884	28.5904	28.723	29.7159	28.553	30.5246	29.0548	27.2914	27.93	30.6418	29.8457	29.3548	30.1196	29.9536	28.6247	29.4925	28.1046	28.273	28.1633	29.6949	28.2188	27.0173	27.8188	27.3733	28.8434	28.03	27.6368	30.8087	28.9997	28.6327	28.2271	28.8017	29.73	29.8032	27.5738	27.2955	29.6236	29.5202	23.3247	28.6501	28.4652	28.1494	29.1169	29.9426
ANXA6	26.6709	28.536	29.8392	28.4871	29.8059	30.3097	29.8657	29.746	29.6208	29.5606	30.4992	31.2147	28.4329	29.8101	31.0113	28.8806	28.957	29.1636	29.7794	28.9965	28.9762	28.2971	28.3448	29.3038	29.9927	28.3502	28.0929	26.8316	29.193	29.1049	30.7737	26.5762	29.668	27.6965	27.7092	28.1223	29.4728	28.6535	30.5731	28.7946	27.4475	29.7012	29.5517	23.5274	26.9036	31.0514	28.8781	31.8717	30.5063
ANXA7	0	0	0	22.2586	0	24.6047	0	0	24.6392	23.7045	0	23.5749	0	24.1506	0	0	0	0	0	0	22.4331	0	22.1685	25.1299	22.9734	25.0482	22.2842	0	0	0	0	0	24.5352	0	0	0	22.0905	0	25.8532	22.9054	0	0	0	0	0	27.1919	0	0	0
AOC3	24.519	26.5684	26.8559	27.5581	27.7659	27.4781	25.6087	23.4167	26.5593	29.704	26.6104	26.8202	26.6752	27.4013	27.8609	27.582	27.3237	26.8587	25.4628	27.165	28.1435	26.4155	26.7915	26.7885	26.9312	26.3624	25.9791	26.7909	25.9486	24.0934	25.4561	23.8104	25.0607	24.497	26.0316	27.7787	27.3073	29.1243	26.3304	23.7776	26.2175	26.9607	27.0609	21.7573	24.9834	28.8872	25.4718	25.1668	25.3205
AP1G1	0	0	0	0	0	0	0	0	26.3806	0	0	0	25.4543	24.4259	0	29.5431	0	21.8094	0	24.2771	24.284	25.3118	24.3321	26.4119	23.9007	24.8817	24.1423	24.2466	0	24.0593	24.4927	24.755	28.7487	24.9806	0	26.6611	23.2013	24.1867	27.0867	22.812	23.1593	0	0	24.1596	0	27.5543	23.4006	25.9715	24.9614
AP2A1	23.6073	24.3263	25.337	23.8656	23.3525	24.0728	25.3199	23.7227	25.8086	25.5511	25.1911	24.7445	22.8296	22.7867	24.993	23.3416	25.4193	25.4197	24.6371	23.4105	23.875	23.0817	21.4926	24.2377	24.4839	24.2462	24.2912	23.2867	24.4284	24.2954	24.2896	25.5089	23.9862	25.9431	24.5538	24.1725	24.5351	23.1446	22.5687	22.1641	23.6908	24.6946	25.7217	0	23.0025	24.4027	23.2645	23.7226	24.1467
AP2A2	0	0	0	0	0	0	0	0	0	0	22.402	0	0	20.7815	0	0	0	20.7914	0	0	19.1667	0	0	0	20.9097	0	0	0	0	0	0	0	0	0	0	0	0	0	0	0	0	21.1566	0	0	0	0	0	0	0
AP2B1	0	0	0	0	0	21.5987	22.6231	20.8703	22.6284	19.9139	26.1505	0	0	0	21.643	22.1926	0	23.5031	24.1152	0	22.6966	18.1285	0	0	21.8356	0	0	0	0	0	21.6529	0	22.6979	0	0	0	0	0	0	19.2143	0	22.3316	0	0	0	20.8463	0	19.8751	20.2555
APBB1IP	20.4152	0	0	0	0	0	21.833	0	21.0964	0	0	0	0	0	0	0	0	23.0448	0	0	0	0	0	22.1718	0	21.7795	0	0	0	21.5287	20.9615	0	20.7643	0	0	0	0	0	0	23.8001	0	21.7136	0	0	0	22.9307	0	20.9964	21.1782
APBB2	0	0	26.7629	25.4782	27.0117	0	0	26.9617	25.6223	26.1148	26.0873	27.8314	26.5028	28.1385	27.7582	0	0	26.6085	26.2646	0	25.4627	27.3807	0	0	0	0	0	0	0	0	0	0	0	0	0	0	0	25.0459	27.0068	26.2463	0	0	0	0	0	25.6323	0	0	0
APCS	24.9876	26.7741	31.0316	26.5067	27.6035	29.6159	26.8496	24.3602	28.9247	25.7004	27.3322	24.7492	25.2855	27.0009	29.8336	29.9285	26.0012	25.2711	28.944	30.8391	26.1073	27.5584	28.0711	27.2319	30.309	26.72	25.5269	27.1002	25.5465	29.9624	26.7165	25.3286	30.4787	29.2513	25.5495	30.4472	28.3781	28.7218	29.0551	26.5526	27.2007	29.6325	28.1683	20.4903	29.5409	30.2569	27.0099	27.521	25.6737
APEH	0	0	0	0	0	0	22.1529	0	22.0705	0	0	0	0	0	0	22.0332	0	22.5803	0	0	0	0	0	22.5144	22.1525	0	0	0	0	0	0	0	0	0	0	0	0	0	21.8095	0	0	0	0	18.5054	0	0	0	0	0
APEX1	20.5566	22.8241	22.9141	23.532	20.2452	21.1982	23.3082	23.2321	21.572	22.8965	25.5644	23.8455	21.9763	0	22.8502	0	23.1246	21.174	24.2587	0	23.0651	0	0	22.791	24.117	21.2532	21.2109	21.8462	0	0	22.3493	0	19.9642	0	0	0	20.1837	22.8998	22.1809	19.652	20.6332	21.5819	0	0	22.43	23.0268	21.8181	23.3467	23.0766
API5	0	20.0179	0	0	0	0	0	21.5073	21.3129	20.5588	24.1456	22.1285	20.0052	0	0	0	0	21.462	20.3705	0	21.1626	0	0	0	20.8908	20.0998	0	0	0	0	19.534	0	20.8374	0	0	0	0	0	21.6651	0	0	20.9038	21.5295	0	0	0	19.5589	0	21.0992
APMAP	23.3958	21.3591	21.7187	22.0731	0	21.9926	24.6738	25.2405	25.3128	22.2129	26.1665	22.3431	23.6075	23.022	24.7073	23.7599	24.4318	26.1105	25.1364	22.7797	22.297	23.8263	0	24.3687	25.3328	24.2519	23.4745	21.6754	23.1074	24.0999	24.1437	0	24.1784	0	24.9629	24.0319	23.6784	23.961	25.7166	22.9397	0	24.8245	25.3603	19.6344	23.536	24.6333	23.3565	20.7779	25.5695
APOA1	29.872	30.9123	58.8107	30.6286	32.1155	32.1545	30.873	31.2018	57.8897	31.3861	31.6347	31.4883	30.7159	31.8423	57.7404	57.2603	30.5498	31.5478	31.5969	56.8413	30.9087	31.9172	57.1233	31.3976	32.8155	30.8565	29.8373	30.2519	31.9738	30.6624	31.5291	30.8943	32.8993	32.101	31.3289	32.8501	30.087	31.3945	56.7011	29.4422	52.4907	31.6567	32.2421	27.075	30.8131	57.8261	30.5024	31.4913	31.7213
APOA2	26.4055	27.0621	27.3064	26.0741	26.1708	28.6765	27.1064	26.5387	26.1725	29.2634	27.7352	27.5691	27.6011	27.9697	28.508	27.9895	28.6834	27.136	25.5523	29.4276	27.1038	26.4227	26.3119	27.3935	28.8416	26.264	27.0101	28.1582	27.6842	26.9358	27.3869	25.4982	29.4148	27.3936	27.3363	28.0937	27.2128	28.2698	28.3665	25.9938	23.848	27.2201	27.3963	24.2784	28.5678	29.6125	27.3132	28.2228	27.2838
APOA4	26.9573	27.1955	28.0474	28.4301	32.1505	53.362	28.5618	27.272	26.2525	27.2158	28.688	27.4977	27.4619	53.3556	28.6613	27.9631	27.3279	28.9511	27.1433	56.7833	28.7548	30.553	53.5469	54.9375	54.1972	27.0747	26.7355	29.0055	52.6517	55.3313	27.6013	27.3932	54.5571	58.1253	28.7874	56.7727	27.101	28.7542	57.9333	25.9271	54.2893	56.0699	27.1311	20.807	55.7731	54.7599	28.2858	53.6172	27.5108
APOB	26.6465	27.4927	27.2703	25.922	26.3451	28.6894	29.0695	28.6792	27.3529	27.4189	27.8826	26.3491	27.8449	27.5924	31.1414	27.4829	28.5817	27.9274	26.6942	28.3594	26.4664	28.0242	26.3696	29.8305	30.981	25.7734	25.5501	27.5449	25.105	25.5817	27.0191	26.163	29.559	26.7847	28.2487	27.2275	26.3866	27.1144	30.6047	25.7124	27.5871	28.1246	27.9007	22.9901	26.5283	29.089	27.7174	27.1478	28.2746
APOC1	24.1528	0	25.1986	25.9349	22.7665	26.0821	24.6152	0	26.0436	24.7371	24.4897	25.74	24.7092	27.3371	28.9984	25.4131	23.9403	26.5114	24.5686	25.9313	0	0	0	25.0145	26.6755	25.0732	23.7952	26.128	0	24.4156	0	0	25.4119	25.9768	25.4372	22.6793	22.528	26.7287	26.4876	24.7171	23.6537	23.9967	23.0437	19.5328	26.0263	26.3339	24.9903	25.0898	26.7113
APOC2	20.3299	0	21.4728	0	0	20.9731	0	20.6811	20.6626	22.0643	21.925	0	20.5553	21.9074	22.3654	20.6297	0	22.7145	0	21.0354	21.8113	19.8814	19.4492	0	23.5918	0	0	20.961	0	0	0	0	24.2078	0	0	20.6779	0	21.7776	22.5375	0	19.5369	0	22.6577	0	20.8055	21.5776	0	22.5708	22.0356
APOC3	22.1746	0	25.9005	23.3066	20.5474	25.4466	0	22.1011	26.2639	0	23.1231	0	24.1343	25.4185	25.283	0	22.0702	0	25.6052	24.6331	25.4486	0	21.5636	0	22.9329	25.6246	22.1955	25.4254	23.1344	24.0895	24.4792	0	27.1999	21.5266	25.0745	23.3556	0	25.5504	22.8211	22.5986	24.7897	22.6034	26.7312	0	25.5838	26.0076	23.8778	0	24.2093
APOD	0	0	26.7355	0	24.8475	28.8002	0	25.1893	25.4891	0	24.8942	0	0	25.3617	25.9891	28.7825	0	24.6203	24.7195	28.8247	0	0	0	23.7798	27.0334	0	0	0	0	28.8423	24.2811	23.5115	25.9231	27.9415	0	25.7415	27.9713	25.6956	27.5149	0	0	24.8934	24.9133	24.0225	26.0032	26.2727	0	25.4555	0
APOE	27.9119	28.9229	30.7051	26.8948	28.619	28.7883	26.0048	28.3182	28.7462	28.6554	27.5416	28.7401	27.8864	28.9533	28.9849	28.1739	28.769	29.6763	29.3557	30.7317	27.2029	27.2991	27.176	27.0968	31.5979	26.4642	28.1493	30.03	27.2801	28.4009	27.9601	27.7267	27.6697	27.493	27.1933	29.9359	29.2972	29.4207	30.9901	25.21	27.6691	31.1671	27.6879	24.3664	29.3279	29.571	27.5971	27.9717	26.9967
APOH	23.5071	22.5056	27.1825	0	22.4915	29.4122	25.8398	24.6236	24.6268	25.5364	25.065	23.2654	24.5242	24.3606	28.9058	0	23.218	23.3686	0	27.3562	25.5316	23.6744	22.9607	25.5053	27.0073	24.0387	22.1037	23.1125	22.3453	27.8362	23.7566	0	27.7945	21.7031	26.5102	25.8218	21.5999	25.0982	25.0299	23.6999	22.7765	26.6819	26.3598	0	21.4891	24.6288	23.4906	27.3743	26.9277
APP	0	22.7114	0	0	22.3532	0	20.56	24.1163	0	24.3196	23.1654	23.5104	21.8473	24.5328	0	0	22.2013	23.3122	23.1905	0	0	20.8226	0	24.3702	0	0	0	23.2432	24.8029	21.6102	21.4984	22.746	0	0	22.384	0	22.3267	0	0	18.8462	0	22.0188	0	0	0	0	22.6184	23.0392	0
APRT	23.5159	24.7234	22.3685	22.3487	23.9137	25.762	24.626	26.2404	26.3399	25.0515	25.8616	25.7897	24.4517	21.6773	25.8465	26.0932	25.1296	26.1006	25.576	23.7531	25.1803	22.2209	24.6771	24.6446	26.3476	25.4859	25.0968	23.263	23.9208	24.4216	24.4307	22.4349	27.2923	25.3452	0	23.9645	24.9425	24.031	24.9259	24.6474	23.0113	26.4802	26.7522	20.2903	22.8757	25.5716	24.5289	23.6676	26.8343
ARAP1	0	0	0	20.7418	0	0	0	0	0	0	22.2559	0	0	0	0	0	0	0	0	0	0	19.2648	0	0	19.6216	0	0	0	0	21.0987	0	0	0	0	0	18.8546	0	0	0	0	0	0	20.712	0	0	0	0	0	0
ARCN1	0	23.0645	0	22.4667	20.9899	24.0312	24.2859	24.0959	23.1074	24.0154	25.3033	24.9547	22.4558	19.3679	23.9048	23.0463	23.9409	24.0546	24.5133	19.9595	24.336	19.7748	0	22.9851	23.401	21.4219	22.2595	21.757	22.6498	22.8624	22.4709	19.7919	22.8085	0	0	22.1663	22.2133	22.7365	23.0374	23.8946	21.5414	23.5758	22.0982	0	21.3922	23.6556	23.604	23.2914	22.926
ARF1	26.1103	26.3419	25.6424	26.1721	25.4764	27.7276	27.5567	27.3329	26.8953	27.1724	29.9638	27.251	25.919	27.1083	27.5259	26.4164	26.8397	27.8651	27.0246	25.056	27.7037	25.2118	24.3225	27.1398	27.4557	26.639	25.7823	26.6013	22.8995	24.8299	27.5074	24.6036	26.7937	25.3268	25.1245	25.6841	25.9184	26.9978	26.7436	26.6044	0	27.1229	26.5943	21.5664	26.775	26.3441	25.6959	27.8525	26.7873
ARF4	24.0829	25.1709	22.8163	25.3604	22.9654	26.5304	25.008	26.9441	25.7227	26.0809	27.6008	25.3477	24.7589	24.7442	25.3974	25.2664	24.9364	26.3801	26.5262	24.0808	26.625	22.2429	24.7318	24.757	27.0227	25.5789	24.1419	23.8238	22.778	21.3747	23.341	21.0986	27.3672	24.4193	22.8254	24.488	23.8959	23.9559	23.5427	24.9555	23.3505	26.1586	25.946	0	23.8406	23.5254	23.6122	26.2868	24.22
ARG1	22.1948	0	0	23.7465	23.8869	24.7032	24.8768	23.8285	22.1671	24.3636	22.1788	24.7064	21.9891	26.8042	0	27.2586	21.1367	23.1457	26.9861	25.5595	21.5747	24.6388	22.5894	20.4443	23.0783	24.6517	0	23.4919	23.6966	24.7151	27.87	24.0927	25.359	21.4056	22.2098	23.9849	25.305	23.9561	25.017	22.2646	0	26.0811	25.3739	25.3322	22.9557	24.0119	24.1615	0	22.8633
ARHGAP1	0	20.9765	22.1163	21.7817	23.5908	23.5093	23.9759	22.6259	23.1886	21.5509	22.9821	23.0836	0	21.483	23.2713	22.7682	0	23.0946	23.2963	22.4115	22.917	0	20.1929	22.4132	24.4007	21.3366	21.4407	0	0	21.8599	21.8511	0	25.3983	0	0	23.0239	20.8627	23.4932	22.6694	0	0	23.8799	23.2224	0	22.0229	0	19.4935	21.4376	22.9666
ARHGAP20	0	0	22.5197	22.8479	21.9273	22.9362	0	0	23.3799	0	0	22.7936	0	0	0	22.1665	0	0	0	0	20.579	0	0	0	0	0	0	0	0	0	0	0	0	21.911	0	0	0	0	22.5392	0	0	0	24.1734	20.3239	0	0	0	0	0
ARHGDIA	22.7413	24.1764	25.7971	24.153	24.7661	25.978	26.055	25.751	24.8178	25.1552	25.7196	26.384	0	24.8756	26.5906	24.1196	24.8441	25.0524	23.2963	24.1552	25.2574	24.2382	0	25.2155	25.5724	24.6751	24.0393	24.3898	25.714	25.5337	26.9826	0	26.5048	23.3823	23.7007	24.35	25.6567	24.4048	26.7308	25.0425	23.9423	25.1108	25.5187	19.5047	0	26.4347	25.1228	27.1269	26.1534
ARHGDIB	25.5917	24.3589	0	23.677	26.7396	27.0035	25.5451	27.0725	26.5853	24.8706	27.3698	27.6312	26.0477	23.7629	23.23	26.768	25.623	26.5592	25.4135	24.0458	26.0849	25.5597	24.2115	27.0934	27.1631	26.2905	24.8219	25.5551	0	26.9517	25.9235	23.2395	26.2849	0	0	25.4116	24.4754	26.0897	28.0372	26.5314	23.9792	25.7065	27.1648	22.3143	25.6649	28.0936	25.5148	24.6473	27.4362
ARHGEF2	0	18.8678	0	0	21.7492	0	19.8972	20.0005	20.4389	20.844	21.7613	20.4182	0	0	19.5337	0	19.3803	21.1824	19.8058	0	23.7169	0	0	19.7905	20.0468	21.9468	19.9473	0	19.093	20.2283	19.8176	0	22.7206	0	0	0	22.274	20.3301	21.2347	22.2191	0	21.3806	23.1479	0	0	0	19.1421	22.8101	22.009
ARID3B	0	0	0	28.6537	0	0	29.7901	0	0	0	0	0	0	28.146	0	0	0	29.5475	0	0	28.3473	0	27.0517	0	0	0	0	0	0	0	0	0	0	0	30.4879	0	0	0	0	0	0	0	0	0	30.4162	0	0	0	0
ARL1	0	20.901	0	0	0	0	0	23.904	0	0	22.9131	0	0	0	0	0	0	20.6433	0	0	0	0	0	0	0	0	0	0	0	0	0	0	0	0	0	0	0	0	0	0	0	0	0	0	0	0	0	0	0
ARL6IP5	22.3889	23.0944	24.6825	25.4526	22.5971	24.9491	22.9343	22.8779	25.4974	25.441	25.8137	25.7188	24.1638	0	28.8972	23.9422	23.8926	25.0832	24.9935	22.5548	25.6192	22.4568	21.5296	22.6779	24.0652	24.3817	21.928	23.1649	22.8634	23.7997	23.8744	0	24.69	0	24.2853	22.4324	22.8436	23.9116	24.2075	21.9456	22.9656	23.1901	24.1721	0	23.2831	27.6719	23.3805	25.9271	26.9937
ARL8A	0	0	0	0	0	0	0	0	0	0	0	0	0	0	0	0	0	0	0	0	0	0	0	21.9065	23.2887	22.023	20.8463	0	0	0	0	0	0	0	0	0	0	21.6163	20.8654	0	0	0	0	0	0	20.5865	20.827	0	21.3522
ARPC1B	21.2677	23.0803	23.4731	23.7565	23.3965	24.143	23.7963	26.2429	23.5422	24.4249	25.1335	23.8188	22.1207	0	23.0078	22.9515	22.4014	24.023	24.6153	21.8182	23.6492	21.4295	20.7501	24.9082	27.6556	23.7139	23.8194	23.1477	21.4775	22.8044	23.7425	0	23.5548	21.8616	22.0144	23.2967	22.3282	24.6627	24.9451	23.3923	0	26.6677	23.7056	18.8374	0	22.3122	21.4339	23.3186	23.8182
ARPC2	24.3441	24.7729	25.4507	25.4687	24.2627	26.7326	26.9848	25.4991	26.0189	25.6784	28.0416	26.0339	24.5879	25.6777	25.8933	25.6102	25.5528	27.1647	26.1595	24.4121	26.229	19.9806	23.9649	25.9692	25.8028	25.0777	24.1686	24.7247	22.8255	23.8287	26.1883	21.4282	25.3591	24.2613	23.0455	24.1872	24.2771	26.0364	25.4692	25.1881	21.0126	25.0903	26.2066	21.3777	24.6157	25.4089	23.8372	25.9544	26.1986
ARPC3	20.5015	23.5771	23.7827	0	25.3634	25.995	25.5417	24.1766	26.7427	25.6877	28.5294	27.0816	22.6682	22.4871	24.4229	25.5492	23.4314	25.7492	25.4	22.9927	23.7049	0	19.9538	20.931	23.1328	25.8718	21.8074	0	23.6393	23.9708	24.0126	0	24.2937	21.8523	0	24.5674	24.0906	23.2698	25.7271	21.9517	0	22.8044	27.0778	0	0	26.22	22.7725	23.7921	25.0456
ARPC4	25.1188	25.5609	27.3552	27.1214	26.7287	28.1332	27.86	27.4502	27.6501	28.0468	28.291	28.2088	27.7013	26.0196	27.6078	26.9982	27.7438	27.6073	27.5115	26.3472	27.2055	24.14	25.3456	27.0804	27.4639	26.4234	26.64	24.026	26.0582	27.476	26.749	24.2494	27.6257	26.1176	25.065	26.3853	26.9891	27.1903	27.3793	26.2741	25.2271	26.9664	27.3931	20.8312	24.87	27.8118	27.0068	27.2293	27.5824
ARPC5	24.4015	24.4672	23.8317	0	25.1227	26.3934	25.4037	24.7682	25.4648	25.443	25.5309	25.2668	23.9909	0	24.5649	25.4398	25.262	26.3578	25.0393	23.9348	24.9667	0	0	24.9563	24.9679	24.6337	24.498	22.6133	24.0019	24.0123	24.2491	22.195	26.3441	23.586	24.5776	24.4469	0	24.835	26.0398	0	22.5104	23.8297	25.4358	0	22.9019	25.3608	23.6733	24.7821	25.2602
ARPC5L	0	21.8468	0	22.4175	0	22.9008	21.788	22.4871	22.9163	22.9752	24.4524	23.2883	0	20.5398	22.4637	22.9512	22.2547	23.1306	23.7782	0	22.7146	0	0	21.3144	21.9169	22.1106	0	21.484	22.0853	0	21.5813	0	23.3636	0	20.92	22.0118	22.6596	21.4733	22.1209	21.9889	0	22.6928	23.2397	0	0	22.7265	21.9934	22.3812	22.0058
ASAH1	22.0183	22.7998	22.1676	0	21.9438	22.5887	23.8852	22.6027	22.7731	22.173	23.4287	22.2847	22.5728	21.592	24.3403	24.9996	22.1139	24.3487	22.1909	20.4956	23.553	21.3776	22.085	22.5954	22.4835	21.6624	23.1345	21.6486	0	23.2878	23.6162	0	26.0431	0	0	23.7123	23.6243	22.8238	23.9862	22.0675	0	24.0025	24.973	23.773	21.1907	23.0155	21.9902	23.7092	25.2722
ASPH	0	0	23.9275	23.1203	0	0	21.453	20.7639	21.1929	23.4793	0	0	0	0	22.3333	0	21.3182	24.3269	21.769	0	22.8236	0	0	20.8893	21.6801	20.5441	0	22.4779	23.3695	22.5473	21.1001	21.5788	20.9969	22.063	23.5887	20.3059	0	22.1367	22.2889	21.1115	0	23.6362	22.339	0	21.9414	0	21.979	24.1783	21.9607
ASPN	24.6496	24.1312	31.7062	25.9314	22.8393	30.8054	25.8737	25.344	27.9911	24.5317	25.9861	0	21.6641	29.9978	29.0772	26.3397	24.6694	26.7549	27.2524	32.1688	23.0752	20.7795	26.1851	23.102	31.1638	23.2284	23.2271	24.8456	21.5986	29.5878	26.1126	24.3216	28.2227	25.2067	0	28.7367	27.7407	28.5486	27.2466	22.3718	30.2676	30.7615	24.6905	20.0277	27.9729	27.5137	24.6497	28.0601	25.6033
ASPRV1	0	0	0	22.804	0	0	23.2094	0	21.7821	0	0	0	0	0	0	24.5999	0	0	0	0	0	20.2347	0	0	0	21.2641	0	21.6381	0	0	0	0	21.952	0	0	0	0	22.6559	22.2638	0	0	0	24.0996	21.9493	0	25.828	21.0153	0	0
ASS1	25.1503	24.8886	0	25.17	25.68	25.6515	26.8904	26.7851	27.9118	26.0619	22.3371	24.6061	26.5053	25.7585	26.3441	25.8976	26.0078	26.6162	0	23.9097	23.6307	0	0	24.4309	0	0	25.6016	26.1333	25.5124	25.0809	19.4808	25.3373	22.1532	0	26.3966	0	25.4514	20.5933	0	21.9234	25.0642	24.5067	19.8634	0	24.9379	29.2716	26.8516	27.4679	27.0572
AT1A1	0	0	0	0	0	0	0	18.4025	0	20.6544	0	0	22.3313	0	0	0	0	0	23.1416	0	22.5968	0	0	0	0	20.06	0	0	23.2884	0	0	0	24.2086	0	0	0	0	0	0	0	0	22.1519	23.6168	0	0	23.099	0	0	20.7879
ATAD3C	0	0	0	0	0	0	22.1574	21.2656	20.592	0	24.3827	22.7356	23.9047	24.691	0	0	0	0	23.5311	0	21.8578	0	0	0	22.5109	0	0	0	20.8368	0	23.7615	0	23.7443	0	0	22.1577	0	0	0	21.0846	0	0	23.3071	19.7901	20.5694	22.999	0	22.2957	22.2727
ATG3	0	0	0	0	0	0	0	22.1974	0	0	21.9936	0	0	0	0	0	0	23.1627	0	0	21.3747	0	0	0	23.3538	0	0	0	0	22.2065	21.0099	0	22.1865	0	0	0	0	20.8802	21.2842	0	0	0	0	0	0	21.3494	21.8055	21.9744	21.3091
ATIC	22.4489	22.7756	23.1271	23.6779	22.4765	25.3432	24.6747	25.7413	25.4672	23.9059	27.9556	28.1536	22.4895	23.1942	25.8342	24.4669	23.14	26.1561	25.0261	21.5109	23.6028	21.0798	22.213	21.6136	24.4085	23.6695	23.6773	24.7866	23.9107	23.1151	23.9631	0	25.4408	22.0842	24.6149	23.7051	24.1957	23.2802	23.5216	23.4253	20.7446	25.2038	25.6621	20.6786	23.0258	27.8227	24.5294	26.6746	25.7593
ATL3	20.1316	21.1345	0	0	21.8807	23.9682	22.7817	22.8482	21.9263	20.5797	24.8098	23.2056	21.7958	0	24.6887	23.7471	22.4494	24.0857	0	19.946	23.9609	22.0687	20.6798	0	23.7926	21.6195	0	0	0	0	20.981	0	23.6486	0	0	0	22.7351	23.7175	22.476	21.218	0	23.005	0	0	21.0227	22.2405	21.2063	21.6048	23.3084
ATP1B3	0	0	0	0	0	25.7912	22.1674	22.6612	0	0	22.9891	0	0	21.1166	0	0	0	22.8531	23.2474	0	22.135	0	0	0	0	0	0	0	0	0	0	0	0	0	0	0	0	0	0	24.032	0	23.2805	0	0	20.8471	0	0	22.4693	0
ATP2A1	0	0	0	0	0	0	0	0	0	0	23.779	0	0	0	0	0	0	0	0	0	0	0	0	0	0	0	0	0	0	0	0	0	0	0	21.9538	0	0	0	22.9709	0	0	0	0	0	0	27.7446	0	0	21.8953
ATP2A2	0	20.8844	0	0	21.7468	0	20.0421	19.5864	21.7928	0	23.1093	0	0	20.9153	0	22.8379	0	0	21.0394	19.9275	22.5214	0	0	0	23.16	0	21.1703	0	21.1127	0	21.5901	0	23.7124	0	20.3785	20.2712	22.0378	22.7539	23.4009	23.3774	0	0	20.6309	0	0	31.0552	0	20.6231	22.2107
ATP2A3	21.3457	23.6504	0	0	0	0	22.6028	21.7376	22.0375	19.9535	25.0026	24.7644	0	0	22.4978	0	0	0	0	0	22.5827	22.072	20.1777	0	0	22.4741	23.1188	0	22.1381	0	22.4151	21.32	0	0	0	0	23.9201	20.7577	22.0346	0	0	0	25.0117	0	0	0	0	0	0
ATP5F1A	27.3861	27.4812	28.4649	30.2767	28.4944	28.433	29.5242	29.214	29.3513	28.7763	31.3662	29.5449	27.5371	26.7546	30.3159	28.8007	28.1071	30.3285	29.6169	26.7812	30.9558	25.895	26.9222	28.9328	29.1547	28.3156	27.9917	27.3775	28.4471	28.2974	30.0034	24.075	30.0592	26.6554	28.4503	27.4854	29.0706	29.6554	29.0579	28.3036	27.4433	29.4626	29.6614	23.6537	27.2662	30.7096	28.4825	30.7578	29.1763
ATP5F1B	26.7468	29.3506	29.6008	29.6073	29.9627	33.0723	29.3168	30.3057	30.1825	29.1143	31.0515	30.9493	27.8731	26.6932	29.4698	28.8234	29.4621	30.16	31.4718	28.2095	30.0586	27.4164	31.0892	28.4485	30.0408	28.4626	27.7758	28.1336	29.2894	27.8765	29.2338	25.4868	29.2786	27.3963	28.4018	28.7862	29.7908	28.6049	30.2002	31.7984	27.427	30.4814	30.1745	23.3051	27.5203	31.857	27.9019	30.0493	28.6289
ATP5F1C	0	22.6429	0	43.8159	19.7904	22.0082	46.7029	44.3657	44.4697	21.734	50.1796	45.5593	21.107	0	46.4165	22.1692	49.0315	48.7199	44.9956	23.6208	46.49	40.4857	21.7294	23.8176	23.2938	23.2672	22.4481	21.5112	22.9011	23.239	23.9205	0	26.2318	22.5235	0	23.9957	46.6015	43.3969	21.7502	25.2302	18.998	45.9899	42.9381	18.404	19.8679	47.2537	44.5015	45.4227	43.5489
ATP5F1D	18.6204	22.1547	0	23.0664	0	22.232	0	20.9534	21.3222	22.2116	21.9383	23.7586	0	0	22.2637	0	20.6601	21.3978	22.0295	0	21.7469	0	0	0	0	0	19.5215	0	0	0	0	0	0	0	0	0	0	22.06	22.1167	19.415	0	0	21.6591	0	0	23.5952	20.2866	22.7926	21.685
ATP5MF	21.4506	20.4803	25.0234	24.4463	22.7949	24.2753	22.4506	22.9787	24.0763	23.4181	26.173	24.8222	21.6371	20.567	23.8275	23.6181	21.9415	24.6052	25.2245	23.3559	24.1966	20.3742	0	21.2504	22.7698	21.6424	20.7853	22.5783	21.9178	21.8731	22.6968	20.5734	23.1846	21.3085	23.4015	22.3717	22.2454	0	21.6905	21.2159	0	22.8916	23.8493	0	20.6984	24.9818	22.0846	22.115	23.0539
ATP5PD	0	0	0	0	0	0	0	20.9887	0	20.3325	0	0	0	0	21.1803	0	0	0	0	0	21.0874	0	0	0	0	0	0	0	0	0	21.294	0	24.1082	0	0	0	0	0	0	0	0	0	0	0	0	0	0	0	0
ATP5PO	0	23.3657	23.4702	23.7362	22.7725	25.0194	25.1824	24.979	25.6029	25.4886	27.9983	28.9074	20.186	0	25.5904	22.8507	21.5693	25.7806	26.3618	22.3108	25.5021	0	0	21.9354	24.3735	22.6844	20.7451	21.4223	27.481	23.9329	25.7416	0	25.7071	0	22.9277	24.2805	25.2944	20.6828	23.5606	20.4841	21.0871	25.3846	26.1863	0	0	30.5762	23.639	25.7742	24.3141
ATP6V1A	20.0635	21.4838	22.5826	24.8477	20.2531	22.9173	24.4799	24.2872	24.4511	23.7863	27.4497	27.5635	23.6664	23.3483	24.3171	23.7173	24.8581	25.7313	24.8031	22.6684	24.1864	19.5153	22.2425	21.1007	24.0913	20.563	20.2084	23.987	24.306	23.4616	24.6338	0	23.5541	22.0134	24.3237	20.4415	24.0741	23.2633	23.4621	20.5623	19.121	25.0019	26.211	0	24.0785	25.2925	23.9734	25.605	24.7441
ATP6V1B2	18.5755	21.3872	0	22.6287	21.4334	21.2378	22.7841	23.0045	22.746	24.2343	23.2449	21.8614	25.783	19.9273	22.9238	22.9422	23.1275	24.2239	23.6501	0	23.313	0	0	0	21.7729	20.7799	0	0	0	0	22.8907	0	21.9335	20.0907	20.5513	0	20.6552	22.2524	22.024	21.8095	0	22.7228	22.8526	0	18.5889	23.4411	21.8301	22.9313	23.3832
ATP6V1C1	0	0	0	20.708	0	0	21.0602	20.2778	0	21.2127	22.7234	0	0	0	21.092	0	19.8043	22.2566	0	0	19.9447	0	0	19.5743	0	19.4386	0	0	0	19.1674	20.1057	0	21.2505	0	0	0	0	20.3822	20.9333	20.1493	0	21.9718	0	0	0	0	21.4422	20.1953	0
ATP6V1D	0	0	0	0	21.5506	0	0	0	0	0	21.9946	0	0	0	0	22.5589	0	0	22.3257	0	21.9052	0	0	0	0	0	0	0	0	0	0	0	0	0	0	0	0	0	0	0	0	0	22.2104	0	0	0	0	0	0
ATP6V1E1	21.5621	0	22.8313	0	21.5699	0	22.6478	22.7247	22.502	22.9405	24.7906	23.0295	22.9384	0	20.9393	22.3622	21.9637	25.442	23.0221	0	0	20.2061	0	21.9119	22.2837	22.4379	20.583	22.8241	22.0406	22.8351	23.7827	0	23.9434	20.6034	0	22.132	24.0134	23.0357	22.3025	22.0907	19.8618	22.8513	24.2661	0	22.4767	23.5438	23.088	0	23.156
ATP6V1G1	0	21.9426	0	20.0546	0	18.9674	23.2705	22.426	23.2549	23.7865	23.1909	20.8893	20.4016	0	0	18.9999	0	23.4757	20.5603	20.181	21.5178	0	0	0	0	0	0	0	0	20.5303	20.4817	0	0	0	0	0	0	0	21.4709	0	0	22.0658	0	0	0	0	0	22.0793	22.0248
ATP6V1H	28.4237	28.1683	0	29.7714	30.079	0	29.3232	27.0094	0	0	23.6522	0	28.0962	28.4115	0	0	0	0	30.3959	0	28.3939	0	0	24.5197	26.2841	0	25.262	0	29.3561	29.2679	29.1698	0	31.1641	31.5218	0	29.3668	0	25.5879	25.3736	0	28.0379	0	31.975	0	28.0626	0	0	28.9406	27.9306
AZGP1	24.1301	24.8871	27.0571	23.8175	25.1733	27.4226	24.6145	24.1131	24.5299	25.3212	25.5099	25.081	23.84	23.4103	24.8257	27.4697	25.0037	25.2582	26.7159	26.7848	24.1229	24.1504	21.7073	24.0145	26.4791	25.3447	24.625	25.1978	24.7388	27.3126	24.174	23.5518	25.2927	23.8112	25.4909	27.0385	27.0002	24.7409	27.4394	21.9943	21.825	26.4462	24.7745	27.5091	25.6956	25.6191	23.7559	25.3935	23.5
AZU1	28.6941	27.2155	30.1607	29.1632	25.5746	29.5683	26.9582	28.528	29.4481	27.4468	28.2911	30.8598	28.3438	26.6629	27.2155	28.6211	27.001	27.5658	29.8381	27.7394	28.9861	25.73	26.3021	27.1767	28.2699	28.9109	27.4895	27.3812	26.3769	28.707	28.8809	24.5952	26.9447	26.1469	27.1915	27.5829	28.1113	29.0541	27.5375	27.3475	24.9373	26.6042	29.3048	24.1521	27.9942	29.6122	27.0716	27.7205	29.9307
B2M	26.3108	25.3622	0	27.1028	21.8295	25.3974	27.302	28.4671	27.0725	24.0743	31.2225	27.2726	25.2432	27.591	26.8207	26.2305	24.1898	28.3113	23.1485	0	27.9277	25.2336	25.3255	27.4247	27.0724	25.5216	25.6474	26.5726	26.4435	25.0206	26.9915	21.0037	27.4482	24.5352	23.693	26.1606	26.9239	26.8378	27.2716	26.1369	24.7117	28.5459	23.9244	21.081	26.0745	26.7108	26.2287	28.5148	27.1192
B4GALT3	0	0	0	0	0	0	0	0	0	0	0	0	0	0	0	0	0	0	0	0	19.8682	0	0	0	0	0	0	0	0	0	0	0	20.9718	0	0	0	0	0	0	18.8281	0	0	0	0	0	0	0	0	0
BAG2	0	0	0	0	0	0	0	21.7532	0	0	0	0	0	0	0	0	0	22.5941	0	0	21.84	0	0	0	0	20.1541	0	0	0	0	0	0	0	0	0	0	0	22.3386	0	0	0	0	20.3994	0	22.0084	0	20.2026	21.6557	0
BANF1	23.5767	26.1338	22.7517	23.2975	22.6865	24.3176	22.7276	24.2819	24.9363	25.7581	24.8446	25.4684	22.3485	23.0194	25.7181	24.5459	23.1823	25.4288	28.9277	22.2875	25.8348	23.188	20.4602	25.0846	26.8881	23.6247	24.6766	23.6037	20.8055	21.603	22.2073	21.5851	23.1915	21.8737	26.4785	24.3804	22.8982	26.2709	25.7323	23.5091	20.3459	24.0985	22.4042	19.1824	24.2405	25.1327	25.1285	26.2469	26.4783
BAX	0	0	0	0	0	0	21.6975	22.7438	22.4368	0	23.692	0	0	0	0	0	0	22.9385	22.678	0	21.502	0	0	0	22.1425	21.5714	0	0	21.2223	21.6562	22.0554	0	22.4619	0	0	22.4344	0	0	0	21.1519	0	0	22.5003	0	0	21.4988	21.2928	22.729	22.9897
BCAM	0	0	0	0	0	22.3853	0	0	0	0	0	0	0	0	0	0	0	0	0	0	0	0	0	0	0	0	0	0	0	0	0	0	0	0	0	21.2206	0	21.1925	0	0	0	0	0	0	0	0	0	0	0
BCAS2	0	0	0	0	20.4337	0	0	0	0	0	21.6905	0	0	0	0	0	0	0	0	0	0	0	0	0	0	0	0	0	0	0	0	0	0	0	0	0	0	0	0	0	0	0	0	0	0	0	0	0	0
BCLAF1	0	0	0	20.7432	0	0	0	0	0	0	23.4336	0	0	0	0	0	0	20.6962	0	0	21.2705	0	0	0	0	0	0	0	0	0	0	0	0	0	0	0	0	0	0	0	0	23.7866	0	0	0	0	0	0	0
BDH2	0	0	22.3459	0	0	0	0	19.7558	19.6814	21.4375	22.4288	0	0	20.0365	21.2675	0	0	21.2674	0	20.8296	19.3071	0	0	0	20.9798	0	0	19.6419	19.4778	18.8852	19.2275	20.256	21.4503	21.2784	19.8705	0	0	0	0	0	0	21.7331	0	0	20.3481	24.8245	19.7902	20.7438	0
BGLAP	29.6562	30.5962	29.2039	29.7568	28.163	29.6425	28.4502	29.885	26.8149	31.6062	31.7201	31.4406	29.8689	28.0049	28.9649	28.7831	28.9696	31.213	30.9148	26.2604	28.0626	28.7639	27.318	27.7595	28.4216	27.8794	30.7907	30.2911	30.0171	28.6179	28.2754	29.4119	29.3621	26.8335	30.5168	29.1892	28.2887	27.8835	28.5176	28.3115	26.3704	30.4485	27.4936	20.8818	29.7099	26.9204	30.1441	29.9662	29.0023
BGN	31.9088	33.3564	32.9672	32.6165	32.6369	34.0133	33.4917	33.201	32.4089	35.0547	37.8296	33.0878	33.8383	33.4099	32.9818	32.668	34.1633	33.0519	33.1708	31.9519	31.6562	32.6124	31.4028	32.8241	34.3399	32.2272	34.0856	37.5607	33.0377	35.2335	33.2919	32.1927	33.4002	34.0827	33.4322	33.0493	32.2223	32.1617	32.9467	32.0318	32.9042	34.2094	31.1652	26.6997	37.6029	31.8946	34.0546	34.3639	32.0959
BID	0	0	0	0	0	0	0	21.3464	21.8676	0	0	21.8826	0	0	0	0	0	0	0	0	0	0	0	0	0	21.3603	0	0	0	0	0	0	0	22.109	0	19.9873	0	21.0351	22.1225	0	0	0	0	0	0	0	0	0	0
BIN1	0	0	0	0	0	0	0	0	0	0	0	0	0	0	0	0	0	0	0	0	0	0	0	0	0	0	0	0	0	0	0	0	0	0	0	0	0	0	0	24.1003	0	0	21.8372	0	0	26.5151	0	0	0
BLMH	21.9998	23.537	0	24.9617	22.5103	23.8282	25.7891	23.6139	24.491	23.9243	0	25.459	25.8054	22.2875	23.5727	25.9577	22.7116	22.6439	26.084	23.2476	23.1061	22.8477	23.4338	23.0579	22.9723	25.3295	22.7927	0	23.3752	26.7213	24.5524	26.2887	24.8688	0	0	23.5809	25.5699	23.3875	21.3272	22.1315	22.2499	25.4924	24.2541	25.8104	22.1462	24.9374	0	23.33	23.6548
BLVRA	21.968	23.4712	23.759	23.2232	24.4741	25.7387	24.0945	24.5682	28.3843	23.371	26.2004	24.3555	23.5127	21.2582	24.1996	24.2466	24.326	24.9014	22.6794	23.56	23.0696	22.9984	21.2234	24.5781	25.3454	26.7804	23.023	21.6339	22.6648	22.1869	23.9567	20.5016	23.8936	22.4461	21.9761	23.6029	23.9203	24.1352	25.0565	23.7106	0	25.1021	28.4392	18.7769	23.0054	25.2966	22.6158	23.5658	25.5541
BLVRB	27.7321	28.2373	28.5464	28.0548	27.602	29.1537	28.5829	28.217	30.0813	27.9911	28.347	28.3983	29.5823	28.4931	30.0313	29.5956	28.812	29.9247	28.5038	28.3264	27.0949	26.6069	26.4732	30.5166	27.9489	29.0358	26.7608	26.3566	25.3788	28.0373	28.739	26.4805	28.3385	27.3423	28.1725	29.8701	27.1177	28.985	29.5413	27.9937	25.5699	26.4109	28.9526	23.961	26.9359	30.1683	28.5258	29.3381	29.7876
BMP1	0	23.0341	0	0	0	0	22.9636	0	0	0	0	24.2096	23.074	21.9193	0	0	0	23.5293	0	0	23.256	0	0	0	0	0	0	22.7772	0	0	0	0	0	0	0	22.5893	0	0	0	22.6666	0	22.4874	24.2146	0	0	0	22.9752	0	23.1038
BMP8B	19.0025	21.8736	0	22.1932	20.6752	0	20.1743	20.2934	0	21.8422	0	0	0	20.2895	21.2129	20.3551	21.0484	21.5622	21.8739	0	0	19.101	19.4928	0	0	0	19.3236	19.7674	21.946	21.861	19.0699	20.9757	19.9449	0	0	0	20.73	20.3055	0	19.1469	21.0086	22.2761	0	0	20.8932	0	20.3	21.0512	20.8064
BPGM	0	0	0	24.3919	0	0	0	24.0928	23.9317	0	0	0	0	0	0	0	0	0	0	22.5629	0	0	0	25.6092	0	0	0	0	0	0	0	0	0	0	0	23.992	0	0	24.9627	0	0	0	22.9641	21.6319	0	25.8335	0	23.6071	23.9453
BPI	21.9521	23.4753	25.4039	24.4591	26.0154	26.8097	27.0637	26.0549	26.1897	26.1022	25.5778	25.3618	25.2189	23.5871	23.264	25.6545	24.1243	25.8341	25.481	24.1595	25.3119	22.7025	22.0283	21.8992	25.9967	26.2336	23.2265	23.2759	22.661	25.2875	25.8959	21.9987	25.5993	23.682	20.9434	25.1582	25.7055	27.0289	27.894	25.6531	0	24.5629	27.8122	23.1887	24.7549	26.2095	23.9233	23.8388	26.8432
BPIFA1	23.3299	20.5099	26.8635	0	23.9769	0	24.6484	20.3765	0	0	0	23.1949	0	0	0	22.1949	0	0	0	0	0	24.0181	0	0	0	0	0	0	0	0	0	0	0	0	0	0	0	22.3691	21.6761	25.0016	0	0	0	20.0933	0	0	0	0	0
BSN	0	0	0	0	0	0	0	0	0	0	0	0	0	0	0	25.6783	0	0	24.3577	0	0	0	24.7244	0	0	0	0	0	22.8539	24.6984	25.2511	25.0974	24.8928	24.1167	0	22.7123	26.8814	0	0	0	0	27.5098	24.6581	25.3768	0	0	0	0	0
BTK	0	20.1772	0	0	0	0	0	20.3714	0	19.4948	22.681	0	20.3463	0	0	0	20.681	22.5479	0	0	0	18.3612	0	0	0	19.1674	18.5937	20.4771	0	0	0	0	19.6721	0	0	19.7977	20.0476	0	0	0	0	19.3114	0	0	0	0	0	0	0
C19orf84	0	0	0	0	0	0	0	0	0	0	0	0	0	0	0	26.7727	0	0	0	0	0	0	0	0	0	0	0	0	0	26.5038	0	0	25.7743	26.7331	0	0	0	0	0	0	0	0	0	0	0	0	0	0	0
C1QA	26.8504	29.4883	26.0441	25.1011	28.1384	27.0615	26.751	28.1007	28.781	25.3448	22.3249	27.9622	26.8306	30.7362	25.6737	29.5158	29.36	28.4388	25.8685	26.9045	27.4741	26.9604	26.1825	27.1799	29.1163	27.1443	27.5717	26.5193	27.1656	25.0357	28.2061	26.5212	30.1447	24.8798	28.3934	27.75	26.3024	26.9202	28.2708	19.2067	28.4526	28.7093	26.5522	0	28.3733	27.1974	27.5622	29.9178	28.8667
C1QB	28.1595	28.995	26.9557	24.8826	27.0808	27.7207	28.2739	29.3376	29.6492	27.6729	26.725	28.4279	29.5154	31.4273	26.8427	27.736	28.5933	29.0432	24.5855	28.4789	27.3635	27.2885	27.2725	28.0041	29.6885	28.6301	28.6327	26.3162	27.7924	28.134	29.3831	27.81	28.0265	26.6556	29.4388	27.5699	27.6586	27.2124	28.149	25.3376	28.5383	29.0242	27.5342	19.8516	28.6396	28.3016	29.5736	29.8484	28.8731
C1QBP	0	23.2553	0	0	0	23.008	0	24.5303	23.2812	0	25.3367	24.8827	23.2732	22.8193	27.4049	23.8167	24.9531	26.6392	0	0	25.8573	23.0541	0	0	23.435	23.816	24.1451	23.4666	25.0989	24.1601	25.4035	25.5363	25.023	0	24.1057	22.4941	24.1986	25.0881	23.3186	23.1756	0	24.3765	25.5367	0	0	24.7892	24.5567	26.6834	28.0493
C1QC	27.3823	28.9409	27.212	24.0413	26.651	28.2928	25.8996	27.8569	29.0854	25.4857	24.663	31.1495	27.4859	31.199	26.6585	27.1824	27.6376	29.4283	24.5435	27.3181	27.1609	25.8171	26.2127	23.9354	27.9861	27.0654	27.1057	25.7381	30.6038	23.7506	27.8107	27.0346	27.5561	22.6147	29.1182	26.6129	27.6624	26.2519	26.2624	0	25.3388	28.368	26.5736	19.7421	28.6246	30.835	27.6772	29.1406	28.6908
C1QTNF3	21.2225	24.0766	23.3822	21.6269	24.5107	22.5533	24.3967	24.5975	22.8289	24.0448	25.791	23.5631	22.085	25.606	24.3787	23.8416	24.4855	24.3546	23.6013	21.6993	22.1362	22.9681	20.8241	24.1573	23.476	21.1964	22.4111	24.9453	24.0251	21.3945	25.9882	24.1847	23.8224	23.5646	23.2486	22.8136	23.2509	22.0035	0	21.5863	21.5259	25.0211	23.3737	0	22.4375	19.8187	22.6995	25.1508	22.6976
C1QTNF5	0	0	0	0	0	24.0353	22.5221	21.1423	0	0	0	0	0	24.1138	22.738	0	0	0	0	21.6423	0	0	0	0	23.0018	22.0307	0	22.6815	0	21.6173	21.5727	0	24.1788	0	0	0	0	22.6274	0	21.6006	0	22.4709	0	0	22.4824	0	0	0	0
C1R	23.3128	23.0967	0	23.3499	22.3859	0	0	22.1034	21.5008	25.3658	0	24.2194	23.5195	21.7452	21.8071	24.5148	24.4041	0	0	0	22.1311	0	21.0238	22.842	0	22.6129	24.1269	23.0881	0	0	21.3641	0	20.8992	0	24.5241	0	0	23.3641	21.6547	20.5491	21.4262	21.2223	0	0	24.357	24.5661	21.2905	23.8547	23.9539
C1S	21.1544	23.6747	0	22.8818	0	24.902	0	22.2557	0	0	0	23.3027	19.8659	24.088	23.6219	0	23.5684	23.3	0	22.5331	22.1795	0	0	0	20.7951	0	23.2596	0	0	23.7827	20.1887	0	23.7764	20.7599	21.7457	24.4904	0	0	24.7229	0	22.4631	21.0931	22.4425	0	19.992	21.9206	22.0815	24.8877	22.4828
C2	19.12	19.6901	24.1351	22.8593	22.8283	23.8499	21.977	19.698	21.1223	19.8881	22.493	21.9404	21.8713	21.7645	23.8481	22.3145	0	22.2053	21.2907	22.7579	22.6876	22.1063	0	20.2222	23.4811	18.9581	19.1064	19.546	0	0	0	0	19.5408	0	22.8268	22.8015	0	0	22.2403	0	20.0698	23.0001	0	0	20.6803	24.8746	19.3526	22.7494	20.3889
C3	30.2268	29.8403	31.6079	30.5835	30.4023	32.1302	30.9274	30.132	30.246	31.6732	31.3976	30.0683	30.2189	32.1449	31.2799	30.3933	31.9313	31.2502	29.45	32.6219	30.7626	29.8658	29.67	31.2169	31.3822	29.6303	30.9274	31.0805	29.5157	29.4846	30.814	28.8899	31.3293	31.6106	31.5107	30.7476	29.5239	31.0733	31.7191	29.5712	30.008	30.5067	31.3896	27.198	31.0323	32.0195	29.7143	32.1643	29.1973
C4A	22.6756	21.0318	25.2585	21.7168	22.1943	24.7069	21.845	21.9363	21.3713	0	0	22.1555	0	0	24.3392	0	20.2574	23.474	0	24.7892	22.3198	21.5318	18.7022	0	24.5235	20.9493	24.7321	22.3718	20.4735	23.2013	23.6719	24.0142	24.3627	24.26	23.6783	24.222	23.0447	22.0507	23.2183	0	19.8939	24.3796	24.0002	20.2287	21.1895	22.6993	22.9257	23.5772	20.6074
C4B	27.5727	27.7484	30.681	28.7175	28.9922	29.8944	27.5298	28.3838	27.608	26.4678	27.3265	28.2816	28.5895	32.8271	29.1519	29.4116	27.8701	29.2499	25.2536	30.4371	27.4861	27.0739	26.4104	28.2172	30.9418	26.4909	30.6712	27.7845	27.3207	29.307	31.5098	27.6725	30.7073	29.2097	29.662	29.1164	28.3741	28.9594	29.5571	23.2003	27.4089	30.0386	28.7085	24.5053	28.591	29.8104	28.8963	34.2056	27.2113
C4BPA	22.7053	23.151	26.229	24.1284	24.3482	24.0931	25.1364	25.3744	26.0529	26.4792	25.5989	24.7877	24.1905	25.4932	27.6395	23.1006	25.2783	26.534	24.2062	25.6282	24.3502	22.375	22.0828	26.5268	25.8919	23.8868	25.9658	24.6595	24.1235	22.0093	23.1332	0	21.901	27.4043	26.0253	24.5683	0	24.1824	25.8486	23.0754	23.7521	23.5093	27.0531	22.2421	24.5019	26.5987	22.3441	24.8668	0
C5	24.1997	29.4772	26.1886	24.7505	26.8901	27.619	26.7783	25.4378	25.9993	25.868	24.5275	27.9354	26.7707	29.2617	26.9605	25.1503	25.7713	26.5228	22.1552	26.9404	24.7036	25.9914	24.4147	25.444	27.4188	24.3681	24.844	25.4985	24.887	24.7756	27.9158	25.6669	25.6727	24.3205	26.2084	25.2764	25.0601	25.1557	27.3161	25.1765	23.5879	27.6741	25.492	20.7615	24.5731	27.2549	25.564	28.1479	25.8544
C6	23.1005	23.8216	25.7409	21.691	24.668	23.7964	24.501	24.1584	24.9078	25.9331	25.0555	24.511	24.5137	26.6213	24.942	21.3325	24.6242	24.842	22.5278	24.4435	25.089	23.7646	21.5354	24.076	25.7162	22.9725	25.2231	25.4585	22.7994	23.2812	25.7054	21.9306	25.3065	21.1289	25.8315	23.9255	23.6969	25.4991	24.1894	21.6519	20.875	26.4465	23.5313	0	24.4371	23.0341	23.7086	25.7819	23.4446
C7	22.8519	22.2398	24.1281	0	23.4317	22.4029	23.3236	24.9489	0	25.918	0	23.4872	21.8909	25.5747	22.1905	0	22.0975	23.0698	0	22.9588	22.2926	22.041	20.9681	23.2962	27.8116	0	23.4746	24.4497	21.0489	22.0591	24.1617	21.5674	22.208	0	24.433	22.042	21.1275	22.6345	22.6829	20.758	0	29.0927	0	0	22.1102	21.5011	21.9313	24.3755	0
C8A	24.0383	23.5436	24.9807	0	23.7119	25.1323	21.4979	22.5729	0	22.9147	23.8026	23.2107	23.4141	24.3371	0	23.3575	22.7562	24.4937	0	24.1618	22.9895	21.3506	0	22.3161	24.3921	0	22.5141	24.5951	0	22.2186	22.8764	21.0344	0	0	25.0494	0	0	23.9609	22.9175	20.0146	20.8101	24.607	0	0	23.8677	23.6918	22.7181	24.5068	22.9595
C8B	23.844	23.0272	24.5163	22.4159	25.0597	25.1446	25.0142	21.8092	25.153	24.4871	24.9307	25.4188	25.3306	26.1594	25.0212	23.1918	24.6808	25.3272	24.5239	23.2959	21.6472	24.7985	21.6364	21.8769	24.7731	19.7563	22.9026	25.5919	22.0981	23.4658	24.24	23.9804	23.708	25.4009	26.0689	23.3874	23.2591	23.5268	25.494	20.2284	21.0542	25.5698	23.8586	0	24.6209	24.1342	22.0243	25.9059	23.6729
C8G	21.7205	25.183	26.1143	23.5671	26.4653	26.1235	24.7422	0	25.2598	25.9731	24.4896	26.6548	24.6993	26.1428	25.7686	24.5163	25.5472	25.385	25.2983	23.9341	23.2723	24.5897	23.2968	0	25.9918	0	23.9089	25.0553	23.7369	24.4161	24.6097	24.5088	23.6579	23.6601	25.4956	24.6229	22.3438	24.0056	25.7977	0	0	27.0538	23.989	0	24.804	24.1245	23.3353	25.9157	24.1747
C9	29.5755	28.3806	29.921	28.458	29.4962	29.0261	28.217	29.0507	29.1465	29.1977	29.3921	29.7899	28.0958	29.6782	29.4612	27.9131	28.757	31.0167	28.4041	28.8033	29.0909	27.8057	27.6635	28.0391	30.9347	26.5802	28.3493	30.0597	28.4208	29.0971	29.1598	28.7733	28.2875	27.1198	30.7745	28.2649	28.1579	29.6387	29.0382	26.9564	27.3322	31.3254	27.819	21.7913	30.4551	29.4484	27.3628	28.8249	28.6973
CA1	28.6637	31.3143	28.8819	29.3656	29.3999	30.9317	30.9054	30.7097	30.8211	30.5184	30.3711	29.6421	30.6039	29.0909	31.2252	30.4504	29.4847	31.028	28.5275	28.9448	28.4426	29.4694	27.4526	31.8311	29.8825	29.8784	28.2853	29.681	28.8278	27.6888	29.9544	28.1484	30.8151	28.2477	30.0647	32.367	28.3705	30.0163	32.0196	29.6632	25.4439	28.8558	31.5283	27.8632	28.5964	32.9941	29.4742	30.5912	29.516
CA2	25.5773	27.6151	24.5518	26.7234	26.6814	26.2615	29.7776	29.1373	28.2854	27.4916	26.93	26.8841	25.8587	27.0784	28.6188	29.1865	27.8126	28.2572	26.0568	24.2226	26.5346	25.2528	23.8928	30.4307	27.5438	28.0227	24.9973	26.6582	26.147	25.1025	28.157	24.5901	28.8055	27.0518	27.4689	27.8491	23.719	27.0875	29.5238	25.9652	24.6424	26.5508	27.8709	25.0222	25.1703	29.2249	26.2067	28.7252	27.627
CA3	20.8068	20.6578	0	22.5537	21.9749	22.0858	20.9075	22.6628	21.3679	22.7622	21.0869	21.7469	21.3047	20.7518	26.771	21.4068	21.0176	22.2545	0	20.3778	20.9621	0	19.1688	20.8116	21.4628	19.2348	0	20.6586	20.2791	0	20.6599	22.3831	19.8527	22.9564	21.5307	21.1881	19.0633	21.8264	25.3106	0	0	20.4546	21.4875	18.4391	20.8405	33.3441	21.0581	23.3218	24.0655
CAB39	0	21.7277	21.9079	20.6193	21.534	21.5255	21.5271	21.9524	21.9628	0	23.1739	0	21.9343	20.6517	22.0663	22.9149	21.3989	24.4778	23.562	0	22.012	19.4125	0	20.0797	21.6008	20.8664	21.3238	0	0	22.0402	21.8496	0	21.6424	20.0833	21.2194	21.5912	21.0554	22.2537	21.8232	21.1365	0	21.7354	22.5499	0	20.1522	22.8645	22.4552	21.9122	22.1022
CACNA1A	28.7678	29.8011	30.0467	30.6401	30.9672	28.8094	28.4824	27.4363	29.5747	30.3337	28.3	31.4641	29.278	28.1455	30.3392	33.6914	28.9827	29.1504	31.5841	28.3127	29.9386	28.8189	29.7547	29.7089	27.9542	28.95	30.2989	29.0147	27.851	27.8457	26.6866	29.0157	29.8804	28.4287	27.7488	26.9061	24.629	28.6107	30.0188	28.9765	30.1584	27.3406	26.4351	0	29.8456	29.1309	29.2783	29.8018	30.3776
CAD	19.1086	21.7035	0	21.9349	0	21.3908	21.576	0	22.7047	0	24.1115	22.8942	0	0	21.6916	0	21.5719	0	0	19.9187	22.4938	18.9805	19.3456	20.3132	20.8944	21.2615	21.3055	0	21.1982	0	21.5162	0	22.5158	21.1957	20.6217	0	0	21.6446	21.7004	0	19.9628	0	21.8073	0	22.796	0	20.481	22.3928	21.24
CALD1	23.4228	0	0	0	24.841	25.9467	24.2513	24.3618	23.7223	23.5972	24.7427	23.5708	0	23.9103	26.9177	25.5485	27.647	24.9934	24.5066	26.0992	23.5235	22.1895	25.9706	24.5478	27.1096	0	23.2341	0	23.7805	0	22.5326	0	25.7393	0	23.8087	23.6763	24.6131	26.5153	0	24.277	23.0627	23.1775	23.4374	0	24.0945	25.8997	24.7203	25.2493	0
CALM3	25.9606	27.6013	26.7492	26.9674	26.5371	29.1829	29.2052	29.0087	28.546	28.2634	28.7407	28.8026	27.8359	26.9139	27.6468	27.7049	27.807	28.0128	27.7865	25.6922	27.7196	25.7456	27.018	29.2978	28.7191	27.5415	27.668	26.3894	27.9525	28.3091	27.412	25.23	28.5047	25.818	26.8034	27.5783	26.3079	28.3375	27.9227	27.9852	26.802	27.9928	28.1497	23.9022	26.7152	29.1767	28.4936	28.47	27.8616
CALML5	26.1383	24.1206	25.2596	23.5594	26.5766	30.9752	27.5112	27.7746	24.1007	25.1397	27.131	24.8106	24.4623	24.5194	21.7348	30.4805	24.904	26.5818	27.5826	23.337	25.835	23.8547	24.7732	25.1616	27.7761	27.4163	21.5942	27.4681	0	0	26.0627	25.5664	0	0	22.6232	25.2415	25.696	27.7777	26.3974	26.4327	22.7562	23.5922	26.1956	24.4252	26.7749	24.3165	27.5325	23.7346	26.7927
CALR	25.947	28.53	26.695	26.6206	26.8069	27.2154	27.719	29.7353	28.581	27.0825	28.6679	27.2879	26.4779	26.0667	27.2598	26.4445	27.0309	28.1355	28.6277	25.2063	28.48	25.4389	24.3078	27.4729	28.2124	27.1507	27.871	25.7292	26.7362	27.3948	27.407	23.5065	27.5456	24.1349	25.3146	27.8692	28.0985	27.0104	27.5025	26.7669	24.6408	27.8434	28.9113	23.5503	24.9088	26.8952	27.8857	27.0861	28.1645
CALU	0	0	0	0	0	0	21.4094	21.9939	22.8763	23.9907	25.8778	0	21.3259	0	0	0	0	23.2675	22.8863	0	24.4497	0	22.6996	22.8114	0	0	0	0	22.8247	0	0	0	25.708	0	0	22.1372	0	21.9435	0	22.8712	0	22.7656	0	0	0	0	21.5072	24.1719	0
CAMK2D	0	0	0	0	0	0	0	0	0	0	23.7183	0	0	0	0	0	0	22.8816	0	0	0	0	0	0	22.5127	0	0	0	0	20.58	21.1235	0	0	0	0	0	20.9649	21.2639	0	0	20.0147	22.5425	0	0	0	0	21.6246	0	0
CAMP	21.6947	23.2426	25.0736	24.4046	24.9368	27.105	26.6199	25.0159	26.307	25.741	25.1998	25.6162	25.7544	22.5309	25.5956	26.1342	25.0217	23.9136	25.9101	23.447	23.3081	22.8706	0	25.1016	28.7399	25.5398	22.58	22.4012	20.6583	24.4404	22.2162	22.9411	0	24.3988	22.3302	23.4971	21.7803	26.2643	28.192	24.5028	23.1423	24.5499	25.8891	0	24.2466	27.3846	23.1177	23.3593	28.3403
CAND1	21.7326	24.6741	21.5923	23.7908	24.0786	24.3951	24.85	26.0913	24.7122	25.0105	26.9411	24.8675	23.9427	23.5719	25.5354	24.1052	24.9547	26.9602	25.2069	22.4789	24.5944	22.964	18.3483	24.0149	25.3115	24.8001	23.0333	24.0993	23.0644	23.4259	24.229	21.8873	24.1428	20.837	24.6758	23.2165	24.121	24.3657	25.6918	23.4967	18.8359	24.5192	24.7933	0	23.9088	24.9041	24.0079	24.921	25.1216
CANX	24.3009	26.1251	25.7815	25.7787	25.6607	27.5619	26.964	27.1059	26.8352	26.8695	27.7044	26.6792	24.8951	21.4973	26.193	25.8625	25.978	27.4419	26.9068	21.22	26.4967	24.0113	23.5855	26.8496	26.8535	25.1684	26.8506	24.5864	25.1307	27.2215	26.3798	20.669	27.3827	23.3628	25.4	25.1576	27.2561	25.9703	26.5779	26.512	24.2591	25.7933	26.8336	21.1315	23.7435	25.8748	27.4018	26.9043	26.4509
CAP1	24.0947	26.5077	23.9394	25.6843	26.015	26.8816	28.3184	30.5568	26.3339	27.3177	28.2065	25.9509	25.9953	25.6331	26.8841	25.9979	25.6275	27.1152	26.7787	24.8244	27.6444	24.9324	23.378	26.0071	31.3155	26.2735	27.0943	25.7045	25.38	26.6755	27.3082	23.2975	27.3776	0	23.5367	26.2682	25.4287	27.0403	27.8396	25.701	24.2218	28.598	26.8716	22.8416	25.4562	26.7116	26.1967	27.7646	26.2526
CAPG	22.5452	0	25.4321	24.5165	24.3527	25.6054	24.682	25.1019	26.2241	25.1421	24.2791	24.9598	24.1946	21.8091	23.5015	26.3778	23.9292	25.6023	25.7659	21.8744	24.0518	22.7232	22.6094	24.0927	25.6231	24.4407	23.2283	24.2043	21.6761	25.2343	23.4194	0	25.4292	0	23.0889	21.9665	22.2466	24.6269	22.9032	21.8646	23.1723	22.7781	25.8039	0	23.7826	24.1589	25.4172	24.4278	24.6872
CAPN1	21.6429	25.8375	0	24.1527	24.3863	25.0246	25.3165	25.1354	25.0914	26.4355	26.4034	25.1768	23.8425	23.8631	25.4798	24.4452	25.099	25.7088	26.4391	23.7863	24.4558	23.0356	22.4131	24.713	26.103	24.6174	24.9233	24.0988	23.936	22.0281	23.9136	23.2164	24.3513	24.0196	23.2066	25.2398	24.7671	24.8009	25.7117	22.8253	21.7297	25.1047	25.1992	23.7013	22.8799	25.4596	23.9498	24.7657	25.2359
CAPN2	0	24.4718	24.6808	21.8589	21.8656	22.4246	19.9859	22.9513	24.7339	23.8637	25.5642	23.8727	20.9291	22.7758	24.6618	22.6042	23.7358	23.1131	24.6453	23.7074	25.1879	19.1265	22.7534	21.7588	23.4073	23.0715	22.5983	22.7796	21.5891	18.9273	23.3354	20.2725	24.1739	21.685	19.904	0	24.3728	24.3162	22.4353	21.732	0	24.6848	20.641	0	22.3209	23.5792	23.4111	23.8795	23.0195
CAPNS1	22.3096	23.1095	26.3771	26.5149	26.5451	24.1369	23.2408	22.1045	26.1595	23.7414	26.9899	27.1094	20.6082	21.1974	24.2167	26.9333	23.118	26.0725	26.2126	22.6655	24.1484	21.5392	23.9937	23.3961	23.8243	22.0087	22.4515	23.3914	23.2472	23.6906	23.4132	21.1123	23.4089	24.6159	23.7342	23.3037	23.1397	22.8667	24.8668	21.5707	23.7183	23.7002	22.9055	17.9573	24.0138	24.9239	23.5884	24.7077	23.2576
CAPRIN1	0	0	0	0	0	0	0	0	0	0	24.2838	0	0	0	0	0	0	0	0	0	0	0	0	0	0	0	0	0	0	0	23.1427	0	0	0	0	0	0	0	22.524	0	0	0	0	0	0	0	0	0	0
CAPZA1	22.378	23.5125	23.6108	25.0531	24.1382	25.1188	24.8848	24.5354	24.3074	23.3686	26.8731	24.7242	0	23.6702	24.071	0	22.4424	25.337	24.8038	0	24.6448	22.5744	0	23.6398	23.8442	23.2794	22.4364	0	23.416	25.3579	25.0838	0	24.435	0	0	23.8055	22.6392	25.2091	25.1739	21.8231	22.7336	24.4815	24.4685	18.0192	0	22.9867	25.4853	24.9339	23.608
CAPZA2	24.2761	23.8404	24.9089	0	24.845	26.0063	24.3613	26.6343	26.7802	25.1108	26.9565	26.2547	24.1384	22.9894	25.5046	26.4133	25.7821	27.0229	25.7953	24.2546	24.7737	23.0994	24.9346	24.6493	26.9515	25.6193	25.2721	24.1219	24.463	25.3144	24.3651	23.3329	26.3463	25.4118	0	24.4041	25.065	24.4261	24.9703	25.196	23.6071	26.6049	27.0913	20.9954	24.0332	26.4692	24.6722	24.372	26.7995
CAPZB	23.0836	24.1183	0	0	0	24.4191	0	25.3603	25.3244	25.2009	22.9151	23.9248	23.6468	23.6182	25.231	24.2642	23.7866	25.3168	24.2936	0	23.8992	22.0552	21.752	24.3661	25.5195	24.747	24.0292	0	23.6144	23.9516	25.1117	23.2834	25.0471	0	23.8151	24.0363	22.8552	24.4235	24.0431	23.1233	21.2697	24.7153	25.0891	20.6008	23.1195	24.9446	23.9628	25.2739	25.7932
CARHSP1	0	21.9023	24.8464	0	23.7695	0	22.6608	23.5258	22.2525	0	24.6708	0	23.2521	22.5131	0	23.6592	22.4462	0	23.071	23.5035	0	0	0	21.613	23.6629	21.5929	0	0	21.3038	23.2898	22.9237	0	23.3218	22.3245	22.8517	22.2482	0	23.176	24.5812	0	0	23.2327	22.3094	0	0	22.9118	23.3103	23.9165	22.5395
CASP10	0	0	0	0	0	0	20.1952	19.203	0	0	22.8598	0	0	0	0	0	0	0	21.4868	0	21.0114	0	0	0	0	0	0	0	0	0	0	0	20.0006	0	0	0	0	0	19.9141	19.0636	18.7378	0	0	0	0	0	0	0	19.4845
CASP14	22.3286	22.912	22.5489	23.5469	23.588	29.2864	26.7964	24.3727	24.5068	23.0508	25.6429	25.8531	26.1892	23.483	0	27.0586	23.123	0	25.6816	23.661	21.5169	23.8183	25.0861	0	25.0119	26.1489	24.2584	24.1325	25.2404	0	21.3833	24.4286	24.3948	21.5713	0	24.2915	26.582	23.9369	25.9062	23.8001	22.4768	27.6564	24.0476	26.4794	23.8824	0	24.5178	23.0978	23.0835
CASQ1	0	0	0	0	0	0	0	0	22.721	21.2852	0	24.8311	0	0	0	0	0	0	0	21.4031	0	0	0	0	0	21.5527	0	0	0	0	0	0	0	23.7546	0	0	0	22.2236	0	20.7077	0	0	0	0	0	30.2467	0	0	0
CASQ2	0	0	0	0	0	17.7655	0	0	0	0	0	0	0	20.2219	0	18.7789	0	0	0	23.4067	0	0	0	0	20.4459	0	0	0	0	0	0	0	0	0	0	0	0	18.1073	0	0	0	0	0	0	18.2651	27.5026	0	0	0
CAST	19.7453	22.6183	0	0	21.0076	0	22.661	21.9322	23.9608	22.8038	24.1954	23.3521	21.7778	19.7509	23.4733	23.0581	21.4449	23.1661	21.8693	20.3083	20.6353	19.0889	0	22.5525	22.3908	21.844	20.9417	0	0	0	21.8546	0	22.657	0	21.7266	0	20.3008	22.489	23.4451	18.7363	21.2631	0	22.6857	0	0	23.8395	21.8308	23.1263	23.3217
CAT	27.9468	29.4848	28.6175	30.1575	32.0879	29.711	30.7778	30.8706	29.4819	29.2965	30.0612	29.482	28.6086	27.1581	29.3697	29.7249	29.41	30.4767	30.2768	27.3131	28.9942	30.3619	26.6253	31.5293	30.4312	28.4157	28.2473	28.4419	26.7728	29.1768	28.8927	25.8456	29.2539	27.7317	29.3509	30.0008	28.0273	30.5505	34.5485	27.498	26.4593	28.141	29.2732	26.8515	27.947	30.3583	28.0792	28.1352	29.8346
CAV1	0	0	0	24.1345	0	26.238	0	0	0	24.7357	0	0	0	0	0	0	0	24.8212	0	20.7105	0	0	24.019	22.9222	25.0807	23.1179	0	0	0	0	0	0	22.0619	0	25.1669	22.2665	0	23.0915	0	0	0	25.4152	0	0	21.642	24.1838	0	0	0
CAVIN1	24.303	22.42	26.0638	25.066	23.8181	27.2327	24.5654	0	25.3278	26.1435	24.9282	0	21.0515	24.613	25.9749	26.1297	25.0569	26.0275	0	26.5942	25.3477	23.0393	22.1053	25.9598	27.0887	25.0494	25.1514	24.3651	0	24.6345	25.2018	23.0817	24.6958	22.5967	26.4712	26.4943	25.4329	27.9795	25.3834	0	25.2095	26.8025	25.1721	19.7284	24.1139	26.0939	24.5799	0	24.1454
CAVIN2	0	0	0	0	0	0	21.5029	0	20.1179	20.957	0	0	0	0	22.5413	0	0	22.3952	0	21.1734	19.062	0	0	19.4417	21.5416	19.1517	0	21.0311	0	0	0	0	0	0	21.2314	0	0	0	20.974	0	20.0892	0	21.8657	0	0	20.2313	19.4082	0	20.5127
CAVIN3	0	0	0	0	0	0	0	0	0	0	0	0	0	0	24.1907	0	0	0	0	25.0453	0	0	24.2549	22.0375	25.2158	0	0	0	0	0	0	0	0	0	0	0	0	24.6021	0	0	20.9528	0	0	0	0	22.9888	0	0	0
CBR1	21.8298	24.1385	25.2055	0	24.0983	23.836	23.5021	23.99	25.7081	23.6757	26.5426	26.1463	23.1142	23.1761	24.7931	26.3787	23.3906	25.5567	26.123	24.8723	24.3424	22.5033	23.0815	24.004	24.7657	23.924	22.8009	23.2341	23.9242	24.6418	23.3736	21.845	25.3671	22.5817	23.6294	24.5061	25.1128	24.1815	24.4298	23.3481	22.958	24.1632	25.2875	0	23.3956	25.8316	24.1253	24.1002	24.2818
CC2D1A	26.6896	0	27.109	25.2947	25.7977	28.2348	25.4042	0	22.9537	25.3761	26.113	0	24.1444	26.5588	0	26.5357	0	0	26.7371	0	25.1566	0	24.2111	24.264	24.2905	0	23.716	0	27.6742	29.0888	27.3187	28.8683	30.0616	30.747	25.5088	27.0122	29.2475	0	23.5726	0	27.379	27.3266	28.0791	0	0	0	25.9561	25.03	0
CC2D2A	0	0	0	0	0	0	0	0	0	0	0	0	0	0	0	0	0	0	0	0	0	0	0	30.6171	0	0	0	30.1807	0	0	0	0	0	0	0	0	0	0	0	0	0	0	0	0	0	0	29.9335	0	0
CCAR2	0	0	0	0	0	0	0	0	21.4799	22.0695	23.1198	21.3796	0	0	21.8512	0	0	22.7587	21.7338	0	21.1145	0	0	0	22.1529	20.2474	0	0	0	21.4803	21.9566	0	21.4722	0	21.4642	0	0	0	0	19.9435	0	0	22.0495	0	0	0	21.405	23.2317	22.0471
CCDC124	0	0	0	0	22.1919	0	0	0	20.938	0	23.6822	0	19.1744	0	22.5235	0	0	0	21.6648	0	21.2676	0	0	20.1012	0	19.5375	19.0714	0	0	20.9304	0	0	23.3021	0	0	0	0	20.4877	22.3714	20.1132	0	0	22.4813	0	0	0	18.308	21.2536	21.414
CCDC51	0	23.6286	28.133	22.8841	0	28.2485	0	24.4544	26.5784	0	0	27.2358	25.3409	25.5067	27.2293	26.6456	24.4167	25.5861	23.3409	28.1652	27.0104	23.4316	25.9681	26.2359	26.9962	24.1169	24.0716	22.5933	0	0	0	0	24.604	26.4422	26.518	24.7534	25.6529	24.2344	25.8539	24.2754	26.0841	0	26.3005	0	24.2885	26.1758	23.6246	24.3172	23.9359
CCDC80	0	0	0	21.7225	0	22.4567	19.521	0	0	0	0	0	0	18.9451	0	23.307	19.9803	0	21.1636	0	0	19.4795	0	19.0674	0	0	0	0	0	21.4219	0	0	19.2751	23.8103	0	0	0	0	0	19.9	0	0	0	0	21.4888	0	0	0	0
CCL18	0	0	0	0	0	0	0	0	0	0	0	0	0	0	0	0	0	0	0	0	0	0	0	0	0	0	0	0	0	0	0	0	0	0	0	0	0	0	0	0	0	0	0	0	23.1898	0	0	0	0
CCP110	0	0	24.0651	0	0	25.0582	0	0	20.4761	0	0	0	0	0	0	0	0	0	21.8036	23.6592	0	0	0	0	22.6377	0	0	0	0	24.4357	0	0	23.4593	25.1707	0	0	0	0	0	0	0	21.0836	0	0	24.212	0	0	0	0
CCT2	23.4443	26.2594	25.6144	24.6732	24.7064	26.6863	25.1662	26.492	25.3869	25.6484	27.9187	26.1567	24.8671	25.0464	25.4802	26.792	28.5666	26.8259	27.2488	24.5842	25.0765	23.0194	23.757	24.9718	26.5109	24.4055	23.6092	24.356	23.8042	25.2728	25.8556	22.9551	27.0525	26.7181	25.1766	25.6489	25.5373	25.4008	26.0253	25.5182	22.5963	25.9257	25.9236	20.1945	24.52	26.0796	25.5083	26.4406	26.2814
CCT3	23.5399	24.7203	24.7991	26.4229	25.7706	26.3942	28.6463	25.775	26.6676	25.8001	26.4466	26.3684	25.0621	23.4964	25.6186	24.9361	24.782	27.2069	26.4542	23.5127	26.5904	23.6368	24.0612	28.3371	25.6126	25.8446	25.3706	23.7555	24.8431	25.4506	25.1513	21.9511	25.8239	23.3146	25.6377	24.3796	25.3062	25.7936	26.315	26.1928	27.0893	25.1098	26.6985	21.7655	24.1308	25.8316	25.8899	25.0182	26.2909
CCT4	23.1424	24.2431	24.4243	24.7046	23.0985	24.5663	24.4903	25.0368	24.9933	25.3799	26.7717	25.9289	23.5775	22.8408	24.3802	25.2898	24.9759	25.7064	24.7731	22.4433	25.2768	21.2665	22.0713	22.8951	24.0618	23.1364	23.7519	23.6034	22.7339	23.4216	23.6183	21.8973	25.1833	24.371	23.681	22.8188	24.3215	24.2	23.7776	23.7847	21.2248	24.1455	25.3248	21.0193	23.5493	25.3422	23.8379	24.0509	24.3169
CCT5	21.3607	22.2825	21.9905	23.1316	23.1458	23.4509	24.2454	24.2385	24.7351	24.8559	25.2061	24.4095	22.9179	20.5699	23.5339	24.6036	22.0256	25.208	23.4942	20.1084	23.9882	20.0079	0	22.2991	23.8214	23.7218	24.2612	0	21.6944	21.4003	22.5445	20.1897	24.6171	22.0155	22.0564	21.103	22.166	23.365	23.6038	23.2052	19.2201	23.3479	25.6757	22.2211	21.8376	24.8431	23.0573	22.7397	24.2092
CCT6A	21.8234	22.973	20.2594	24.1462	24.428	24.8073	25.0443	25.9314	28.4022	23.7519	26.5125	25.4377	23.6935	22.156	24.4344	24.3181	23.9724	24.3601	23.7916	18.6534	24.3641	22.107	21.4016	25.0344	26.2913	27.627	23.9122	23.3132	22.8571	22.8129	24.0758	22.1727	25.1618	22.0917	22.982	23.6138	23.629	24.0968	25.4256	24.422	0	23.6924	28.0888	19.5241	21.7878	25.389	23.4563	23.9472	25.733
CCT7	0	22.1421	0	0	22.9304	24.1656	24.3228	24.1334	22.0413	0	25.3824	24.3832	23.4986	20.687	21.8422	23.7833	24.0408	26.1076	26.9339	22.6663	28.0802	20.6475	0	23.751	24.9502	24.2678	24.708	0	19.7378	20.4614	23.7213	0	24.2098	0	20.8953	22.1898	22.2335	25.4713	23.5017	25.4996	0	22.56	25.5015	19.2559	20.6736	24.2413	23.7402	22.0566	24.7494
CCT8	22.9463	27.0084	25.7408	22.5771	23.0988	24.9822	25.6927	26.6384	25.4052	26.7739	27.5085	26.366	25.0592	23.311	25.2648	24.5567	25.7488	26.6375	27.6864	0	25.6708	23.381	0	22.9885	26.3914	24.0076	25.6959	24.2123	24.5869	25.5621	25.6068	20.8979	24.5006	0	24.6316	25.741	25.0991	24.5254	25.9425	24.3169	23.1339	25.6522	25.4958	21.3786	23.0567	25.9568	24.5587	25.5607	25.9099
CD109	0	19.8988	21.2798	21.881	20.5723	21.8043	20.4834	0	0	22.9053	23.0626	23.3021	0	21.0289	20.895	0	22.1708	21.57	21.5018	0	0	0	19.2745	0	20.8824	20.5797	0	0	21.1548	0	20.1736	19.3923	22.5582	21.3956	20.154	0	19.7023	0	0	0	20.9859	22.8016	0	0	21.8498	0	0	22.7544	0
CD14	0	23.7711	23.6021	20.9518	24.7275	22.3851	21.5126	21.3389	22.8746	23.5695	24.1314	22.3279	21.6856	21.0253	20.8325	21.2314	20.9932	24.333	22.3767	21.2029	20.3173	20.7384	21.0451	0	22.6252	21.2932	20.8098	21.4274	21.1936	22.8607	0	19.4813	22.2768	20.1871	23.455	21.4221	0	22.5843	21.6828	0	23.1067	24.0026	0	0	22.0599	23.512	21.4106	23.412	21.03
CD36	25.3762	25.3841	23.2818	24.5487	24.2456	24.7032	25.2637	25.5149	26.6769	30.2838	25.4992	26.1266	25.8613	25.0633	25.2847	25.28	26.0206	26.0661	22.7647	19.9855	25.4204	25.2229	23.7686	26.0722	25.3441	25.7428	27.6097	25.2504	25.8311	24.3668	23.5835	24.4952	25.1847	20.0284	26.578	24.6074	23.8439	25.255	25.5006	25.3179	24.1509	25.858	26.1494	21.8048	25.5265	25.6207	25.6883	25.6178	25.5047
CD38	0	0	0	0	0	0	0	0	0	0	23.884	0	0	0	23.2876	0	0	0	0	0	22.55	0	0	0	0	0	0	0	0	0	0	0	0	0	0	0	0	0	0	21.5026	0	0	0	0	0	0	0	0	20.3453
CD44	24.8481	26.7761	27.8329	27.5631	26.0222	27.3951	27.6017	26.4889	25.5064	28.5855	27.2836	27.5615	26.6094	27.2106	26.7427	25.5398	27.3835	26.6658	27.1535	26.1382	25.2302	25.362	25.8923	25.67	25.2574	24.0334	26.2331	25.5636	26.3823	25.4001	0	24.8593	25.3479	0	25.5421	24.1203	25.4902	25.0552	24.5331	25.979	25.5802	26.4551	24.3092	0	25.5094	24.6653	26.6597	27.9208	25.734
CD55	0	0	24.3153	0	0	24.5633	0	0	0	0	0	0	0	0	0	0	0	0	22.0705	21.1234	0	0	0	0	22.0555	0	0	0	0	21.1428	0	0	23.2404	22.3189	0	20.0247	0	0	0	0	0	21.936	0	0	22.8733	0	0	0	0
CD74	0	0	0	0	0	0	0	0	0	0	26.882	0	0	0	0	0	0	25.644	0	0	24.4046	0	0	0	0	0	0	0	0	0	0	0	25.0386	0	0	0	0	0	0	0	0	0	23.0928	0	0	0	23.2372	0	0
CD81	0	0	0	0	0	23.8323	0	0	0	0	0	23.9	0	0	0	0	0	0	0	0	0	0	0	0	0	0	0	0	22.1808	0	0	0	0	0	23.6722	0	0	0	0	0	0	0	0	0	0	0	0	0	0
CD9	25.6699	26.2917	24.9328	26.43	0	26.7552	27.3472	26.5531	0	30.9182	24.9917	27.4578	26.2936	26.2356	26.1391	24.972	26.0907	26.6715	25.5376	23.942	25.2733	25.7181	25.4051	25.9815	26.433	25.8116	28.5066	25.1788	27.0269	26.0535	23.6847	25.8344	25.0139	0	26.3524	23.4631	24.5146	26.6171	0	26.4545	25.4331	26.6154	25.0774	0	26.022	25.7992	27.0141	26.5984	26.3655
CDC37	20.7239	0	0	0	0	0	23.1737	22.5549	23.5377	23.6489	23.1033	22.9773	20.5698	20.3773	22.8954	21.7574	22.8528	23.8588	23.1126	20.8461	21.7485	19.6533	0	22.5112	22.4573	22.5355	22.6117	21.2381	20.9133	0	0	0	0	0	22.9318	21.5654	21.2224	22.2211	22.0683	20.1886	0	22.2705	24.3892	0	20.9765	0	21.2635	22.2327	23.1552
CDC42	22.5922	24.2968	23.8114	23.5848	23.5152	25.1395	24.1766	25.0688	24.6875	25.6065	29.3529	24.6571	23.7239	23.7514	23.8942	24.4398	24.9126	25.4598	24.1555	23.2535	23.5507	21.7857	21.0789	23.1791	25.4301	23.1328	24.0767	25.8514	22.2486	24.464	24.3507	21.7088	24.6415	22.0051	23.3445	23.5288	23.6459	23.7404	24.9331	23.093	22.0238	25.6785	25.0982	20.1039	26.7291	24.2023	24.5051	25.2095	24.0428
CDH1	0	0	23.5645	0	0	0	0	0	0	0	0	0	0	0	0	0	0	0	0	21.9758	0	0	0	0	0	0	0	0	0	22.7968	0	0	0	25.1285	0	0	0	0	0	0	0	0	0	0	23.0799	0	0	0	0
CDK3	25.7263	26.125	0	25.2319	25.2692	27.7547	0	25.7131	27.0026	27.3427	26.7688	26.8562	26.3227	26.9033	26.9248	26.2562	27.5384	26.8107	0	28.1822	26.6058	25.9153	25.6014	22.9821	27.7494	25.7748	26.1392	0	0	0	27.0666	0	27.3158	25.8132	26.9179	0	26.6811	27.0809	0	24.1224	25.9031	21.4666	27.3098	23.3937	27.0307	27.6042	26.2598	27.7342	25.8814
CDK5RAP3	0	0	0	0	0	0	0	0	0	19.584	22.3543	0	0	0	20.8718	0	0	0	19.6119	0	0	0	0	0	0	0	0	0	0	0	0	0	0	0	0	0	0	0	0	18.1895	0	0	20.2064	0	0	0	0	0	0
CEACAM6	21.9607	0	24.0083	24.5861	0	24.8764	23.6095	24.6519	24.6259	24.1548	25.3216	25.9152	22.5702	0	0	0	23.4603	23.3405	23.9673	0	24.9256	0	0	22.3524	25.0443	23.0894	24.6646	0	22.9015	24.238	23.5102	0	0	0	0	0	0	24.7862	25.9868	21.9803	0	0	23.5689	0	0	0	0	0	25.4731
CEACAM8	22.5868	22.7677	23.9575	26.0909	23.4876	27.1049	28.0578	26.8954	27.5632	28.8341	23.9591	27.3037	25.3142	0	23.5934	26.4716	23.6981	23.9174	25.3529	0	25.1263	0	22.9157	25.7436	26.5878	26.8314	26.6328	0	22.7092	26.9197	23.3255	0	0	23.5477	22.4616	25.2793	0	25.9417	26.4827	0	23.479	22.9462	27.5102	24.1846	23.0749	27.5249	23.3661	0	26.6141
CECR9	0	0	0	0	0	0	0	0	0	0	0	0	0	24.6703	0	0	0	0	0	24.3647	0	0	0	0	27.7035	25.223	25.3874	0	32.7291	35.1627	28.6739	31.784	31.7986	27.8907	27.4054	30.7266	29.3994	26.6417	24.8967	23.7196	26.4171	31.2865	0	0	0	0	0	26.0974	26.4497
CEP290	23.9496	0	0	0	0	29.6948	24.1677	0	0	0	0	0	0	22.334	0	22.1945	0	0	23.5439	0	0	0	0	24.7313	0	22.1202	24.4662	0	0	0	0	0	0	0	25.3366	0	0	22.5928	23.3683	0	0	0	0	24.1347	23.5488	0	0	0	0
CES1	0	0	0	0	0	0	21.3055	20.1835	0	0	22.9739	0	0	0	0	0	21.4125	22.3233	0	0	0	0	0	0	0	0	0	0	0	0	0	0	20.9464	0	22.1688	0	0	0	0	0	0	21.8338	21.1779	0	0	20.7038	19.3423	0	0
CFAP43	22.7053	26.1522	25.1496	24.1363	22.0167	26.7393	26.1796	24.4703	23.7749	26.1123	25.6871	25.8406	23.6672	25.0193	25.9026	23.63	24.4234	24.6796	24.2496	25.6394	24.1463	22.6346	22.0511	24.936	26.9357	22.851	23.5903	23.7708	26.5353	26.212	24.1015	21.7059	26.4409	24.5791	26.6215	26.2311	24.9626	24.4136	24.1562	22.5821	22.7904	27.0162	0	0	24.0076	24.4199	24.2699	26.2055	22.7336
CFB	23.3515	25.0927	25.4396	24.2452	22.782	26.7267	26.7368	21.4016	24.3915	24.8845	25.5254	22.7168	23.3922	25.903	28.5286	20.6113	24.8046	24.3676	0	25.3727	24.7896	24.9536	22.4711	23.9232	26.3673	0	24.6945	25.2519	23.4975	25.1957	24.7599	22.1344	26.0499	21.9526	24.7461	25.7862	23.3365	24.9091	25.3815	24.1565	23.5113	26.4868	26.1922	20.7851	24.4274	25.148	23.8212	27.6335	0
CFD	0	18.9577	26.1803	20.017	19.5598	24.9164	0	19.1094	19.3497	23.1516	0	0	0	25.4508	25.1764	24.0071	0	18.9694	23.6535	25.6363	18.7427	0	22.2853	18.36	24.2883	0	0	22.7453	22.2227	25.5716	21.1125	21.6194	25.4086	23.1194	22.0754	23.0144	22.9484	22.1568	22.9458	0	23.3342	24.5528	0	0	25.1024	22.7088	22.2618	23.3716	0
CFH	26.4595	25.6472	27.2998	27.7119	29.5898	28.356	27.0196	26.3778	25.0707	26.6016	27.2943	26.2387	26.4177	26.1336	27.0423	26.8802	26.0103	26.8868	26.3103	28.3635	27.6061	27.8779	24.6812	27.8776	28.3421	25.1931	25.6519	26.3036	24.6234	24.6601	24.0512	23.1707	27.855	24.0632	27.613	26.4349	24.5583	27.4871	31.3491	24.1991	25.8367	27.1979	25.3343	19.5958	26.2867	27.3936	25.297	25.8743	25.7148
CFI	21.6113	0	22.4687	21.8156	0	0	22.0555	0	0	0	24.7107	0	0	22.2976	23.8052	0	0	22.7836	0	21.4708	20.8273	21.5322	21.9461	21.9807	24.0825	0	0	24.2521	0	20.8793	22.1841	0	21.378	0	24.6643	21.2632	21.3415	21.1724	22.7659	0	20.7791	0	0	0	24.298	25.0625	0	24.905	0
CFL1	27.8107	31.6614	26.9473	28.4043	27.0051	27.9643	28.6656	29.8828	28.2926	28.464	29.1005	27.9391	27.8689	27.0949	28.7978	28.2624	28.2676	30.5253	31.5227	26.5102	29.0591	26.6328	25.3058	28.3682	29.9235	27.5004	27.5708	25.646	26.4324	28.5593	28.4053	25.9066	29.5668	26.5033	27.7763	31.4489	27.5035	29.7363	29.6118	27.2122	25.2428	28.8358	28.4741	24.2964	25.8155	28.2705	28.5577	28.7669	29.9017
CHAD	32.9671	33.4785	32.9109	33.0521	30.6045	33.9392	33.4252	32.3383	31.1183	33.7424	33.2537	31.9451	32.0987	31.1272	32.4703	31.898	33.5129	33.6762	33.2927	29.807	31.7667	31.5775	31.2523	32.3191	31.539	30.8578	32.4302	33.026	32.2613	32.8723	31.2085	32.2848	30.958	34.1288	34.229	31.5198	31.8282	31.526	30.8373	32.4413	32.9101	32.326	29.9948	23.4498	33.3497	30.215	32.6137	32.5605	32.0218
CHGA	21.0257	0	0	0	26.3509	0	24.2183	22.048	24.4126	27.3959	26.2316	0	25.0672	25.2818	22.8821	0	26.6421	24.2742	0	0	24.0523	21.8856	26.8182	27.9956	0	0	0	24.7905	28.2372	0	0	0	22.0328	0	0	0	0	0	0	21.6111	23.7726	0	0	0	0	0	22.2452	23.0534	23.5224
CHID1	0	0	0	21.7336	0	0	0	22.8241	20.613	0	21.7385	21.9393	0	0	0	0	0	0	22.6415	0	21.1344	0	0	0	0	0	0	0	0	19.9338	0	0	22.9431	0	0	0	0	0	0	21.2101	0	23.2358	0	0	0	0	20.0967	22.078	21.6806
CHIT1	0	0	0	0	0	21.7214	0	0	0	0	0	0	20.3101	0	0	0	0	0	0	0	0	19.1632	0	0	21.5564	0	0	0	0	0	0	0	20.694	0	0	0	0	0	0	0	17.5475	20.2615	21.5889	0	0	0	0	0	0
CHMP4B	0	0	0	0	0	0	21.3037	0	0	0	0	0	0	0	0	0	0	21.8232	0	0	0	0	0	21.1353	0	20.8395	0	0	0	0	0	0	0	0	0	0	0	21.1897	0	0	0	0	0	0	19.6314	0	20.0917	0	21.0951
CHST14	0	0	24.6689	0	0	22.7489	0	0	20.944	0	0	0	0	0	22.0577	21.538	0	0	0	21.2727	0	0	22.305	0	24.5497	0	0	0	0	21.871	0	0	23.0555	0	0	21.0149	0	20.8369	0	0	0	22.4461	0	0	22.8265	21.4309	0	0	0
CILP	23.2259	0	28.5065	23.991	0	33.3824	21.1877	0	29.5472	25.7435	25.3883	0	23.425	19.4006	23.9846	30.1319	0	23.8118	29.0643	29.6836	0	18.6743	28.0444	0	29.4141	0	0	0	0	32.1661	23.1355	23.5915	30.0514	32.1194	24.6879	26.8437	29.0396	27.4263	26.8647	21.3816	27.1892	26.2779	0	20.7524	33.9657	26.7831	18.6085	24.3857	29.0255
CILP2	21.4943	23.0198	30.3329	22.8991	22.2257	33.6311	0	0	28.7142	0	0	23.9396	23.6043	23.4794	26.6508	28.5862	23.0899	0	29.2335	29.8434	22.5678	23.1561	27.1276	0	28.1646	0	0	22.3656	0	31.3768	0	21.6248	29.6366	31.7504	23.8912	28.0842	27.9733	27.8154	26.1553	0	28.6885	24.7697	0	21.5128	29.8769	26.8491	0	0	25.9306
CIRBP	20.6679	22.2464	0	21.9661	0	23.171	21.1195	22.609	0	0	0	23.0647	22.4749	0	23.0779	23.3941	0	23.698	23.0659	20.9198	22.8275	21.3722	0	23.8028	23.0941	0	23.4468	0	20.9262	22.7992	21.925	0	22.4214	0	0	22.0843	22.0463	22.0552	22.512	0	22.2122	25.2369	23.1707	0	0	23.5345	23.7612	24.7847	22.4766
CISD2	20.7969	0	0	23.0721	24.5581	24.4434	0	23.6121	24.9062	0	24.7431	25.1173	0	22.5757	24.4122	0	0	23.2439	24.0473	0	22.6184	0	0	0	22.5419	22.0123	0	0	0	0	23.1769	0	22.661	22.3887	0	0	24.7658	21.6609	23.0706	22.2682	0	22.7068	23.8033	0	0	0	22.7913	23.5352	23.878
CKAP4	0	22.2077	0	24.8462	21.0504	23.3851	24.4734	24.9241	23.8285	25.578	26.7146	25.6893	24.8621	0	27.0789	23.2055	23.0656	23.0815	24.1374	23.1651	28.0788	0	0	25.1202	23.3643	0	21.7644	20.7988	26.1965	23.1546	24.3599	0	27.395	22.3809	21.5953	22.7767	26.0989	22.7048	24.0001	22.1734	22.9918	26.1085	24.5267	18.3089	23.5757	23.4036	24.0172	28.4725	24.6803
CKB	24.839	25.9996	27.9422	28.3615	26.4561	27.5205	28.6234	26.571	25.2239	28.891	27.6442	27.4475	27.5689	25.1982	27.2544	26.9359	28.1451	28.0566	28.4274	25.723	27.786	22.0182	26.3409	26.1161	27.1477	21.4399	22.901	23.0527	25.2093	0	27.8206	19.142	27.4377	21.5432	25.357	24.373	27.5359	26.8147	24.0261	22.9632	22.5997	27.1597	20.2919	0	24.6984	24.6234	27.6517	26.8846	24.5836
CKM	0	22.4005	0	23.2366	25.0315	25.461	24.2134	22.5946	0	23.7817	22.912	22.9896	21.9383	0	23.2421	24.5837	23.2345	25.5698	25.8523	25.0188	25.1702	0	21.3647	22.0216	24.9076	22.56	0	24.2208	22.2423	0	0	23.5848	21.5293	0	27.3595	21.2904	0	23.4912	26.0502	20.4406	0	0	0	0	0	33.9888	23.6697	22.9984	0
CLC	25.6782	24.4815	22.9741	26.2241	24.4637	25.9038	26.2464	26.7027	26.5892	27.5633	26.7862	26.6526	25.7391	24.799	23.9476	24.9169	26.8877	28.1852	25.7559	24.2752	26.0632	24.1295	21.2896	26.7758	27.3484	25.1641	24.5326	24.2747	22.4168	23.4319	25.5372	23.8336	25.4438	24.3155	23.8159	25.9663	24.356	27.6164	26.6208	26.4593	23.4384	25.5092	26.2595	23.5233	25.2268	25.3978	25.0652	25.6796	26.572
CLEC11A	25.278	27.6351	27.6953	28.4327	25.5766	28.0684	27.3232	27.6595	27.474	27.769	27.3246	27.141	26.6632	28.1417	26.1427	28.8286	27.1831	28.4666	28.059	25.1515	26.7921	24.6701	26.3196	26.5957	28.0855	26.7505	26.2222	28.1626	26.9981	27.4376	27.0077	26.6786	28.9184	27.9048	27.9345	25.3596	26.6134	25.707	24.817	26.4884	27.0219	29.1707	24.3259	0	27.3601	24.9436	26.6512	28.6216	25.1041
CLEC3A	0	0	0	0	0	24.5939	0	0	0	0	0	0	0	0	0	22.6223	0	0	0	0	0	0	0	0	0	0	0	0	0	25.2685	0	0	22.2905	25.658	0	0	0	0	0	0	0	0	0	0	21.786	0	0	0	0
CLEC3B	28.4433	30.1308	27.3471	29.767	28.1047	28.8604	29.4353	28.5623	27.9003	29.0508	30.4187	29.039	30.4685	30.1482	28.8278	26.8276	28.7254	29.3038	29.2038	25.5124	29.6532	28.961	27.0586	28.2454	27.6941	28.0671	27.9887	30.413	29.7593	28.0028	29.7401	28.0789	27.4917	25.4965	29.107	28.2953	27.38	28.9348	28.0854	28.7044	27.6984	28.7227	26.5086	0	29.7359	27.4625	30.6618	30.5408	28.0231
CLIC1	24.6142	25.7154	25.7396	27.2567	25.0859	26.558	27.266	26.4651	25.9711	26.7326	28.2344	26.9021	24.9721	25.2196	25.9506	25.6518	27.3583	27.5328	26.5928	24.4339	27.3384	24.2118	23.7955	26.5195	26.6647	25.3615	25.7421	24.9652	24.7385	25.8245	26.4167	23.673	26.9668	26.1886	25.5817	25.4925	25.978	26.5097	25.8965	25.2706	24.6962	26.6922	26.3483	19.6915	25.5829	26.3287	25.6844	27.559	26.2315
CLIC4	17.4775	19.2294	19.4536	19.0225	18.9632	19.5624	0	20.1354	0	21.2358	23.9568	19.6955	0	0	21.4487	0	19.0958	19.6214	21.6602	19.8766	20.7463	0	0	0	22.3455	0	0	0	0	0	0	0	21.0007	21.5104	0	19.0883	18.8483	21.4576	19.9222	20.2354	0	20.7771	21.0545	0	21.0602	0	18.1697	21.0054	20.1076
CLPTM1	25.959	26.905	0	27.9225	0	0	26.53	25.9622	26.6616	26.5185	26.5958	27.0318	26.1241	24.9378	0	26.9274	27.5926	0	25.6125	24.5653	27.1561	26.9113	25.9481	25.579	0	0	0	25.5107	25.131	0	24.8846	26.6754	0	0	26.479	25.4326	24.7293	27.1834	26.6851	25.6091	24.9346	25.0373	0	17.8346	0	25.1322	0	25.6983	27.6313
CLTC	25.1891	26.2351	26.8072	26.6252	27.7381	28.8413	27.8045	27.8665	27.7393	27.5709	30.3137	28.6299	25.8904	25.7423	27.8266	27.6417	26.3476	29.1399	26.9049	25.8838	27.4533	25.7031	25.3769	27.4157	27.987	26.5626	26.1373	26.0918	26.678	26.5562	26.6644	24.1254	28.7057	24.5725	26.0543	25.8088	26.2015	26.6305	28.113	26.9944	25.3172	27.9175	28.243	21.7572	26.582	28.2889	26.5951	26.6961	27.4504
CLU	28.2076	28.8074	30.6771	28.5636	29.4253	32.6778	29.6571	28.5533	29.8489	29.698	28.1873	29.1968	30.318	29.6205	29.09	31.6143	29.9761	29.7157	29.012	31.8212	28.255	28.8514	30.5525	29.6535	31.1815	27.7995	29.4104	28.6422	28.241	33.6618	28.7708	28.1532	31.5278	33.3298	29.6269	29.1755	30.0695	29.6951	30.9544	28.7102	29.2675	30.4024	29.1303	25.0684	31.5906	29.5009	30.1569	29.8672	29.3772
CMA1	0	0	0	0	0	0	0	0	26.615	21.5127	0	0	0	0	0	0	0	22.765	0	25.085	0	0	24.4749	0	26.558	0	0	0	0	0	0	22.1664	0	0	21.0748	0	0	0	0	0	0	0	25.1575	0	22.2842	23.4732	0	0	0
CMPK1	19.808	21.977	23.8997	0	20.3228	23.3534	24.0684	21.7683	23.876	24.4863	24.8472	21.5783	21.2772	20.5204	24.3	24.5007	23.7873	24.5621	21.4905	23.478	22.9802	18.9116	0	22.8758	23.798	23.1596	20.628	20.3957	20.7771	23.2887	22.3625	20.1502	25.4391	22.1384	20.8978	22.7102	23.4165	23.0663	23.3027	22.0178	0	23.2089	24.0737	0	21.3978	21.7916	23.6769	23.9814	22.4747
CNDP2	22.722	24.9719	22.9833	25.0562	24.0047	25.0232	25.004	26.8828	26.7142	26.2471	28.3823	26.9362	23.8922	24.4907	27.1225	25.8332	24.5397	26.6251	26.2131	22.6354	26.6256	22.4456	22.8407	25.534	26.3541	25.0709	25.4781	24.6301	24.4388	24.9135	25.6987	20.5022	27.1293	22.2272	24.7681	25.1576	25.5155	24.8684	24.8645	25.6651	22.9932	27.1618	26.9673	0	23.3315	25.2198	25.7124	27.1862	27.4102
CNMD	0	0	0	0	0	0	0	0	0	22.7054	0	0	0	0	22.8132	0	0	0	0	0	0	0	0	0	0	21.2831	0	0	0	0	0	0	0	23.193	21.222	0	0	0	0	0	0	0	0	0	0	0	0	0	0
CNN1	0	0	0	0	0	26.1679	0	0	0	0	0	0	0	0	24.5357	25.1229	0	0	0	26.1811	0	23.301	27.5911	0	28.6792	0	0	0	0	22.7638	0	0	0	0	0	0	25.5395	28.0059	0	0	24.0204	0	0	0	0	0	0	0	0
CNN2	20.9381	20.9273	0	22.5134	21.7763	23.0467	22.2795	22.131	22.5682	23.1078	24.0312	24.9579	0	0	22.6766	21.3835	0	23.3747	22.7215	20.6433	20.5305	0	0	0	23.4816	20.8282	21.5679	21.578	23.9048	21.8931	22.3238	0	22.7636	0	22.9149	21.573	22.2241	23.3729	23.0517	20.8913	20.173	22.6393	22.4135	0	21.41	23.8173	23.0136	23.4678	0
CNOT1	24.9111	25.0893	0	0	0	0	26.0978	26.5001	0	26.3539	0	0	0	25.4561	26.4346	0	0	25.2739	0	0	0	24.9717	0	26.1543	0	28.5036	25.3764	27.1099	0	0	0	0	0	0	0	0	0	0	0	0	25.3266	0	0	0	0	0	24.4941	25.934	0
CNPY2	21.3874	22.1531	21.8279	23.1056	21.5302	23.9897	23.193	21.7052	22.3484	22.7459	24.5707	24.5119	21.5254	22.2491	23.6014	0	22.4101	20.6405	23.8917	0	22.9996	0	0	0	21.3046	21.1525	21.4618	0	22.9212	0	22.6824	0	22.1341	0	22.3217	0	20.7544	0	22.4327	23.2766	0	0	0	0	0	0	19.1372	24.7128	22.1078
CO3	0	0	0	0	0	0	0	22.7209	0	0	0	0	0	0	0	0	0	0	0	0	0	0	0	0	0	0	0	0	0	0	0	0	23.1001	0	0	0	0	0	0	0	0	0	22.6922	0	0	0	0	0	0
COASY	0	0	0	0	0	0	0	0	21.5321	0	22.5779	0	0	0	0	0	0	0	22.4843	0	20.9076	0	0	0	22.2555	0	0	0	0	0	0	0	0	0	0	0	0	0	0	0	0	21.9261	0	0	0	0	0	0	0
COG3	0	0	0	0	0	0	0	18.5295	0	0	21.6521	0	0	0	19.5549	19.807	0	0	21.4872	0	19.8565	0	0	0	0	0	0	0	0	0	0	0	20.6842	0	0	20.0264	19.612	0	0	0	0	0	21.4127	0	0	0	0	0	0
COL10A1	27.3252	28.4742	29.2271	30.7903	29.942	31.8695	28.4613	27.2942	25.8341	28.1809	29.2427	30.049	27.2752	29.6171	29.3821	28.1873	28.2493	0	29.2085	24.9171	29.4155	27.2462	29.727	26.0449	26.92	23.7445	24.685	26.543	29.1344	27.5033	28.8438	29.1211	28.1064	29.0745	26.4625	26.6538	0	25.462	27.0645	0	28.2949	28.043	28.2525	18.8029	26.6575	27.6649	25.5747	27.9397	26.6895
COL11A1	25.0909	0	28.923	0	0	28.3724	0	0	28.1994	24.9529	26.1671	0	27.4046	26.9094	0	27.6566	27.2187	27.996	0	31.1418	26.3637	26.6187	27.6818	27.0473	28.8295	28.8122	27.655	28.7806	0	24.0916	0	0	26.3118	22.1516	0	25.3942	0	29.7796	28.8487	28.7651	26.7847	0	0	19.4135	30.2407	29.0737	24.6761	27.683	24.3319
COL11A2	26.6157	21.1407	30.9866	27.5779	25.7075	26.1848	21.9584	26.608	27.3545	22.6515	23.5085	24.7518	25.2116	26.4725	25.5637	29.1912	0	24.1715	29.1376	26.1535	30.0487	26.5567	28.6577	25.8454	26.3526	0	25.8164	26.754	26.0511	22.4954	22.4891	22.3295	26.0184	28.1538	0	25.0088	24.9226	27.4341	26.2259	0	30.862	25.6377	21.6849	19.8659	27.0033	24.7344	25.6189	26.5127	24.9544
COL12A1	31.1318	31.3905	35.3876	31.4726	30.6198	33.0914	33.4513	31.4778	33.8597	33.2611	33.2718	30.5345	29.0475	32.7022	34.0549	31.0442	32.3344	33.3004	33.4058	32.9205	31.1959	30.2633	30.8298	31.866	34.314	31.5901	31.2597	31.2765	30.7564	32.8259	30.7802	30.9273	32.7568	30.7057	32.1488	34.3904	32.1919	32.9516	32.0882	28.5607	33.571	32.7864	32.0372	25.5067	31.8944	31.612	30.2953	31.437	31.6803
COL14A1	21.8511	21.8451	29.3779	22.6603	24.6878	30.1665	26.6448	24.0881	25.893	23.1824	28.3343	25.2528	0	26.5326	29.0423	26.0132	0	26.9503	23.523	27.1187	22.3282	24.9839	21.5448	26.3801	27.8525	0	24.8321	25.5407	25.0684	28.0743	26.7236	22.9468	29.7065	22.5859	23.7084	26.7437	27.6674	27.5413	25.6576	24.8197	23.044	29.1814	25.3788	0	26.0801	25.4789	24.9602	26.292	23.5498
COL15A1	21.2502	0	25.2817	23.9973	0	25.875	0	0	0	24.3374	0	20.9734	0	21.3024	21.1289	0	0	0	24.3118	23.3703	21.4758	0	22.316	21.0948	20.5596	0	21.0518	0	22.2967	23.0362	0	20.4582	23.6894	24.8991	24.643	21.5806	22.3055	21.003	0	19.2757	21.4357	24.6732	0	0	24.786	22.3354	0	23.6039	0
COL16A1	0	0	25.6498	0	0	25.4051	0	0	0	0	0	0	0	0	25.083	24.4903	0	0	0	26.0848	0	0	22.7294	0	24.2402	0	0	0	0	27.0637	0	0	27.3346	26.1689	0	23.8805	25.8088	23.0596	23.8767	0	0	25.6484	0	18.0801	0	23.5036	0	0	0
COL18A1	0	0	0	0	0	26.9136	0	0	0	0	20.554	0	0	0	0	0	0	0	0	24.739	0	0	25.0578	0	24.0795	0	0	0	0	0	0	0	0	0	0	22.2752	24.1833	23.3282	0	0	21.728	22.3866	0	0	24.0393	24.3065	0	0	0
COL1A1	42.5679	37.4623	38.1908	38.1863	36.8014	37.6042	38.5348	37.041	37.4983	37.0862	37.0597	38.3765	37.7081	38.5607	38.2727	37.6763	39.0426	42.7007	37.2449	38.8448	37.8582	37.2096	36.9775	39.1722	37.0746	37.5662	37.0293	36.9267	37.8102	36.9516	37.8567	37.8355	37.2946	37.3751	43.3775	36.5753	37.5194	38.4248	37.2654	37.4225	38.3773	36.3317	36.9531	30.3559	37.0197	37.514	37.5784	38.7285	38.2659
COL1A2	38.1408	38.1049	39.0045	38.4244	38.6971	38.0603	39.1505	38.0935	38.5909	39.4803	38.7323	38.3662	38.2031	39.1427	37.7212	37.6918	40.0295	38.6472	37.52	38.5557	38.4366	38.2685	37.4281	38.9372	37.8014	38.2189	39.5894	38.9798	38.1208	37.8756	38.8349	37.506	37.6485	38.9101	38.7117	37.5577	38.4967	38.4491	38.4658	37.7019	38.9543	37.6357	38.2141	32.0235	38.8998	37.9278	38.497	39.4143	37.5355
COL21A1	31.5583	0	26.3356	24.0897	23.1584	25.1331	53.4234	31.4812	53.847	24.697	26.626	0	30.5107	53.6694	25.0782	52.9693	55.2773	26.3825	23.2857	56.7985	31.5384	52.2615	54.5086	29.3548	55.5973	23.8113	0	24.8782	30.5426	0	52.5199	31.2956	29.3199	0	24.6853	28.9822	0	53.6387	30.9353	24.2421	23.8316	26.2758	51.2503	0	24.1717	27.3683	0	0	0
COL22A1	27.3738	27.9865	26.7719	31.1508	26.4664	27.5687	28.5529	27.4156	27.0099	29.4489	27.835	28.63	26.4832	27.2094	28.0399	26.1808	28.498	29.231	28.6241	25.6671	30.4881	26.5176	27.1701	28.1901	25.2264	26.9554	28.6868	28.3651	27.6429	24.2786	26.4853	27.8311	26.1439	25.8444	29.9934	26.0321	27.5163	27.6838	26.6691	28.4349	26.55	26.7507	25.2473	20.232	27.0166	27.0239	26.9645	27.7443	27.6899
COL28A1	27.4691	25.9649	22.6254	0	26.8312	26.3748	0	25.8555	26.0019	23.4935	0	30.3192	29.7878	29.3972	0	33.5876	24.8224	30.5467	30.1176	28.4434	29.2191	29.9837	28.6825	26.0919	28.4128	28.3659	26.0962	0	27.5801	29.8609	29.4635	27.6578	32.5219	28.2149	0	29.5085	26.367	28.8718	29.4571	25.6374	25.5689	25.8406	28.4249	22.4702	27.8627	26.1556	26.1713	0	27.4174
COL2A1	36.7367	36.8058	35.3604	37.3928	35.9981	36.3722	38.3709	36.6487	36.0038	37.0232	36.6301	36.6753	36.1086	36.8848	36.3495	36.1689	37.8656	36.9056	35.8728	35.3933	36.7595	35.1721	34.9323	37.7788	36.36	35.6666	37.1366	36.947	34.5525	35.1461	35.1699	35.3131	35.0072	60.1075	37.0106	34.4486	35.2151	37.1366	34.9892	35.3835	37.5664	35.5229	34.2815	28.1728	36.9501	35.9953	36.1764	37.1784	36.22
COL3A1	28.7784	29.4746	32.1146	30.8734	31.0813	31.4606	28.2453	28.4349	29.5782	28.6971	27.8848	32.3135	29.2254	30.0606	30.9973	31.8653	27.5706	30.4267	33.7531	32.4993	29.5808	29.0715	30.6891	26.9316	31.8388	26.7584	28.1173	27.6856	27.9926	32.5323	28.553	26.5613	30.8454	30.6674	29.4073	31.9557	30.6444	30.5639	30.7183	28.0945	31.602	28.9585	27.4962	23.3734	29.2989	30.7452	29.1807	29.5603	28.2919
COL4A1	0	0	0	0	0	25.919	0	0	0	0	0	0	0	0	0	0	0	0	0	25.2679	0	0	0	0	23.5866	0	0	0	0	24.8207	23.1864	0	24.1235	0	0	24.9239	24.6696	22.722	0	0	0	25.0255	0	0	0	0	0	0	0
COL4A2	0	0	0	0	0	31.0933	0	0	0	0	0	0	0	0	0	0	0	0	0	27.214	0	0	28.9187	0	27.5376	0	0	0	0	24.5385	0	0	23.4303	22.5737	0	26.354	25.0222	26.9761	0	0	0	26.4619	23.7995	0	22.2763	26.6447	0	0	0
COL5A1	28.7275	29.7888	30.4988	29.5751	29.3704	30.1969	29.6457	29.1928	28.8529	30.716	29.8853	30.2551	30.3643	29.7285	30.0275	29.5336	30.7632	29.5433	29.2797	29.7776	28.7071	28.326	30.0195	29.47	28.887	28.2713	29.9394	29.4728	27.1676	29.2602	28.9338	27.5239	27.672	28.009	29.0634	26.5874	28.4991	29.2516	28.8046	28.8161	28.9037	28.3364	28.8717	0	29.7191	29.1167	30.2277	30.4735	29.9332
COL5A2	28.8277	30.9006	29.3188	29.4037	29.1559	30.9573	28.9351	28.3542	31.2131	30.7445	31.4821	29.5664	29.9267	29.4347	28.6636	29.1124	29.8458	28.4508	29.9567	29.7179	27.6184	28.9117	28.351	29.2767	27.7198	31.0816	28.6982	30.4205	28.3812	26.4729	27.5838	26.7469	26.6983	27.1961	29.0625	27.745	27.6692	29.551	29.9064	28.5614	25.9601	26.2822	27.6543	24.3829	29.9905	30.9714	27.3023	29.0349	28.4497
COL5A3	0	0	0	0	0	25.6119	0	0	23.3154	0	0	0	0	0	0	0	0	0	0	23.9957	0	0	22.9968	0	24.6342	22.0715	0	0	0	23.5507	22.4288	0	0	22.0895	0	0	23.0544	23.8264	22.7498	0	23.1187	24.2983	0	0	23.7664	0	0	0	0
COL6A1	27.3875	28.1492	32.2362	30.0022	28.3382	33.1374	28.8942	26.9081	29.9848	27.7028	29.2137	29.2025	26.7381	29.985	31.9635	30.615	28.3465	30.6905	32.1893	32.3878	28.0409	26.0569	30.0072	28.1086	31.3302	25.3779	26.9855	28.0831	27.1075	33.5036	26.9696	27.1597	32.8019	32.1167	28.6834	31.7898	30.8259	32.1281	30.8159	24.6471	31.8007	30.5724	27.5273	23.3203	32.2379	31.6819	28.7051	29.838	28.9524
COL6A3	57.1388	60.2515	94.0232	60.0192	80.8906	95.7305	60.3754	58.3538	85.5579	61.4662	58.3025	58.35	56.2913	85.3619	92.5414	89.8923	60.0191	61.2746	91.4713	94.8894	56.8693	55.6213	84.3926	57.7238	113.561	53.9303	58.3061	57.18	55.8156	67.5752	54.7274	56.1712	97.991	88.8581	58.2943	92.8549	90.0061	113.158	63.525	53.6513	88.4611	91.4089	55.7042	69.9212	85.321	64.012	58.5627	62.1418	60.9649
COL8A1	22.4844	0	28.6589	25.929	24.9267	27.33	22.7668	23.3768	25.9901	24.968	24.3287	22.9435	22.9336	23.6836	25.9969	26.5488	0	20.744	24.4349	25.5392	22.0173	21.5413	25.0185	24.6001	27.5529	24.2813	20.5146	23.3826	0	25.7718	22.9095	20.2812	26.9017	23.962	22.9917	24.5166	25.3834	26.3599	26.3733	19.3004	21.7157	25.8183	24.0571	0	26.4993	26.9266	22.5807	25.3133	25.3038
COL8A2	0	0	0	0	0	28.9448	25.7241	0	0	0	0	0	0	0	0	0	0	0	0	0	0	0	0	0	26.0196	0	0	0	0	0	0	0	0	0	0	0	0	28.6711	0	0	0	0	0	0	21.1889	0	0	0	0
COL9A1	0	0	0	0	0	0	0	0	0	0	0	0	0	0	0	0	0	21.4799	21.4746	0	0	0	0	0	0	0	0	0	0	0	0	0	27.8653	24.1867	0	0	0	0	0	0	0	0	0	0	0	0	21.0836	0	0
COL9A2	0	0	0	0	0	0	0	0	0	0	0	0	0	0	0	25.4227	0	0	0	0	0	0	0	0	0	0	0	0	0	0	0	0	28.4398	24.0673	0	0	22.6069	0	0	0	0	0	0	0	0	0	0	0	0
COMMD9	0	19.2835	0	0	0	21.1295	20.4983	19.5158	0	20.6459	20.7826	0	0	0	0	0	0	21.233	0	0	0	18.2874	0	0	0	0	0	0	0	18.8639	0	0	20.3491	0	0	0	20.2056	0	0	0	0	20.3976	20.7104	0	0	0	0	0	0
COMP	25.6448	26.6689	29.3437	27.8688	24.8668	32.5504	0	25.0377	28.4664	0	27.7091	25.3613	21.8329	22.1839	27.5644	27.9924	0	25.6927	29.0429	29.9891	0	22.5537	26.13	0	28.9373	0	24.9497	25.2385	0	31.355	21.7304	23.8661	29.6852	32.6631	26.0246	27.2346	27.7788	28.6077	26.0657	22.4655	28.2052	26.6482	22.7797	19.8018	33.3528	26.8867	0	26.117	29.0761
COMT	20.675	22.6981	22.5384	23.0131	22.7678	23.9691	21.8248	22.393	24.1174	22.1192	24.7222	24.5282	21.4872	20.5315	21.467	23.4695	21.4399	20.6176	23.3356	20.999	20.1781	19.6585	21.704	19.3957	22.3288	23.4257	20.8271	20.5874	0	21.365	22.5531	20.7564	0	22.0893	21.7081	21.0553	20.5019	22.2522	23.603	20.7913	0	22.6044	24.3215	20.7578	0	24.0656	19.6973	22.2231	24.2053
COPA	17.95	23.8581	23.2398	24.787	0	23.9642	25.3712	27.8939	24.0197	25.5096	27.3541	24.7736	20.9551	19.8557	24.3764	24.1602	22.5133	25.3538	26.2293	21.4616	26.449	18.5197	21.2168	23.3666	26.192	22.4866	24.7326	21.4331	23.8213	22.3607	24.7677	0	26.5836	21.3729	0	23.6875	24.91	23.2557	24.0063	25.4136	22.6841	28.6316	24.0525	0	0	20.6405	23.9109	24.7233	24.0916
COPB1	18.7427	21.6453	20.8188	23.2577	21.7499	0	24.366	23.8168	24.0255	24.9528	26.1147	24.4658	22.8166	19.3431	23.673	21.6679	22.7947	23.7561	24.7163	0	25.6457	0	0	21.6926	22.8641	21.7085	21.583	19.4101	20.4652	0	21.3261	20.1706	23.2526	0	0	20.7086	23.4423	22.8865	21.5551	23.9729	18.5441	22.4005	22.3517	0	19.8888	19.9118	21.8849	24.2419	22.2563
COPB2	0	21.559	0	23.7559	0	22.6321	20.6893	23.011	21.8575	23.8395	25.1508	25.0729	20.4756	0	21.3371	0	22.2908	23.5881	25.0893	0	24.4725	20.643	0	0	0	0	0	0	20.5615	0	20.1899	0	21.983	0	0	20.936	23.8384	0	0	23.1375	0	0	22.7242	0	0	0	21.1962	22.1452	22.4392
COPE	0	22.7784	22.8154	0	0	0	0	22.7773	23.3036	0	24.7762	23.4367	0	0	24.009	22.6865	23.7202	0	23.4217	0	24.0851	0	22.2921	0	21.6256	23	0	21.6647	0	0	20.7755	0	22.3466	0	0	0	22.3126	0	22.5728	0	21.4969	20.3036	0	0	0	0	0	24.2014	22.5339
COPG1	20.2237	24.3441	22.2812	22.5127	22.1258	23.2856	22.8696	23.5427	24.5806	23.9339	26.3403	24.6319	21.8443	21.0555	24.3551	23.017	22.8351	24.1946	25.6748	20.8467	24.299	20.1104	19.9882	23.6759	22.0965	23.0735	21.8318	22.0709	22.0887	21.8156	21.8586	20.2456	25.0837	20.5817	21.2207	22.6997	22.93	21.8528	22.5215	22.9848	19.8702	23.5692	23.8221	0	21.8375	23.388	23.6936	23.4853	23.0751
COPS3	0	0	22.7055	22.393	21.392	22.4984	0	0	22.7898	0	0	22.7885	20.9275	0	0	21.6077	0	0	23.5503	20.9947	0	0	19.8562	0	22.1251	21.4519	20.3495	0	20.7084	21.3731	20.9198	20.0555	21.8989	20.5289	0	22.1862	21.7552	0	21.6973	20.0451	20.1231	22.9246	23.1541	0	20.3995	0	0	21.7694	0
COPZ1	0	0	0	0	0	20.8592	0	0	0	0	22.4845	0	0	0	19.087	0	0	0	0	0	0	0	0	0	0	0	0	0	0	18.5345	0	0	20.6043	0	0	0	0	0	0	0	0	0	0	0	0	0	0	0	0
COQ8A	0	0	0	0	0	0	0	21.5067	0	0	0	0	0	0	21.9146	21.4011	0	21.446	23.1971	0	22.8702	0	0	22.9968	0	21.8201	22.5372	0	0	0	0	0	0	20.2776	21.9066	0	0	21.455	21.7744	21.4079	20.5619	0	0	0	0	24.4539	0	22.6776	21.4497
CORO1A	23.8853	24.5631	25.9469	25.5977	26.1503	28.4135	28.4521	27.6776	27.9305	26.327	28.1147	26.7018	27.2928	23.3667	25.2717	26.944	26.1409	26.9439	25.842	25.4509	27.4874	23.9828	26.3767	27.0651	27.9845	27.2436	26.369	24.7342	24.9799	28.2364	27.3045	27.2506	27.4303	25.0136	23.7785	26.7888	28.3722	27.174	28.6079	26.0846	26.485	25.6042	28.0088	24.3629	24.3205	28.9906	29.2939	26.6615	28.9698
CORO1B	22.2345	22.6922	0	28.5515	23.4418	24.2192	24.4465	0	23.1829	23.4716	23.8389	0	0	0	23.2699	22.6132	25.585	23.7471	23.7241	21.5723	28.2214	21.2875	21.2028	21.8826	24.5995	21.7709	22.5792	21.8961	0	22.4679	25.0969	0	22.6534	0	0	0	27.3535	24.155	22.9351	22.0593	30.066	23.2095	27.3118	0	0	23.5387	23.0304	24.9532	0
CORO1C	0	0	23.4831	0	0	23.6956	0	0	23.5963	22.8557	24.5425	23.3734	0	19.3567	22.7392	23.8055	0	23.0011	23.5769	22.4481	22.8035	20.8788	0	0	23.3307	21.1115	21.1915	22.5195	21.9793	23.5584	21.7177	0	25.6636	0	0	21.6089	22.9538	22.6127	22.2276	0	20.9806	0	25.9249	0	0	23.739	22.6364	23.8538	22.3576
CORO7	0	0	0	0	0	0	0	0	0	0	24.5587	0	0	0	0	0	0	23.6819	0	0	0	0	0	20.6344	21.2383	0	0	0	0	21.377	21.5143	0	21.8933	0	0	0	0	0	20.1652	0	0	0	0	0	0	0	0	0	24.6803
COTL1	19.9579	23.36	22.9406	22.81	22.6608	23.8746	20.3908	25.274	23.9323	0	25.3121	27.0003	21.261	22.2015	22.6538	21.3158	0	26.3186	23.1588	21.2204	21.2325	0	0	24.2283	25.4401	22.4424	0	23.6562	27.0462	21.5279	22.8625	0	22.3984	22.5765	23.8604	24.1332	20.9059	22.5217	22.7796	21.7444	18.9191	24.3325	26.1811	0	25.2245	27.7059	24.7501	24.3046	25.2074
COX4I1	0	0	0	0	0	0	0	0	0	0	29.6529	0	0	0	0	0	0	25.0253	0	0	0	0	0	0	0	0	0	0	0	25.4524	0	0	0	0	0	0	24.771	0	0	0	0	0	0	0	0	25.8121	0	0	0
COX5A	0	0	0	0	23.7925	0	23.8009	23.5318	26.002	0	26.8568	0	0	0	27.5739	24.3801	0	25.3572	24.718	0	25.5741	0	23.6452	23.327	23.8692	24.3245	0	0	0	0	24.6038	0	0	0	0	22.478	23.6631	24.4167	24.9215	24.6035	0	0	24.8054	0	22.4215	27.9439	23.6255	24.6739	27.2125
COX7A2	21.6391	21.8931	0	0	0	21.8685	24.1903	22.8672	21.9517	0	24.1433	0	21.7193	0	23.646	21.4585	23.5898	24.1174	23.6435	0	0	20.6397	0	21.7818	21.303	0	21.6687	21.6555	0	21.3731	23.0149	0	21.925	0	0	21.8601	23.3118	23.4659	21.7964	22.5711	0	22.0387	22.565	18.7353	0	22.2772	0	21.5359	0
CP	26.5933	26.2473	28.7452	25.531	26.8135	29.6661	26.4793	27.0277	26.2645	26.7487	27.9097	27.6205	27.9978	28.0204	28.9925	27.0736	27.022	28.4257	27.8306	28.8358	26.6608	25.9398	24.811	26.6515	27.5452	23.0873	25.4294	26.6023	27.3772	26.7391	27.2653	24.962	27.9874	25.2493	28.8846	28.8205	26.7319	26.7851	28.3359	25.301	23.8879	26.7076	26.2776	20.763	26.5324	28.4237	26.728	29.2828	26.2329
CPA3	22.5779	0	0	0	0	0	0	0	27.3466	0	0	0	22.3289	24.0223	24.2641	27.1551	0	27.0923	0	26.4281	20.3989	20.6884	25.7525	0	28.1786	20.5424	22.271	0	0	0	22.3879	25.8126	25.4561	24.1008	26.5552	25.8865	21.1492	25.0419	0	22.1005	22.3143	24.5151	27.7087	0	25.7972	24.4505	24.9017	0	0
CPAMD8	0	0	0	0	0	0	0	0	0	0	0	0	0	0	0	0	0	0	0	0	0	0	0	0	0	0	0	0	0	0	0	0	0	21.3697	0	0	0	0	0	0	0	0	0	0	0	0	0	0	0
CPB2	0	0	22.9916	0	0	0	0	0	0	0	0	0	0	21.1799	0	22.1488	0	0	0	23.497	0	0	21.1542	0	24.2846	0	0	0	0	0	0	0	0	22.7426	0	0	0	22.3478	22.1687	0	0	0	0	0	24.2067	0	0	0	0
CPN1	0	0	21.7615	0	0	0	0	20.2743	0	0	0	0	0	20.6365	22.2243	0	0	0	0	20.5068	0	0	0	20.8892	21.6699	0	0	0	0	19.6753	0	0	21.1136	0	22.8326	0	0	0	0	0	0	0	0	0	0	0	0	0	0
CPN2	0	0	0	0	0	0	23.5739	21.7686	0	0	20.733	0	0	0	24.1255	0	0	0	0	0	0	0	0	0	23.8584	0	0	0	0	0	0	0	20.6148	0	0	0	0	0	0	0	0	23.176	0	0	0	24.8704	0	22.208	0
CPNE1	21.8359	22.9355	20.2695	24.3322	24.166	24.9661	23.3999	23.6246	24.5409	24.9304	23.8311	25.2617	22.4921	21.3603	23.5387	25.8008	24.5565	24.896	25.2038	23.3474	23.8434	0	23.3806	22.6532	22.6871	22.0176	22.6969	0	19.0978	22.5304	23.1447	0	25.1402	19.746	0	19.4877	19.8805	21.7744	23.015	23.1497	22.2331	22.9839	24.3875	0	21.8534	19.4665	17.904	23.6305	24.1738
CPNE3	24.9173	24.4883	24.1616	25.6012	24.6649	24.4726	27.097	25.1849	25.8168	25.0016	27.0524	25.3106	24.4645	24.6653	25.7623	25.9212	25.1499	25.6242	26.2808	23.6563	25.4347	22.9652	24.4612	25.8208	26.4361	24.7651	24.0423	24.6168	23.0518	25.0381	26.3096	21.6074	25.2784	24.4957	23.799	23.5316	25.0266	25.589	25.2887	24.1856	24.7512	25.5789	25.5097	20.8938	24.8564	24.5553	24.3516	25.9528	26.2472
CPOX	20.8839	22.7544	0	0	21.2892	21.5308	23.0349	22.3741	23.5332	20.6742	23.5074	22.3	0	19.9508	20.9387	21.5215	22.0003	26.6977	21.8082	0	21.4614	20.5836	0	21.4636	23.4535	23.4069	19.9747	0	20.972	21.6765	23.2385	0	20.7211	0	0	23.1105	23.0258	23.3521	23.5847	20.7217	0	20.1222	24.6427	0	0	22.4214	22.5684	22.4858	23.3268
CPT1A	18.2025	19.8404	0	0	0	0	20.0064	18.9706	0	19.7734	21.9671	0	0	0	0	0	0	0	0	0	19.8659	0	0	0	0	0	0	0	0	0	0	0	0	0	0	0	0	0	0	0	0	18.5756	19.9652	0	18.6352	0	18.6129	0	19.5994
CPVL	0	0	0	0	0	0	0	22.2471	22.7396	0	0	0	0	0	0	0	0	24.2138	0	0	21.5219	0	0	21.1412	0	22.5457	23.0195	0	0	22.7972	0	0	22.3928	0	0	22.4806	21.9055	22.6873	0	0	0	0	24.1833	0	0	21.7348	0	0	22.595
CPZ	21.438	24.2623	23.1845	24.0116	20.0078	24.6164	22.2037	24.0849	21.5435	24.6558	24.5874	23.792	22.9557	24.0606	23.0655	21.608	24.6262	24.1193	21.5213	0	22.3915	21.9311	0	21.1263	23.3118	22.5071	21.9482	23.5457	24.1238	22.9704	22.3652	21.964	23.4344	0	23.51	22.5194	22.4233	23.3053	21.5026	21.7887	21.8683	23.0614	0	0	24.7137	0	22.9288	22.9302	23.9043
CRABP2	23.2776	22.8038	0	0	23.1506	0	24.8946	24.1983	0	24.1195	0	23.3987	22.8861	22.4456	24.4272	26.3903	0	0	0	0	21.6482	0	0	0	0	0	23.0067	21.7538	23.258	0	0	23.2627	0	0	22.9027	0	0	0	22.069	23.2158	23.3792	23.4036	0	18.7743	0	0	23.3832	23.4827	0
CREG1	0	0	23.4868	0	23.8052	23.6338	0	21.8803	0	22.7442	0	24.88	0	0	0	23.4751	0	22.7876	25.1499	0	23.3732	0	0	22.0226	0	0	0	0	22.2072	23.6986	22.8777	21.5585	0	0	20.6794	23.7487	23.9323	0	0	20.9449	0	23.0387	23.8897	0	0	0	22.4006	22.9343	23.239
CRIP2	0	0	0	0	0	24.8318	0	0	0	0	0	0	0	22.4567	24.0914	0	0	23.119	0	23.0224	0	0	23.4665	23.5002	23.7024	0	0	0	0	0	0	0	0	0	22.4673	0	0	25.2697	0	0	0	0	0	0	24.6272	23.4225	0	23.3086	23.7865
CROCC	0	24.6179	23.6691	0	0	24.369	0	23.5655	25.0725	24.6859	27.0652	0	23.2745	23.4185	23.9389	24.0525	24.7105	24.3596	25.9124	22.6828	25.3611	0	22.6668	23.6295	23.0061	23.6388	24.2923	24.9839	28.8493	25.3653	25.9213	0	25.3943	27.9891	0	25.9558	25.6935	23.4506	23.7046	23.1027	25.1614	21.3466	27.3224	19.5489	24.4917	24.6462	24.0233	24.7513	23.7621
CRP	22.7752	0	0	22.9621	25.0808	0	0	0	0	0	23.0031	0	26.051	23.1262	22.1255	0	0	0	0	23.3421	24.8416	0	0	0	20.8215	0	0	23.5717	0	0	0	24.6753	0	0	0	0	0	0	21.6596	0	0	0	0	0	23.5337	0	0	21.0276	20.4422
CRTAC1	0	0	23.4221	0	0	25.4327	0	0	0	0	0	0	0	0	0	0	0	0	0	0	0	0	22.5287	0	0	0	0	0	0	0	0	0	0	23.8424	0	0	0	0	0	0	0	0	0	0	0	0	0	0	0
CRTAP	19.4719	22.4771	0	0	0	0	0	0	0	24.3706	22.7216	23.4457	0	0	22.4752	0	0	23.5379	23.0667	0	21.2422	21.7112	0	0	0	0	22.1307	20.2069	23.6657	21.5926	0	21.5958	23.4136	0	23.7466	0	21.7406	0	0	0	21.7904	0	22.6506	0	22.3424	0	19.4274	24.2331	0
CRYAB	24.0077	24.3102	26.2227	25.5876	25.1433	28.6952	26.1892	25.8255	26.2415	26.2661	25.4417	24.2206	0	24.7198	26.9421	26.2198	26.5608	26.5247	23.3116	27.8055	24.3029	19.056	27.4477	22.904	27.5255	26.8532	22.8692	23.1382	0	25.2606	22.3379	0	25.6845	24.344	27.1611	25.0258	25.9088	26.8108	27.7859	0	24.7933	24.213	24.9372	22.584	26.0467	31.0585	21.3332	24.6261	26.2034
CRYZ	0	0	0	23.1157	0	24.214	0	0	0	0	24.4158	22.1873	0	0	24.5007	0	0	23.6748	0	21.5449	0	0	0	0	23.093	0	0	0	22.4198	22.9918	22.9267	0	24.4375	0	0	21.6637	22.143	0	0	21.6879	22.2841	23.9766	23.1133	0	0	0	0	22.9195	24.6499
CS	20.2391	21.3078	22.6269	24.9897	23.7028	0	25.7385	25.025	25.6542	22.0449	25.5123	25.0072	21.5137	22.462	24.6874	24.2852	24.8896	25.3924	25.6633	20.2423	28.4799	22.1293	21.709	23.635	24.1935	23.915	20.0023	20.1468	0	0	24.9275	0	25.3098	24.6037	0	25.0644	25.6091	25.6763	24.8779	25.021	19.0478	24.1434	25.1925	19.8126	0	26.7314	22.5375	24.5435	25.4205
CSDE1	0	0	0	0	0	0	0	0	0	0	23.1054	0	0	0	0	0	0	21.8523	0	0	0	0	0	0	0	0	0	0	0	0	0	0	21.1765	0	0	0	0	0	0	0	0	21.3039	0	0	0	0	0	21.4236	0
CSE1L	0	0	0	0	0	0	21.8076	30.3168	30.9735	22.3366	22.5076	0	0	20.2557	21.2793	0	0	22.7846	0	0	31.6307	0	0	0	21.3553	20.7562	21.3888	0	0	0	0	0	0	0	0	0	0	31.0714	20.9409	0	0	0	0	0	0	21.2403	0	20.8827	21.1706
CSK	0	0	0	0	20.8779	0	19.5619	0	0	22.9045	23.6766	0	0	0	0	20.7618	0	22.4676	0	0	21.4374	0	0	0	0	0	0	0	20.2485	21.691	20.77	0	22.5373	0	0	21.3771	22.2535	0	0	19.6945	0	22.04	22.1676	0	0	0	0	0	0
CSN1S1	22.4561	23.581	24.915	23.0767	23.0468	25.9888	26.5745	23.254	25.9636	0	25.2989	23.478	23.8127	23.1661	22.3473	24.4775	21.0386	0	24.4802	21.849	23.4433	26.0758	23.659	22.5219	22.6469	22.0627	21.5944	21.6638	0	21.795	23.2812	22.4	22.3244	21.9504	22.7729	22.8553	24.2875	24.0092	22.7141	20.6861	21.4211	28.5242	27.1649	25.0151	24.2097	24.672	24.9475	23.7965	22.8453
CSN1S2	0	0	0	0	0	0	24.3586	0	21.6541	0	0	0	0	0	0	0	0	0	0	0	0	23.5682	0	0	0	0	0	0	0	0	0	0	0	0	0	0	0	0	0	0	0	27.0524	0	22.5228	0	0	22.2611	0	0
CSN3	24.1144	25.4561	25.0481	25.2657	0	0	0	23.2352	25.8427	26.2064	0	0	0	0	0	22.6929	24.8997	0	0	0	0	23.0918	0	0	23.1187	0	0	26.6016	25.488	23.0322	0	23.4654	23.7907	0	24.3702	0	0	0	0	0	23.7228	24.91	25.0542	20.4998	25.9801	25.1512	23.8211	0	0
CSNK1A1	0	0	0	0	0	20.7239	20.2624	27.7436	19.731	20.8817	22.2512	0	27.3421	27.3579	20.5772	25.0809	20.1687	20.9064	19.761	0	27.313	28.639	0	0	20.7482	18.9774	29.4623	0	19.0905	18.958	28.1133	0	20.0103	0	19.5509	19.5002	26.545	27.4665	21.0828	28.5544	26.4728	26.4712	26.5688	0	29.0189	27.29	19.4871	28.2303	28.7648
CSNK2A1	26.6912	28.3397	28.2439	21.7787	28.237	27.4463	28.4878	27.1503	26.948	21.8332	22.0155	21.6424	27.0813	28.2774	29.5135	26.6927	28.8567	22.5773	28.5009	28.1481	28.6298	27.4601	25.8513	27.0525	27.9732	25.7425	27.7924	27.8119	21.8372	23.8477	28.3554	29.5163	28.609	25.8642	21.45	27.1644	28.2513	28.2725	26.1318	25.5018	25.6807	28.3323	25.6632	0	28.0625	26.0126	27.6392	22.7668	26.8589
CSRP1	0	0	0	0	0	25.1227	0	0	25.0732	0	24.6631	0	0	0	27.3649	27.2186	0	23.7911	0	25.2594	0	0	23.0065	0	28.173	0	0	0	0	0	0	0	0	0	0	25.8204	25.3079	27.065	0	22.1697	0	0	0	0	0	0	0	0	0
CSRP3	0	0	0	0	0	0	0	0	0	0	0	0	0	0	23.2486	0	0	0	0	0	0	0	0	0	22.4893	0	0	0	0	0	0	0	0	0	0	0	0	26.2711	24.0272	0	22.365	0	0	0	0	25.3469	0	0	0
CST3	0	0	0	0	0	0	0	0	23.1423	0	0	0	0	0	0	0	0	0	0	0	0	0	23.7877	0	0	0	0	0	0	0	0	0	0	22.0707	0	0	0	0	0	23.1153	0	0	0	18.6928	0	0	0	0	0
CSTA	25.4051	24.7155	0	25.558	27.0168	30.2561	28.7225	27.3457	28.083	28.2528	25.0433	27.21	24.8963	23.845	24.3478	28.9133	24.6383	25.9992	26.7175	25.2193	24.7572	25.431	26.6101	26.2178	25.0255	28.6747	29.7524	25.3368	0	0	0	0	0	0	25.0555	0	25.0675	27.8171	27.9696	25.7969	24.2284	0	23.8887	29.5538	24.9812	28.0377	27.9391	25.2771	25.3968
CSTB	22.5598	0	0	0	23.5259	25.3683	25.0628	24.1149	24.0896	25.3713	26.7255	25.9007	0	22.446	24.7453	24.8273	23.1465	24.5465	22.7566	24.0378	29.854	21.6844	21.8815	23.7119	23.0879	22.6353	0	0	21.7792	22.1988	24.1103	0	26.5315	23.956	0	21.6819	23.8668	28.5984	0	22.7189	0	25.5717	26.5324	19.9177	0	22.9954	23.8312	22.722	22.6038
CTHRC1	25.7718	26.4634	24.9591	27.1973	26.7636	26.1357	26.4305	25.9415	25.9093	26.9026	27.4195	25.6308	25.6563	25.0156	27.2588	26.5543	27.4049	27.0235	26.5552	24.0971	26.7426	27.1712	25.2711	25.8753	24.9225	25.4946	25.5987	26.5967	25.2947	25.2752	24.5604	26.7822	26.4113	26.1448	26.5981	24.8802	25.091	25.8617	25.0736	25.9576	24.926	26.64	25.9263	0	25.9143	25.3173	26.1591	26.6672	27.0906
CTNND1	26.964	26.6549	27.8126	27.8563	27.6703	27.6058	26.7595	25.3435	26.8955	25.614	27.4232	27.4427	26.205	27.0117	26.2963	27.1708	27.6647	26.7713	23.892	26.7812	27.2183	26.2813	26.9483	23.1616	22.5867	24.9019	21.8428	22.9902	0	23.4286	23.4009	0	23.4521	27.1343	22.6722	23.9105	23.5501	21.0325	23.3609	21.9608	0	22.7314	24.5173	21.2175	23.2595	0	22.1982	22.9139	20.7277
CTSB	0	0	0	0	23.2931	0	25.4219	24.7363	0	0	25.3762	0	0	0	0	0	0	25.7869	24.0128	23.401	24.6438	22.9935	0	0	0	25.1147	23.6025	0	0	0	0	0	24.4816	0	0	25.0648	24.8157	0	0	23.6408	0	24.3411	26.1134	21.4158	0	0	27.2539	0	25.8672
CTSC	23.4665	23.491	0	24.5368	23.3617	23.827	25.4264	23.5651	23.9639	0	25.2588	24.0346	22.7953	0	23.6906	23.9309	0	24.9299	24.2744	21.6974	24.7638	0	23.1487	0	23.1075	0	23.0762	0	0	22.494	24.6503	0	22.9251	23.0307	0	22.6778	0	0	23.4809	23.2618	0	23.5559	23.5859	0	0	23.9078	22.7525	24.2568	23.6948
CTSD	24.6625	26.5139	26.5332	25.1074	26.2965	27.9872	26.9301	26.606	26.1961	24.9989	28.0043	25.1556	25.8513	24.9627	25.7883	27.7167	28.1365	26.645	26.1299	24.7949	25.0512	24.7652	25.4236	25.7286	25.9219	25.5646	24.5749	25.4233	24.0662	27.0982	26.8154	24.2366	27.381	27.1399	23.6491	26.3887	26.7141	25.5518	26.387	25.9383	23.6936	27.0688	27.5086	23.4811	24.7182	26.9612	25.4698	25.8888	26.378
CTSF	0	0	0	0	0	0	0	0	0	21.1697	0	0	0	0	0	0	0	0	0	0	0	0	0	0	20.8805	0	0	0	21.3436	0	0	0	20.037	0	22.0287	20.4	0	0	0	0	19.8892	0	0	0	0	0	0	0	0
CTSG	30.5453	29.9303	30.2522	31.3203	29.9455	31.1049	31.2403	32.212	32.1424	30.271	31.3814	31.5902	29.9456	29.5448	30.1455	31.5954	31.0152	30.8128	32.4535	28.2396	30.6931	28.0448	28.827	32.1368	31.361	30.6186	30.2607	30.0981	28.9729	31.0457	32.9728	28.4272	30.4875	31.1846	29.0475	31.2531	30.0459	30.7091	31.4765	30.0844	30.1309	30.7047	32.125	26.9115	29.9748	31.0967	29.5734	31.6501	32.1421
CTSL	22.1099	21.407	26.002	0	24.6661	23.8303	23.3541	22.7418	20.6092	24.278	24.4364	27.0506	23.0882	0	23.2331	24.1757	21.9733	23.9377	25.4536	21.4489	24.9493	20.4561	22.6397	0	0	21.1848	22.8097	21.1512	23.1253	23.8023	21.9592	20.9359	21.2253	23.1844	22.6597	21.6279	21.8512	23.3201	0	20.8492	22.9115	22.4916	24.9743	0	21.9323	24.8089	22.6632	22.5554	24.2102
CUL4A	0	20.1363	20.6338	20.4009	19.476	21.5976	19.4182	20.4763	20.6214	20.3559	22.2773	21.2707	19.0286	0	23.5788	20.1689	20.8666	22.1302	19.9706	0	21.2797	0	0	0	20.7387	0	0	0	0	19.0902	20.5343	21.5034	20.7052	20.6178	19.7942	19.3282	20.7709	20.1942	0	0	0	20.6485	21.4914	0	0	21.2154	19.4491	21.6422	23.5345
CUTA	0	20.0342	0	21.8337	21.1865	0	0	21.939	22.4842	23.1193	25.211	23.2855	0	0	23.0683	0	21.7761	22.1797	23.3355	0	23.7037	0	0	21.8424	22.7828	20.7607	22.1752	20.5125	21.298	21.8706	22.2143	0	23.2537	0	20.2113	21.7115	22.6331	21.3203	22.6763	21.6225	21.1614	23.8927	21.2273	0	0	22.9903	21.2825	23.9195	22.8491
CXCL12	0	0	23.4358	0	0	0	0	0	0	0	0	0	0	0	23.2868	0	0	0	0	22.3686	0	0	22.5254	22.3924	0	0	0	0	0	22.7225	0	0	23.1033	0	24.9907	0	0	22.6753	0	0	0	23.427	0	0	0	22.9343	0	0	0
CYB5B	0	0	0	0	0	0	0	22.2852	23.1617	0	24.0613	0	0	0	0	0	0	0	24.5414	0	21.8405	0	0	0	0	0	0	0	0	0	0	0	0	0	0	0	0	22.0524	0	0	0	23.074	0	0	0	22.7244	0	0	0
CYB5R1	0	0	0	0	0	0	0	21.6257	23.135	0	0	0	0	0	0	0	0	0	0	0	29.4066	0	0	0	0	0	0	0	0	0	21.217	0	24.2281	0	0	0	0	0	0	0	0	0	0	18.0442	0	25.6402	0	0	0
CYB5R3	23.9831	25.4372	27.0997	25.721	25.0611	27.2188	26.0801	24.7526	26.0914	25.0879	26.4658	25.4161	25.5316	25.4532	27.3034	25.6807	25.8225	26.6126	26.7098	27.0922	25.2373	23.0492	24.401	25.7626	25.7426	25.3699	23.698	24.3475	25.0522	26.0292	26.3216	23.9595	26.4513	24.5772	24.8683	26.1688	26.5316	25.9023	24.9069	24.6956	24.1614	26.1198	26.3583	19.6891	24.3745	26.4235	26.081	26.928	25.6705
CYBB	21.6	0	21.5616	0	0	24.177	23.4013	24.2033	25.1919	23.1203	24.13	0	22.9748	21.8648	24.0088	0	0	23.2603	24.0597	0	0	0	0	23.4751	25.1091	23.9604	0	0	0	22.9477	23.3151	21.5644	0	0	0	23.5654	21.8723	23.8086	25.7069	22.6837	0	22.0136	24.9957	19.6384	21.9696	25.0098	21.9344	22.5414	25.3809
CYC1	21.4611	0	22.8897	23.8156	0	0	23.9379	0	23.9601	23.4128	25.5152	26.0703	22.1882	0	24.5329	23.7349	23.532	24.1121	25.3691	21.9358	24.8221	0	0	23.144	22.4286	22.2401	0	0	21.522	0	22.9361	0	24.0371	0	0	21.8769	0	0	23.4219	22.3776	0	0	24.2466	17.9801	0	26.5777	0	23.4011	22.822
CYCS	23.9477	25.0371	22.8559	25.2737	24.7219	24.7314	25.523	25.9611	24.7681	24.3992	28.8916	26.4393	23.9273	23.4446	26.5434	24.2414	24.7957	27.3202	26.7331	21.132	26.9242	23.4505	22.8823	24.4474	23.705	23.3622	24.0989	25.008	25.5307	24.1125	25.1205	21.6657	25.877	22.3088	25.0996	22.9459	25.442	24.0304	23.8031	25.0758	23.1732	25.4515	24.7385	20.9763	24.0436	26.4076	24.468	25.8595	23.6357
CYFIP1	20.3928	21.6968	22.8433	0	21.7581	0	22.9099	0	23.2711	23.8884	24.2604	22.3943	21.6478	0	22.2629	22.7669	21.9445	24.0346	22.9645	0	22.8335	0	0	0	22.7274	0	0	0	21.379	22.1178	22.6744	0	23.029	20.553	21.3879	21.7958	22.6634	0	0	21.4388	0	22.6717	23.8917	0	20.9738	21.9358	22.366	22.2859	22.1002
CYRIB	0	0	0	0	22.8686	23.4796	23.7926	23.0195	24.4193	0	24.3857	25.3931	0	0	22.5121	24.3653	21.869	25.2632	21.9743	0	0	20.2859	0	23.206	24.068	24.0353	0	0	0	23.1116	21.874	0	23.5218	0	0	21.5749	0	24.2108	24.2555	22.9943	0	22.7526	24.8297	0	0	0	23.0471	0	23.087
CYTL1	0	0	0	0	0	22.3189	0	24.6684	22.147	0	0	22.4569	0	0	0	25.7976	0	0	0	0	21.3732	0	0	0	24.1794	0	0	0	0	0	0	0	0	23.459	0	0	0	0	0	0	0	0	0	19.7627	0	24.5124	0	0	0
DAD1	22.3317	0	0	0	0	24.5937	0	0	0	0	26.0937	24.4563	0	0	0	0	0	0	25.9337	0	24.9587	0	23.4464	0	0	24.1276	0	23.9706	0	0	0	0	0	23.7301	0	0	0	0	23.2175	24.0215	0	0	0	0	0	0	0	0	0
DARS1	20.8516	22.1596	23.0622	0	0	23.122	23.2609	22.7936	22.9851	22.9786	24.2105	23.8224	22.3856	21.8134	22.6481	22.4429	23.0594	24.0332	25.7264	22.6094	26.0616	0	0	22.6113	21.9917	23.011	21.9468	19.5077	0	23.6105	20.9643	0	21.7482	20.1768	0	22.0513	0	23.7802	23.0772	21.6421	0	23.0298	23.1908	0	0	24.0644	22.3605	21.9363	22.914
DARS2	0	0	0	0	0	0	0	0	0	0	22.9057	0	0	0	22.1985	0	20.9596	23.5932	22.6197	0	21.5461	0	0	0	20.6662	0	20.474	0	0	20.4977	21.286	0	25.5785	0	0	0	21.1508	0	21.8137	21.1141	0	21.7251	21.1215	0	0	0	0	22.9546	21.7099
DBI	24.0268	0	0	0	24.6093	23.4512	0	23.9986	24.8645	24.526	27.6671	0	0	22.6353	24.9808	24.0451	24.3223	26.8503	0	0	24.1641	0	0	24.9613	22.951	23.6623	24.5913	22.7256	21.8018	22.4003	23.2954	0	24.3236	0	25.3835	21.8453	0	21.4463	24.4968	21.3023	0	24.6785	0	0	0	24.6768	24.6251	25.7409	25.9114
DBNL	0	0	0	0	0	0	0	22.0536	0	23.4187	23.1426	23.7044	0	0	0	0	22.0146	0	0	0	21.4291	0	0	23.9002	23.0236	23.3743	0	23.7495	0	0	0	0	0	0	0	23.5051	21.4959	22.9706	23.5104	0	0	0	0	0	23.0901	0	0	22.5591	24.5988
DCAF8L2	26.3972	0	28.3123	0	0	27.4051	26.4473	0	27.7552	0	27.1534	0	0	0	27.6133	26.9972	26.0671	26.8966	0	26.6666	26.9608	0	26.2371	0	0	0	0	27.252	28.1425	27.7254	29.4196	29.6173	28.2473	26.5246	26.2077	28.203	27.2554	26.1792	0	0	0	29.2841	28.5134	21.0747	26.6752	0	26.3716	27.2686	0
DCD	28.7718	27.0199	26.1606	27.6183	30.9071	28.8256	29.119	27.4043	30.5423	25.2113	27.7552	28.7885	27.6114	28.301	31.3608	0	28.7511	29.3368	27.8168	27.0066	27.6838	28.0044	27.3594	26.919	27.5102	29.9443	27.7245	28.8373	52.4712	0	26.9191	30.7304	25.5722	27.5991	27.8501	50.9129	49.0713	29.052	30.4594	26.5796	26.2524	27.3217	53.3538	53.1367	28.7865	29.6338	27.4772	28.2596	31.0175
DCLK1	0	0	0	24.8275	0	0	0	0	0	0	0	0	0	0	0	0	0	0	21.941	0	0	0	0	0	0	0	0	0	0	0	0	0	0	0	0	0	0	0	0	0	0	0	0	0	0	0	0	0	0
DCN	28.4359	28.4492	29.7753	29.6408	27.6175	32.6295	29.1731	28.5283	28.9816	29.6259	29.8562	29.1386	28.7571	29.6774	31.1668	29.8253	28.7972	29.9335	28.2162	32.6848	28.7876	28.3185	27.7899	27.7178	31.0669	27.3944	28.3745	29.0135	30.1239	32.1795	29.1039	29.4583	30.6729	30.9855	30.2976	29.7898	30.3093	31.5923	31.1007	27.4444	28.9952	30.7622	26.7553	23.733	32.1544	29.1258	28.7436	30.8777	29.9568
DCPS	0	0	0	0	0	0	0	21.6261	0	0	24.5524	23.3904	0	0	0	0	0	0	22.7129	0	21.076	0	0	0	0	0	0	0	0	0	20.7403	0	22.1772	0	0	0	0	0	0	0	0	0	0	0	0	0	0	0	0
DCTN1	19.1139	21.2679	0	21.8912	21.2751	23.3104	20.3414	21.1653	22.8845	22.0667	24.041	23.122	19.4621	19.5077	21.8303	22.9	21.2274	22.6566	21.1602	20.5686	21.6097	18.7541	19.5269	20.09	22.1184	21.3622	19.564	19.4554	18.9725	20.8027	20.5602	0	23.2643	0	21.2177	20.2738	21.4507	22.034	22.019	0	18.3912	20.7425	23.4362	0	20.5625	21.3183	21.6739	21.0411	22.3436
DCTN2	0	0	0	21.9612	0	21.9822	0	23.6601	22.1924	24.6211	23.769	0	0	0	22.1325	21.3548	23.4205	24.27	24.6755	0	21.0547	0	20.1665	21.4749	23.0736	20.6537	22.1501	0	0	0	0	0	22.4508	0	22.4551	23.3273	0	22.8223	23.4179	21.4966	21.117	23.8002	23.2237	0	22.7942	23.4664	0	0	21.7662
DCXR	18.1654	19.2071	0	19.2909	22.9536	22.6977	23.5009	22.9412	23.7535	22.7987	23.0659	22.343	20.3748	0	23.0831	24.0621	22.192	22.6029	22.6799	0	23.796	0	0	20.6326	19.9505	0	18.1623	0	0	0	21.1827	0	0	0	0	0	19.6544	18.7509	18.6841	21.2265	18.3445	23.8287	22.4966	19.2614	0	21.8267	0	20.0067	21.1598
DDAH2	0	22.0065	24.1671	23.5873	24.7886	25.9068	24.0017	0	25.0679	0	24.4315	24.576	0	0	0	0	24.3903	25.4281	22.5713	23.9017	23.2993	0	0	23.8525	23.6148	0	0	0	22.3978	21.5749	0	0	23.7331	0	0	23.3134	23.8413	0	24.2683	0	22.8928	22.5594	24.1172	18.5975	0	23.4641	0	24.1475	22.652
DDB1	19.2464	20.7169	0	0	0	20.9108	21.5581	20.4645	20.5181	21.243	22.8139	20.589	20.784	19.6063	22.6428	0	0	22.9868	20.3027	0	19.4608	0	0	0	0	0	0	0	20.7915	20.1002	0	0	21.6153	0	19.7048	20.5936	20.851	18.542	20.0922	0	0	20.5584	21.4037	0	0	21.8121	0	21.3447	21.7801
DDI2	0	0	0	0	0	0	0	25.0636	0	0	0	0	0	0	0	0	0	22.7665	0	0	0	0	0	24.0855	0	0	0	0	0	0	0	0	0	0	0	0	0	0	0	0	0	0	0	18.9406	0	23.0908	0	0	0
DDIT3	25.9048	0	26.3152	26.7118	0	26.6241	25.8455	0	0	0	0	0	0	0	0	0	0	26.4482	0	25.838	0	0	0	0	26.3295	0	0	29.3549	0	0	0	25.4579	0	0	0	0	0	25.2467	0	0	0	0	0	0	0	0	0	26.266	0
DDOST	23.8373	24.8162	25.2026	25.7728	25.7341	26.4576	25.9666	25.727	25.7897	26.0118	28.9526	27.6125	24.2785	23.1326	26.4731	25.4339	24.9428	26.4621	26.0147	23.7389	26.0957	23.6504	23.6798	25.4349	25.5774	24.2056	24.8195	25.0312	25.8794	25.0938	24.8323	21.2622	26.7656	23.615	24.2035	23.8546	25.9533	24.3999	26.2233	25.6252	24.5634	26.3476	26.0963	19.4723	25.3004	26.2241	24.844	25.4892	25.7206
DDRGK1	0	0	19.2914	20.5077	0	0	20.3128	20.0158	20.1756	20.258	23.7438	22.2469	0	19.7203	22.886	23.2269	20.6209	21.8641	22.2289	0	21.6278	0	0	0	20.1258	18.5405	0	0	0	0	0	0	24.6918	0	20.5647	20.2399	20.7783	19.8676	20.5604	19.3526	0	20.2009	19.8052	0	0	20.8669	19.5272	0	21.9978
DDT	22.9166	24.0361	0	24.4145	0	25.8348	25.4716	24.5693	23.5907	25.3782	27.3964	0	23.0738	24.8723	25.1086	24.2765	25.0487	24.9811	24.588	22.4965	25.3832	22.3021	0	0	25.5144	24.491	0	0	0	0	0	0	24.5074	22.1549	0	24.0962	23.259	24.3701	24.6969	23.5816	0	24.3407	23.8463	20.6011	0	25.3264	0	24.8897	25.2391
DDX1	0	23.4735	23.3013	22.6226	22.0489	22.5522	22.8517	23.6736	24.5951	24.3684	26.1097	23.8969	21.6968	21.4637	24.9734	23.4253	22.1375	24.0976	24.8029	20.7793	23.9909	20.9163	20.4696	21.5226	23.1538	22.4252	22.3809	22.3679	22.9363	23.4068	23.2881	0	25.486	0	21.5759	21.4978	24.1044	22.2344	23.4629	21.3703	20.8277	22.566	23.7245	0	21.777	22.579	22.9038	24.7674	23.442
DDX17	0	21.8871	0	0	21.7935	0	0	22.9991	23.2257	0	28.2433	23.0665	0	0	21.6632	22.1064	23.2264	23.8079	0	20.9744	23.8993	20.9122	21.09	0	24.4266	22.2676	22.4621	0	0	23.8216	0	0	23.5523	0	23.1682	0	22.5947	22.2561	0	21.9935	19.4513	0	23.6432	0	0	0	22.2843	24.3315	23.5571
DDX39A	0	0	0	0	0	0	0	22.7525	0	0	22.3279	0	0	0	0	0	0	23.5007	0	0	21.4099	0	21.0428	0	0	0	0	0	0	0	0	0	0	0	0	0	0	0	0	0	0	0	21.0725	0	0	0	0	0	0
DDX39B	24.2305	26.4906	25.2224	25.9541	24.7253	26.1325	25.8702	27.7063	27.3912	26.8934	28.0347	26.5466	25.1293	24.4503	27.3555	26.3197	25.385	27.7585	27.1729	23.8202	26.9248	22.7879	23.8461	25.109	27.358	26.2925	25.922	24.8256	24.3223	25.0741	26.3637	24.1686	26.4288	23.5859	24.9743	25.5193	25.0133	25.9113	25.2916	24.7748	23.7246	26.4759	27.1752	21.6393	24.6488	26.2598	25.674	27.2373	27.7181
DDX3X	21.2105	22.1784	22.8933	23.9939	20.8111	23.6616	22.4081	23.1448	22.4907	23.9843	26.3701	23.8542	20.5747	21.3629	22.9324	24.0313	23.2657	24.7408	22.8458	20.6073	24.6848	19.9515	19.3838	21.5141	23.799	22.4738	22.5939	22.4764	23.3107	21.7335	23.7893	20.4069	24.1788	22.4061	22.1871	21.3027	22.8375	23.9077	22.6943	21.8211	19.4444	23.0464	24.7492	0	22.6219	23.1106	22.5209	22.5982	24.0429
DDX5	24.9512	25.2184	0	23.8795	21.2472	23.087	24.7112	26.0977	25.9419	27.1649	28.0662	25.0406	24.389	0	25.3633	25.9175	23.5424	27.7118	26.7577	0	26.2565	23.2307	21.6173	23.9548	26.0609	24.9177	26.1876	21.9449	0	24.8843	23.8997	0	26.1387	0	22.8967	0	24.0406	24.4438	25.5294	24.0939	22.124	22.6749	25.2867	20.0511	20.9064	25.202	24.7841	24.6822	25.4157
DECR1	0	0	0	0	0	0	0	24.237	23.0983	0	25.7323	0	0	0	0	21.9064	0	0	24.1614	0	25.1198	0	0	0	22.0597	21.377	0	0	22.6767	20.4729	22.3261	0	25.8027	0	0	23.4524	25.779	0	23.2425	0	20.7105	21.7907	23.5338	0	0	24.3451	0	24.7797	0
DEFA3	29.6607	30.8308	30.5702	29.13	29.6565	31.8565	31.2019	30.3827	30.2195	31.6487	31.7809	32.3426	32.4474	33.3887	30.1775	29.5851	31.6057	29.3919	30.4392	30.8985	28.4271	29.3735	27.2703	28.2722	31.75	31.4294	30.6172	28.6288	29.9454	30.7194	34.1392	28.2901	30.9253	30.6433	29.04	30.8938	28.9128	29.6272	31.6248	30.5232	24.6804	31.1711	30.8676	28.3381	29.1675	30.6622	28.0702	33.2811	31.5085
DEPDC5	0	0	0	0	26.2016	0	26.3153	0	26.7586	0	0	27.4119	0	0	24.809	25.1852	27.8654	25.7948	27.8721	0	26.3491	26.329	0	0	25.1887	26.7258	27.3258	0	0	0	0	0	0	0	26.6101	0	0	27.152	27.0419	0	25.0383	0	0	0	0	26.7537	25.9711	26.7348	0
DERA	20.559	0	23.1313	23.7509	22.2434	0	0	22.3769	0	0	0	24.2935	0	0	22.8744	23.5262	22.4545	0	24.0545	0	23.0501	20.7555	20.1361	0	0	21.1864	22.244	0	0	0	21.908	0	22.7659	0	0	22.0928	21.9785	0	22.6851	20.5529	21.7991	22.7952	23.189	19.3596	0	0	21.762	0	0
DERL1	0	0	0	20.3687	0	0	0	0	0	0	24.6475	21.0792	0	0	0	0	0	0	0	0	22.6242	0	0	0	0	0	0	0	0	0	0	0	21.9435	0	0	0	24.0011	0	19.9967	20.2949	0	0	19.8415	0	0	0	0	0	0
DES	0	0	30.1995	29.1787	28.3328	29.8139	23.9678	23.3629	29.2309	25.3988	24.0749	28.8438	0	21.6238	29.0433	29.2155	23.7545	0	28.6039	27.0217	28.8699	23.8074	29.8807	24.2675	30.4531	24.4058	0	22.7378	0	0	0	0	22.8954	24.2516	0	25.0512	29.2084	31.1308	24.5452	21.4747	31.237	23.4905	28.7738	21.5932	22.0193	30.7953	22.9928	0	22.7631
DHRS7	21.3919	23.5227	0	0	0	0	0	22.6763	0	22.8688	24.67	0	0	0	0	0	0	0	0	21.5998	22.0967	0	0	22.0987	22.9436	0	21.371	0	21.9919	23.3203	22.4656	0	23.5936	0	0	22.4734	23.405	0	0	0	0	23.6314	21.514	0	0	23.2747	0	0	22.8311
DHX15	20.224	21.3829	20.5322	21.9408	21.0713	0	21.3539	21.399	21.5001	21.9591	24.4578	21.1624	20.0261	19.1171	22.4911	19.9007	20.4173	22.9565	22.2755	19.2239	21.78	19.326	0	19.7029	20.4002	22.1091	21.0461	19.2866	0	18.982	19.4199	0	21.4844	0	19.8218	0	0	22.4219	22.9039	20.6075	0	22.2964	21.5639	16.5663	19.6819	0	21.3171	20.8261	22.386
DHX29	0	0	0	0	0	0	0	0	0	0	0	0	0	0	0	0	0	26.1957	28.4096	0	0	24.8467	0	0	0	0	0	0	0	0	0	0	0	0	0	0	0	0	0	0	0	0	0	0	0	0	0	0	0
DHX9	20.671	22.4778	25.2029	25.0023	22.1324	24.3608	24.0421	26.3453	25.7647	24.7238	28.179	25.6693	23.6673	21.8098	25.1052	24.3459	22.5994	27.6239	26.6262	22.2103	26.5495	18.9675	21.2689	23.3659	25.9227	23.899	24.4865	23.0466	23.0408	23.7427	24.8045	18.8122	25.6548	23.2252	23.1467	24.9711	25.2483	24.8144	25.1105	24.6548	21.647	25.9699	25.7821	0	22.1833	24.487	24.0264	25.1717	25.6403
DIAPH1	0	0	0	0	0	0	0	0	0	0	22.5267	0	0	0	0	0	0	22.2076	0	0	0	0	0	0	0	0	0	0	0	0	0	0	19.525	0	0	0	0	0	20.9625	0	0	0	0	0	0	0	0	0	0
DIDO1	27.1285	26.1541	27.9651	0	24.8618	27.9586	27.0738	25.4926	25.8525	27.1008	26.3614	0	26.2302	25.6616	26.0208	0	27.1527	26.3768	25.8342	28.0826	25.9805	0	26.825	26.7354	24.7487	25.353	25.9479	26.0941	29.1713	29.0673	28.0705	29.427	29.4269	28.3666	23.2826	27.6878	28.671	24.5561	25.0417	27.8721	26.7714	28.924	28.3103	19.3182	25.5644	24.5912	26.5625	25.2418	26.3604
DKC1	0	21.435	0	21.0439	0	0	20.8278	21.0831	0	21.691	23.1761	21.2542	0	0	21.3036	0	0	21.7977	22.2019	0	22.0325	0	0	0	0	0	20.6908	0	0	0	20.8938	0	22.3536	0	0	21.1957	21.3448	0	0	0	0	21.5558	0	0	0	0	0	20.469	0
DLAT	0	0	0	0	0	0	0	0	0	0	0	0	0	0	0	0	0	0	0	0	0	0	0	0	0	0	0	0	0	0	0	0	0	0	0	0	0	0	0	21.2818	0	0	0	0	0	23.728	0	0	0
DLD	21.237	21.8563	0	0	0	0	21.8462	22.133	22.8918	0	25.3824	0	21.0179	0	23.1152	0	0	23.9976	0	0	23.08	0	0	20.7512	21.9751	21.2753	0	22.7659	0	21.5795	22.1723	0	22.4239	0	0	0	23.4715	22.4843	21.9975	21.8054	0	22.6232	23.4405	0	0	25.1018	22.3359	22.8814	22.448
DLST	22.2162	0	22.3475	22.6959	22.5523	23.6492	24.7112	23.2878	25.148	24.7299	25.4062	24.8827	0	21.3861	0	23.6346	0	25.9133	25.0342	22.3882	24.8876	20.9973	22.0612	23.6977	22.0765	23.2875	22.0071	22.1184	22.382	21.8932	23.5072	0	25.2459	0	23.3865	23.0728	22.4073	22.507	21.5978	22.1829	22.2414	22.7865	26	18.6482	22.3918	25.1495	22.4889	24.1319	21.4838
DMKN	29.7869	32.8098	35.6941	31.9552	32.4443	31.4453	31.5567	31.0458	31.1669	32.3831	32.8006	30.3265	30.3598	31.8835	31.5218	29.545	32.5585	33.1378	33.051	32.6972	30.5197	32.2179	30.0233	23.0955	30.3531	31.2137	0	31.8216	0	30.2891	31.617	0	31.7161	30.0219	33.5876	0	35.1431	29.9113	31.0641	30.9233	31.1941	30.7642	29.7324	19.7525	31.5419	29.4274	30.861	32.3965	31.2353
DMP1	26.5757	27.4456	26.3879	26.9002	26.7959	26.1971	27.2729	28.1342	26.8477	26.5944	26.3928	26.6826	27.1234	28.0036	27.0644	25.9884	26.964	27.9627	27.6732	0	26.4734	0	0	25.6799	25.9798	0	26.13	27.5027	27.6205	26.0232	25.8788	26.9256	25.6637	25.3345	26.9006	25.7663	0	25.1127	0	24.6291	26.4509	27.1856	25.887	0	26.6995	25.4488	26.7568	27.2537	26.5557
DNAJA2	0	0	0	0	0	0	0	21.7761	21.5014	0	24.1425	0	0	0	0	0	0	23.1872	0	0	0	0	0	0	0	20.2276	19.5608	0	20.3815	0	21.4821	20.4396	22.2273	0	0	0	0	22.4526	0	0	0	0	0	0	0	23.2217	22.8107	0	21.6108
DNAJB11	0	22.9218	0	0	0	0	0	23.2869	23.8037	0	25.9169	0	0	0	0	23.732	0	0	24.4163	0	24.6357	0	0	23.4676	22.5294	22.0616	0	0	0	0	0	0	24.2971	0	0	0	23.3428	0	0	21.8522	0	0	23.2444	0	0	0	22.4293	23.7004	23.0562
DNAJC13	0	0	0	19.5339	0	20.5464	19.3352	19.9381	20.3822	19.8157	20.4216	20.0872	0	0	0	18.6116	0	20.6068	21.1793	0	19.6241	0	0	0	0	0	0	0	0	0	0	0	0	0	0	0	0	20.1936	0	0	18.0183	0	0	0	0	19.8294	19.3027	19.6217	20.3832
DNAJC8	0	0	0	0	0	0	0	0	0	0	0	0	0	0	0	0	0	0	21.5829	0	0	0	0	0	0	0	0	0	0	20.4922	0	0	0	0	0	20.5508	0	0	0	0	0	0	0	0	0	0	0	0	0
DNM1L	19.2434	19.7846	21.3116	20.6666	20.7913	22.0961	20.7423	20.6728	21.5316	22.223	23.1596	21.8576	20.0372	18.9982	21.6683	20.4382	20.2178	21.7366	20.8152	0	20.2918	0	0	0	21.3636	19.7209	19.2846	18.5658	0	19.315	0	0	20.5324	0	0	18.7144	20.3764	19.255	19.5316	19.8243	0	20.7862	21.3411	0	19.5441	21.8526	19.1195	20.7527	21.4174
DNM2	19.3061	20.031	21.4201	21.1692	19.7549	21.1306	21.3147	20.3455	21.2396	20.224	24.8463	21.7144	0	18.9692	22.492	20.8932	20.4428	24.0781	0	0	22.3444	0	0	18.5179	20.7677	19.6634	0	20.1579	20.7509	21.6123	21.9765	0	22.3262	20.6689	0	21.7879	21.1896	21.6695	19.5866	0	0	23.2125	24.1986	0	21.0971	0	19.1562	21.1196	20.7338
DNPH1	0	23.4422	24.8656	24.2859	23.5288	0	24.3797	23.2686	24.6988	24.0533	25.4346	24.6432	23.3123	22.1969	24.3907	25.3284	23.9101	25.2329	24.9183	23.5313	23.8576	0	23.4197	24.3674	0	23.4905	23.5018	0	22.493	24.3259	23.1297	0	26.0257	0	0	22.9872	25.1365	23.1017	24.1198	0	0	24.3081	24.7071	0	0	24.3508	23.6882	0	24.3982
DPM1	0	0	0	21.3717	0	0	0	21.8398	0	0	22.4162	22.7804	0	0	22.8669	21.4711	0	21.0652	0	0	20.5736	0	0	0	0	0	0	0	0	0	22.3845	0	0	0	0	0	22.1975	0	0	0	0	0	0	0	0	0	0	0	0
DPP3	0	21.678	0	21.921	21.1421	0	0	20.5374	21.9376	0	21.147	0	0	0	0	20.8344	0	21.5788	0	0	19.6012	18.6696	0	21.3461	0	0	18.6617	0	0	20.7988	20.5639	19.5106	21.4496	0	0	0	20.9222	0	0	0	20.4861	22.0735	0	0	18.9795	0	0	0	20.4839
DPP4	0	0	0	0	0	25.0526	0	0	0	0	0	0	0	0	24.4605	0	0	0	0	0	0	0	0	0	0	0	0	22.1575	0	0	0	0	0	22.3943	0	0	0	0	0	0	0	0	0	0	0	0	0	0	0
DPP7	0	21.7416	0	26.1287	0	0	0	22.348	0	0	26.5546	0	21.8096	0	22.5679	22.2794	20.7784	0	25.5635	0	27.764	0	0	21.7528	0	0	24.7027	20.7086	21.1234	0	23.9424	0	0	20.7141	0	0	21.3233	0	0	0	0	24.2719	22.5649	19.4226	0	22.1347	0	24.6807	0
DPT	29.157	30.4309	32.3128	31.5046	29.4616	31.7042	29.7375	29.7739	29.5592	32.2135	31.1984	31.2873	30.8984	30.565	31.1666	30.0427	31.2445	30.0192	30.5805	30.504	29.9114	29.5015	29.4769	29.2529	28.7055	29.1686	30.1687	30.0893	30.6399	30.2777	29.5862	29.2063	29.3313	29.5235	30.334	28.82	30.8342	29.1969	28.5837	29.7107	30.303	28.6944	28.6799	20.8117	29.7131	29.4052	30.633	30.7792	29.9427
DPYSL2	24.028	23.8481	24.6595	24.5465	23.6572	26.8177	26.4188	24.3722	23.6015	25.6529	26.0622	24.2629	24.0687	23.7943	25.8537	23.6177	25.9242	26.0155	25.6643	26.1315	23.2291	23.9642	23.1102	23.8226	25.217	21.8317	23.0212	22.5288	22.3914	25.2331	23.3386	21.9255	25.581	22.6863	25.8356	23.9166	24.0044	24.4295	23.2063	24.2872	23.0331	25.5558	24.9634	18.75	24.3166	24.0509	24.279	24.524	23.7226
DPYSL3	0	0	24.9144	24.156	23.0583	29.107	25.4644	0	25.7691	28.2321	24.7437	25.1516	0	23.2301	26.0032	23.8052	22.7597	24.7474	25.1168	23.4634	23.7809	22.0996	23.2762	24.1373	25.6047	0	0	0	25.2092	24.2031	23.5121	0	27.201	22.2146	0	23.1312	0	24.9013	23.1835	22.164	25.6014	25.3195	24.4645	20.137	0	24.714	23.8115	25.1418	24.6256
DRG1	0	20.3589	0	0	0	0	19.7743	19.5851	20.1693	0	22.1089	0	0	0	20.2329	0	0	21.4724	20.744	0	20.0362	0	0	0	0	0	0	0	0	0	19.4289	0	20.5062	0	0	0	0	19.7195	19.6426	0	0	0	0	0	0	0	19.2285	19.7123	20.0485
DSC1	23.5799	27.5827	0	22.4272	25.519	23.5704	26.8704	23.1842	23.4884	0	0	0	21.9983	26.6479	0	25.306	21.9791	0	26.015	24.8708	0	24.5371	25.3332	22.3836	23.1098	23.7378	0	24.3808	0	0	0	24.3035	0	0	0	0	24.2745	28.0004	25.7718	25.7999	0	25.1502	25.2104	25.696	24.6	27.3916	24.5735	0	28.5291
DSC3	0	0	0	0	0	0	22.7174	0	0	0	0	21.9578	0	0	0	23.2494	0	0	23.9105	0	0	20.5245	19.9457	0	0	0	0	0	0	0	21.5637	22.0831	22.1397	0	0	0	22.7112	0	0	0	0	23.2492	22.5235	21.4375	0	0	20.9839	0	0
DSG1	25.4171	26.6165	24.8257	24.533	26.9155	27.1348	28.0601	25.2275	26.222	0	25.7477	26.6786	25.1078	24.6546	24.3644	27.8258	25.477	25.0461	28.7438	25.9	22.7393	27.2968	25.9244	24.1984	24.8386	26.5924	22.4429	24.311	26.4327	0	24.2668	26.7571	25.2412	23.5172	23.5222	24.6758	25.7883	27.2751	26.551	24.932	24.2974	26.5552	27.6631	26.1933	25.2183	27.8466	27.3587	23.2606	23.514
DSP	26.1831	27.2402	25.0027	26.3284	27.0946	27.3324	28.8212	27.427	27.4781	26.9105	27.0356	27.2708	27.8395	29.7701	26.1741	31.2334	27.1324	26.2286	29.7874	28.2068	26.6207	28.4111	27.0338	23.8561	27.0707	27.1623	26.4412	28.0661	25.4543	25.8747	30.0195	27.5036	27.7194	26.1046	26.7479	25.8715	28.1684	28.642	27.7283	25.8044	26.9662	27.5632	28.7139	29.1571	27.5962	29.4055	30.6757	29.6927	26.3137
DSTN	0	23.1761	0	23.1047	22.6735	24.5377	0	23.6189	23.6591	24.1822	24.2426	21.7974	0	0	22.8163	23.656	23.8336	24.5809	23.1411	23.514	23.7904	18.9439	23.6984	0	25.7139	23.1336	0	22.9924	22.3793	0	24.0865	19.7923	23.6267	22.2468	22.3162	22.7346	24.3659	25.4133	23.276	22.6923	0	23.9351	23.4655	0	23.519	23.2746	22.8989	24.6415	21.2835
DUSP19	27.8876	25.8186	26.6623	26.493	24.5442	25.4115	27.287	26.5251	26.0276	25.9601	27.0605	26.8488	25.4465	25.3187	27.2684	26.4257	27.0439	31.25	26.3624	25.3892	26.67	24.081	24.2581	26.5075	25.6619	25.528	24.4719	24.8871	27.2229	27.0737	27.3647	0	28.1933	0	29.005	26.7754	27.4108	26.4537	25.8375	25.2024	25.1491	27.1049	0	21.3439	24.1639	26.8417	25.4547	27.3368	27.2454
DUT	0	0	0	0	23.6334	24.1419	0	0	25.075	22.3554	24.6705	22.2263	0	0	23.472	24.5247	0	24.8159	25.1669	0	25.3123	0	22.3883	24.9981	22.9708	25.0272	25.1004	0	0	23.9833	23.7449	0	24.6746	0	0	23.7344	23.2679	25.9199	25.3795	20.8873	22.634	23.636	24.6927	0	0	24.3184	23.1492	24.3816	24.6707
DYNC1H1	19.7886	23.7643	23.9986	25.7397	24.711	24.7107	23.8181	24.5022	23.7476	23.6723	27.5212	24.8336	23.2556	23.3961	24.4007	25.3518	22.451	25.7251	25.1579	22.3981	25.9505	21.0922	23.5955	23.6442	24.6266	23.1533	20.6825	22.5934	22.4188	24.3204	24.2522	19.1118	25.2871	21.188	22.9594	23.6555	22.5359	24.9541	24.3877	23.1759	19.6861	25.0209	23.872	0	24.1497	25.3149	25.0175	24.844	23.8188
DYNC1I2	0	0	23.7218	0	0	0	0	0	22.5442	0	22.6066	0	0	0	0	0	0	0	0	22.8128	0	0	0	0	0	0	0	0	0	0	0	0	21.9458	0	0	22.0499	0	0	0	0	0	0	22.3634	0	0	0	0	22.8886	22.3018
DYNLRB1	0	22.2099	0	24.4626	24.3749	23.8342	22.2331	23.2369	23.1517	23.2178	24.548	24.3265	23.7922	21.7189	0	23.3644	22.6265	23.3215	23.5775	21.9209	23.428	22.3408	23.6009	0	22.6586	0	0	0	0	24.3823	0	0	23.4381	22.2983	0	0	0	22.9144	0	0	0	0	0	0	21.7107	0	0	0	23.3783
ECH1	0	20.3067	0	0	0	0	19.7557	0	19.6878	0	21.8227	0	18.2978	0	0	0	18.4793	0	0	0	0	0	0	0	22.2743	0	0	19.816	0	0	23.6068	0	22.853	0	0	0	0	0	23.6028	0	0	0	0	19.5264	0	26.3905	0	0	0
ECHS1	0	20.0801	0	0	22.8711	24.3251	19.8053	23.6176	23.3939	21.4873	25.6403	23.6278	22.8236	18.837	23.9366	23.6437	23.1931	23.4883	24.5854	18.6449	23.4716	0	0	22.7244	23.3856	21.7078	0	22.5983	22.0529	19.1802	24.4619	0	24.596	0	20.3351	23.4402	23.2996	0	0	23.1115	0	23.9252	0	0	0	24.0445	0	23.6534	19.6218
ECI1	0	0	0	0	0	0	0	21.9903	0	0	25.6341	0	0	0	22.8935	0	0	0	0	0	22.0544	0	0	0	0	0	0	0	0	21.1444	0	0	22.1762	0	0	0	0	0	0	0	0	22.9652	0	0	0	0	0	21.9635	0
ECM1	0	0	22.1397	0	21.1381	23.7596	23.748	0	0	0	21.9017	21.7775	20.5617	21.2697	21.9595	22.9576	0	0	22.0941	22.7905	0	19.5091	22.6742	0	23.1256	0	0	0	0	21.1666	0	20.8649	0	23.066	0	21.252	21.2093	21.8967	22.5722	0	21.0146	23.0791	22.6159	21.2312	21.3537	21.6261	0	23.3697	0
ECM2	24.2409	26.3261	26.0228	25.9702	25.4003	24.5092	26.443	25.0206	25.2658	27.3426	26.8169	26.5721	25.5739	26.7157	25.9559	27.3139	25.629	26.114	26.587	22.8072	24.5722	24.6929	23.6175	26.0028	25.3298	24.579	24.8181	27.0931	26.5866	25.9453	26.1614	25.0377	27.119	24.8037	26.7459	25.8958	25.788	24.7007	24.5369	24.7121	23.6369	26.9679	25.3747	0	26.1219	25.3965	26.2954	26.5047	24.9828
ECRG4	0	0	0	26.0854	23.2828	23.4656	24.1414	0	0	0	0	0	0	23.5039	0	28.3454	0	0	23.3332	0	21.3776	0	0	26.7003	24.1435	0	0	22.152	22.0983	24.7929	23.389	0	22.0544	29.7996	0	0	22.6576	0	0	0	24.8183	26.2818	25.4431	0	24.2917	22.7366	20.7328	0	0
EDIL3	0	0	0	0	0	0	0	0	0	0	0	0	0	0	0	0	0	0	0	0	0	0	0	0	0	0	0	0	0	0	0	0	0	0	0	0	0	23.3712	21.9116	0	0	0	0	0	0	0	0	0	0
EEF1A1P5	29.0315	30.5824	29.2433	28.8225	30.1517	30.7987	32.5402	31.71	29.9538	30.8931	31.0168	30.4109	30.1266	27.6641	32.1901	30.7673	30.1142	31.4351	30.6969	27.9514	29.4789	29.2004	28.0106	32.0726	31.68	29.245	30.2192	28.2336	28.717	29.867	29.097	28.6962	31.4107	28.1497	29.815	29.089	29.2904	28.997	31.6007	30.2394	29.5661	30.7816	29.7076	25.8987	28.0651	30.3352	30.5815	29.8188	32.1065
EEF1B2	22.1917	23.3399	0	23.6238	21.5602	0	24.5972	23.7248	0	24.3366	26.0329	23.76	21.8842	0	24.1009	23.5548	23.3592	25.4968	24.0385	0	24.5526	20.562	0	23.9246	23.8445	22.4061	23.3897	0	23.02	22.5816	23.9381	0	24.8733	0	0	0	23.8712	23.9558	22.6505	22.5828	21.8812	23.4344	23.4826	19.0971	21.8368	23.4285	23.1383	24.336	23.4383
EEF1D	28.9704	33.3477	0	28.0595	27.2593	27.5469	29.6403	28.7591	24.6735	28.5893	29.0545	27.4021	29.5057	27.3088	28.656	27.289	29.513	30.2567	31.2655	24.9265	28.5786	29.8997	25.4974	29.1803	27.2521	26.9607	29.1879	27.7354	28.0313	26.3746	26.5537	27.8727	27.6976	0	30.1356	30.5067	25.4137	28.1489	27.4788	26.6614	0	26.6972	25.7349	19.5334	26.8584	26.204	27.8554	27.2134	29.7217
EEF1E1	0	21.977	0	21.818	0	0	22.542	21.4841	21.6663	0	23.3049	0	0	0	0	0	21.7332	23.3483	23.9056	0	22.4654	0	0	0	0	0	22.0167	0	21.3151	0	22.6106	0	22.7803	0	21.5976	0	0	0	0	0	0	0	0	0	0	0	22.2713	23.1623	22.9507
EEF1G	22.4646	24.9541	24.1268	25.0655	25.2478	26.2821	26.4799	26.2108	26.0176	25.8058	27.3852	27.662	24.4844	24.2724	27.0475	25.779	25.2199	26.2565	26.6094	23.811	26.5724	23.8838	22.2147	25.5887	25.7706	25.2921	24.4029	23.475	26.027	25.8346	27.0382	22.8981	27.13	23.7752	23.6167	24.6718	26.4957	24.5786	26.5508	25.9562	23.9123	26.7181	26.2833	21.4685	23.0997	26.8624	25.8557	27.5216	26.6469
EEF2	25.724	27.4823	28.0438	27.8905	28.0853	28.2682	27.9226	29.3009	31.6776	27.6722	30.2912	29.1637	26.5526	26.2806	28.8196	27.893	26.8512	28.1349	28.1614	25.7187	28.6988	24.7755	26.225	27.5376	28.7404	30.8027	26.0768	27.4168	27.4035	26.4287	27.4726	24.4124	27.9893	26.1611	26.1355	26.3965	27.2513	27.3859	28.1142	27.7458	25.8915	29.2197	31.8687	23.7488	27.1714	28.8188	26.8661	27.8561	28.7183
EFEMP1	21.3884	21.8289	25.7693	23.5122	24.6894	24.8072	22.6173	25.3887	22.7181	25.3367	23.6057	20.4653	19.3573	23.9816	23.5496	23.7993	19.6841	23.812	0	23.5477	22.1503	20.7202	23.5423	21.4629	26.86	19.2889	20.842	22.3546	20.572	21.5427	22.2105	21.4273	22.9752	23.2661	20.8284	21.9833	21.3278	23.1335	20.1754	22.3556	22.0701	26.9664	22.5676	0	25.2556	21.9738	21.5335	23.0027	23.3214
EFEMP2	19.7101	0	22.6482	23.9628	22.3472	23.2921	0	0	19.3863	0	0	21.3645	20.1087	22.2753	22.8898	22.9349	0	0	22.7711	22.3852	22.4915	0	20.4271	0	22.3096	19.5677	0	22.0513	22.2929	21.4111	0	22.6407	22.0857	23.7184	0	0	23.0777	23.4307	0	0	21.5574	23.1134	20.622	0	22.2615	0	20.4434	22.6207	21.1018
EFHD2	21.7986	22.3541	24.0852	26.7426	23.5815	23.954	25.2339	24.0452	24.4725	23.9513	25.083	24.0331	22.94	21.018	24.3365	23.6049	24.6382	25.1414	25.0891	21.4823	27.735	22.1048	21.5606	24.1222	24.1666	23.6338	21.9879	22.5614	20.2997	20.8591	21.8745	20.0223	21.5798	22.2427	0	21.8296	0	26.1675	24.3533	22.3086	21.1791	0	23.5082	20.1803	22.0173	24.5305	23.2941	23.8498	25.1136
EFTUD2	19.0604	22.1863	0	19.699	19.6793	21.2115	21.6888	21.8394	0	19.6238	22.7989	0	0	18.6282	0	20.8493	19.4841	21.1071	20.9499	0	20.4749	0	0	18.7959	20.7785	20.8699	0	0	0	20.8222	21.2621	0	21.7805	0	21.238	19.9266	20.9375	20.3652	21.3075	19.5965	0	20.7602	23.8537	0	19.2778	0	21.2722	22.725	20.1829
EHD1	21.0148	21.3015	23.098	24.7018	22.5375	24.9312	24.0485	24.4501	23.0368	24.1597	26.5553	24.3084	21.8346	23.4003	25.1432	24.0946	23.459	25.9368	23.5369	0	24.2989	0	21.1417	23.803	25.6032	23.5841	23.0429	21.9829	0	21.8139	22.9276	0	24.327	0	23.8331	22.3858	20.5805	24.6441	24.656	22.6959	0	22.2014	23.3181	17.9138	23.6184	21.9188	23.1553	24.0604	24.3165
EHD2	22.3956	25.1594	26.4006	25.3143	24.935	28.0223	23.705	22.9823	25.0231	25.2076	25.4759	24.4606	24.2736	24.1591	26.3444	25.6595	26.5626	27.3481	24.5454	26.9892	25.462	23.8942	26.5887	26.3412	27.285	24.9702	24.6793	25.2364	21.5613	23.9415	24.5001	22.9301	25.1928	24.282	27.1522	25.9919	25.7401	26.8657	24.0604	23.0628	24.9297	27.2852	24.1267	20.5751	25.8126	25.7707	24.0906	23.3223	24.9026
EHD4	0	0	0	0	23.0312	23.2793	0	0	0	22.7546	24.5793	0	0	0	0	22.6641	0	23.7179	23.3398	0	0	0	0	0	0	0	0	0	0	0	0	0	23.1277	0	0	0	22.5587	23.0661	0	0	22.5787	23.3049	0	0	0	0	0	0	0
EIF1	0	0	0	0	0	19.7532	0	23.9115	24.1112	0	25.6993	21.5197	0	0	0	0	0	22.0423	23.746	0	0	0	0	0	23.4784	0	0	0	0	0	0	0	0	0	0	0	0	0	24.3707	22.7149	0	0	0	0	0	0	0	19.7811	24.2128
EIF1AX	0	19.6934	0	0	0	0	0	0	21.2805	0	21.6736	20.957	0	0	0	0	0	21.4879	0	0	19.589	0	0	0	21.8795	20.2964	0	0	0	0	18.7815	0	0	0	0	0	20.2546	19.9095	20.1855	20.3992	0	21.1434	21.7204	0	0	0	0	19.7448	21.6521
EIF2AK2	0	20.7836	0	0	18.4427	20.623	18.7981	22.4901	20.2078	20.344	23.4073	20.8153	19.6201	18.772	21.0069	19.1216	19.5164	22.088	21.0218	18.9752	19.6206	0	0	0	21.4512	0	19.7763	19.4981	19.9543	19.3343	19.5638	18.4587	20.5551	0	20.1766	20.4191	21.0162	20.6421	21.0677	18.813	0	21.6399	20.7802	0	20.9007	19.8963	19.5866	21.7999	21.356
EIF2S2	0	0	0	0	0	0	0	23.3915	0	0	23.8703	22.9902	0	0	0	23.7908	0	0	24.5759	0	22.8539	0	0	22.1657	22.4857	0	21.2314	0	0	0	0	0	23.4615	0	0	0	0	21.5185	0	22.4148	0	0	0	0	0	0	22.5261	0	22.7525
EIF3A	20.3579	22.9505	22.7674	23.3632	24.601	23.1468	23.4757	23.9234	24.4736	23.3801	24.9627	25.611	0	22.6716	24.9249	24.2165	22.7488	23.7327	24.8095	19.3602	23.1225	19.998	20.7114	21.6268	24.163	22.9365	21.3727	20.3065	0	23.2148	25.263	0	23.8853	0	0	22.7896	22.3922	22.267	24.8596	22.6663	20.3769	23.7483	25.0701	17.7514	21.8732	24.7037	23.3031	24.7336	25.0881
EIF3CL	0	22.6777	22.3577	23.3115	26.2196	22.2513	23.6082	23.1875	23.1298	22.794	24.6917	22.213	21.9955	0	22.3108	22.3831	22.1378	24.2554	25.1808	0	25.2089	0	20.9261	23.3809	23.3569	21.6386	22.3543	22.0398	21.7387	22.9939	22.3882	0	23.2793	19.5636	22.3372	22.6382	22.9222	23.0842	25.2668	21.5718	23.0597	22.3512	22.6617	0	21.9232	22.7711	22.3753	22.5523	22.768
EIF3D	0	22.7592	0	0	0	0	23.2411	23.0985	0	0	0	0	21.6535	0	21.7418	22.7263	22.3213	0	0	0	23.5625	0	0	0	0	22.0138	21.8265	0	0	0	0	0	0	0	0	0	0	0	25.4363	21.3938	0	22.2453	22.2499	0	0	22.4847	0	0	22.3714
EIF3E	0	21.5985	0	21.6448	0	0	21.3749	20.7523	22.4528	21.5077	19.5616	23.2175	0	0	22.2063	22.4535	20.3961	21.4945	23.6913	0	21.8984	0	0	0	21.1275	0	19.8301	20.3887	0	20.0603	20.6922	0	21.0225	0	0	20.5667	20.0739	0	20.6316	0	20.1591	0	21.97	0	20.152	22.3939	23.5593	21.1197	22.1506
EIF3F	20.5934	23.6516	23.2341	24.5585	23.2225	22.7321	0	22.3518	23.5963	0	24.7225	24.5523	22.0205	0	23.3003	23.5932	23.0395	24.1484	25.0061	0	24.5963	0	0	23.9136	23.2993	22.9363	22.7374	0	22.8809	24.5523	22.4498	0	24.0419	21.3487	21.8819	22.8869	22.6682	24.0911	25.0133	22.61	21.6504	22.0441	24.1284	0	0	24.9933	23.1946	24.4388	23.5419
EIF3G	0	0	0	0	0	0	0	0	0	0	0	0	0	0	0	0	0	0	0	0	23.0623	0	0	0	0	0	0	0	0	0	0	0	22.9546	0	0	0	0	0	0	0	20.6408	0	23.1517	0	21.9094	0	0	0	0
EIF3I	21.5875	0	23.3369	0	0	0	21.4321	23.8599	22.3807	0	25.1883	22.7135	22.8832	0	0	23.4086	22.577	23.7035	22.6983	0	24.3912	0	0	0	23.6982	21.7139	20.8732	0	0	22.0953	21.24	0	22.7763	0	21.7971	0	0	22.8593	0	22.4957	20.3697	23.2513	22.618	0	22.4167	22.4989	23.3086	23.8012	23.8446
EIF3L	0	0	0	22.9187	0	0	0	23.5086	22.9595	0	20.7534	22.68	20.412	0	19.4938	21.9907	0	23.7836	23.4176	19.6896	23.2183	0	0	22.406	22.3881	22.398	0	0	0	0	21.3471	0	22.3445	0	0	0	21.0828	22.1522	24.2906	21.699	0	21.3426	22.3938	0	0	23.2098	18.7553	20.0554	0
EIF3M	0	0	0	0	0	0	20.34	19.7171	0	0	23.229	0	0	0	0	0	0	23.5774	0	0	19.1582	0	0	20.7143	0	0	0	20.1417	0	0	0	0	0	0	20.7094	0	0	0	19.6231	20.4574	0	0	0	19.4107	0	21.247	20.9254	0	22.4399
EIF4A1	25.6076	25.8732	26.6565	25.5451	25.5459	27.0204	26.0419	27.1422	27.4651	26.9062	29.1794	30.5857	25.2645	25.1485	27.0597	26.6872	24.4106	28.5599	27.4622	24.3818	26.2669	23.6125	24.3204	25.4609	26.7429	26.5064	25.1171	25.502	28.5654	25.1448	27.0536	23.9936	26.2223	24.9293	25.4968	25.436	26.1059	25.3125	25.9994	25.5621	23.5902	26.8853	27.5109	21.9102	25.5159	29.988	24.871	26.7246	26.8317
EIF4A2	0	0	0	0	0	0	0	23.7478	23.8053	21.4394	26.7025	0	0	0	0	0	0	0	0	21.9698	25.0362	0	0	0	0	0	0	0	0	0	0	0	23.5563	0	0	0	0	0	23.8557	0	0	21.8007	0	0	0	24.0994	0	0	0
EIF4A3	0	0	0	24.0222	22.0505	0	24.1073	0	23.48	0	22.8966	22.8766	0	23.8973	0	0	0	23.3196	22.6722	0	23.1532	0	0	0	22.6441	21.6033	0	22.0471	0	23.0185	22.2415	0	23.8398	22.1445	24.0895	21.4698	0	0	21.9229	0	0	0	0	0	0	0	22.4817	23.5058	0
EIF4G1	24.5291	28.0677	28.0529	21.6936	23.5325	27.0007	0	22.9211	21.2382	0	25.7085	25.8457	22.8011	25.8228	27.9235	0	26.1945	24.0268	25.4549	23.4726	26.2326	0	25.0691	25.3212	27.3624	25.133	24.4908	24.2313	27.9106	28.4577	27.9758	29.1677	28.314	27.4582	26.3025	31.1526	27.5262	0	21.6001	25.0007	25.9813	29.0292	27.3638	20.8363	22.7158	25.391	26.2344	25.9475	20.8938
EIF4G2	0	19.6136	0	0	0	18.7614	18.9071	18.4494	0	20.0806	20.5492	0	0	18.3989	19.3365	19.0607	0	19.1755	20.0674	0	19.0064	0	0	0	18.6477	0	0	0	0	0	0	0	19.2062	0	0	0	0	19.9977	0	18.1194	0	18.1419	18.7328	0	0	0	18.8551	19.2774	0
EIF4H	0	0	0	0	0	0	0	0	22.8423	22.6269	24.2483	23.6352	22.408	22.4038	23.0316	24.3206	0	23.3744	0	0	26.1534	0	0	23.2184	23.4653	20.9893	0	0	0	0	23.6992	0	24.0842	0	0	22.1651	24.6569	22.6518	23.7608	0	0	24.7982	0	0	21.8632	22.3448	21.1855	0	23.7724
EIF5	20.0496	21.1436	21.43	21.6988	0	22.7728	21.6268	21.8441	22.1353	22.3067	23.0703	22.0773	19.8846	20.3038	21.6438	22.7873	21.8314	23.5845	22.5382	19.1662	23.2455	19.7015	0	20.9761	21.1817	20.4557	0	20.5167	20.9177	20.7713	21.2224	19.2648	24.4118	21.0689	21.8797	21.4135	21.542	21.1347	22.2861	20.9559	0	21.7742	22.3921	0	0	22.0162	20.457	22.1127	21.696
EIF5A	25.0449	26.2231	25.8759	26.2183	25.7119	29.4382	26.0138	27.8124	26.9524	25.192	27.6896	27.2271	25.2432	25.2457	26.4711	26.431	25.9176	27.7056	27.2851	25.2119	27.4257	25.5415	27.0106	25.4292	27.167	25.2862	24.5673	24.1671	26.4945	25.7035	26.8945	23.8792	26.3003	25.2772	25.2932	26.4628	26.4475	25.8047	26.8869	27.4424	23.592	27.5752	27.2695	21.4402	23.8793	26.7272	25.3052	26.5105	25.6141
EIF6	0	0	22.0773	0	0	0	22.0002	21.5986	21.742	0	22.7994	22.7406	0	0	23.0154	22.5173	0	22.2437	23.7096	0	20.4956	20.4989	0	0	21.9306	0	20.8224	0	0	20.2805	20.5203	21.0259	22.3568	0	0	21.2331	20.4838	0	0	0	0	21.9463	0	19.1268	0	22.2275	0	21.5423	22.292
ELANE	30.1704	29.3776	30.4955	30.1837	29.6433	30.6498	30.066	31.8966	31.0752	29.8945	29.5573	32.7274	28.7032	27.7376	30.4097	30.8019	29.6091	30.1461	32.1225	28.0284	29.865	28.2339	27.6615	29.9128	30.8831	29.8928	29.3262	28.2271	27.7121	29.3464	29.0244	28.0127	28.723	29.0721	26.8699	29.1041	28.7845	29.0265	30.7108	28.5813	27.7955	29.5711	30.6588	26.5893	28.3138	31.5568	28.6945	29.0638	32.4441
ELAVL1	0	0	0	0	0	0	0	0	0	0	0	0	0	0	0	0	0	0	0	0	0	0	0	0	0	0	0	0	0	0	0	0	23.6004	0	0	0	0	0	23.9073	0	0	0	23.2078	0	0	0	0	0	24.1192
ELN	0	0	26.9543	22.5991	0	25.6357	0	0	21.6724	0	0	0	0	0	26.8228	22.829	0	0	24.421	24.4179	0	0	23.7962	0	25.949	0	0	0	0	23.3618	0	0	25.5686	0	0	22.5863	21.391	24.3577	0	0	24.4736	24.5157	0	0	26.1227	22.7278	0	0	0
EMC1	0	0	0	0	0	0	0	0	0	0	23.7903	0	0	0	21.0967	0	0	21.8435	18.4263	0	19.0526	0	0	0	0	0	0	0	20.5647	0	0	0	21.7625	0	0	0	0	0	0	19.6276	0	21.722	21.1708	0	0	0	0	0	0
EMILIN1	57.0416	57.9038	59.8099	58.7012	57.5172	59.2792	58.7167	58.3089	57.6456	59.1736	61.9511	61.3858	55.5402	58.1449	60.881	55.8124	59.9035	61.3217	58.7599	56.913	57.3285	55.8782	56.4714	55.9852	58.888	53.2646	56.4841	58.6127	62.3299	58.1408	56.218	57.4208	58.1028	55.1249	60.1177	56.251	56.9398	57.1508	54.957	54.3679	55.6263	58.9786	56.8134	21.1492	59.2786	60.6543	56.9983	60.3916	58.2039
ENO1	29.1063	28.8334	29.4809	29.1297	28.0817	31.6491	30.4141	32.2375	31.2446	29.4019	31.2194	29.0857	29.0027	29.0618	28.6815	31.7596	30.2564	31.1257	30.7122	29.0915	30.1267	26.8501	28.8329	29.8476	32.3376	30.3812	28.9252	28.5	27.3886	30.0408	30.8274	26.5649	32.0017	29.4319	29.0582	29.4594	29.3198	29.7706	29.2695	29.7733	27.5213	31.5408	31.5883	26.1869	28.6357	29.8617	29.0343	30.802	29.5144
ENO2	0	0	21.0589	0	0	0	0	21.0006	21.6784	0	23.3858	0	0	0	0	0	0	0	0	0	0	0	0	21.3164	0	0	0	0	0	0	21.8761	0	0	0	0	0	20.8883	0	0	0	0	0	0	0	0	0	0	22.7793	0
ENO3	0	0	0	0	0	0	0	0	0	0	0	0	0	23.6901	0	0	0	0	0	20.9394	0	0	0	0	25.6388	0	0	0	0	0	0	0	0	22.321	23.7125	0	0	24.3057	0	0	0	0	23.7549	0	0	29.7047	0	0	0
ENPEP	22.0753	22.7798	0	23.1764	21.6616	21.7906	22.7718	21.7381	23.5288	22.7526	23.5154	0	20.9297	21.3464	21.4681	23.1037	22.4718	25.2477	24.6261	0	22.0403	19.8708	0	0	21.0861	21.6258	21.2049	22.0238	23.0254	21.7423	21.4505	19.9768	23.3996	0	23.8256	0	22.3825	0	20.4902	20.9496	21.6295	22.2297	24.4558	0	21.473	22.2084	22.1557	23.4641	21.4559
ENPP1	0	18.2511	18.8764	19.0567	21.6364	0	18.8838	22.5663	19.7104	21.3532	22.1342	23.104	0	19.6851	23.2532	0	18.4684	23.6178	22.7606	0	24.5852	0	0	22.7604	21.9065	0	20.8341	21.8366	21.246	0	21.8564	0	22.8793	0	0	0	0	0	0	21.5648	18.554	23.6252	0	21.4047	0	0	21.0232	22.6084	22.0192
ENPP2	0	21.6269	22.6512	23.158	0	21.5838	21.9124	21.718	21.572	24.0485	22.3885	0	0	21.5248	21.6702	0	22.7922	22.8003	22.7294	0	21.0505	20.2055	0	0	0	0	21.8811	22.1998	21.9111	0	20.927	21.0362	20.5037	0	21.6933	19.6493	0	20.4748	0	0	21.6229	0	0	0	21.523	0	22.2269	23.7704	21.1754
ENTPD3	20.5979	23.317	0	22.7691	0	0	0	22.4107	19.2767	22.0502	0	21.796	22.3255	21.8252	20.1924	20.2632	21.549	23.7126	24.3276	19.5493	0	21.6577	23.5871	19.823	0	21.4458	22.0584	22.1127	22.1279	19.694	0	22.0287	0	0	23.9554	21.4705	0	0	0	21.5741	23.4428	22.6061	0	0	22.2869	0	21.8455	20.8582	19.702
EPB41	0	0	0	0	0	0	0	0	24.9224	0	0	0	0	0	0	24.933	0	0	0	0	0	0	0	25.0426	0	0	0	0	0	0	0	0	0	0	0	0	0	0	23.5279	0	0	0	0	0	0	24.3174	0	0	0
EPB41L2	22.8348	23.3778	24.3677	23.1256	22.1363	23.3547	21.5952	21.1826	22.5034	24.6165	22.9935	22.5943	20.8183	23.4789	22.1755	0	0	24.6706	24.1878	21.196	19.9882	21.5135	19.9641	20.2849	23.3183	19.7158	20.3945	0	22.2354	0	21.1161	22.1708	23.9677	0	24.3283	0	0	0	21.4654	20.6227	19.27	23.6529	0	0	22.7951	0	22.588	23.3987	21.8529
EPB42	19.451	20.8077	21.5404	24.4975	23.4767	23.4186	23.4672	23.8713	24.898	25.4569	22.7622	22.5058	22.4249	22.9789	24.17	0	25.6373	24.2267	0	21.2489	19.926	0	0	25.6516	20.4889	19.6194	0	0	0	0	0	18.7066	0	22.7946	23.8676	24.0231	0	20.735	23.5829	18.163	0	0	24.4155	21.8116	0	24.4515	0	25.608	22.2723
EPHX1	24.3847	27.8966	23.6042	22.3435	25.413	25.5663	23.2344	25.4369	25.9335	25.3983	25.6644	23.831	23.9813	23.7989	25.3486	25.5235	26.0567	27.0133	28.7388	25.5079	26.1715	23.6495	23.9599	24.8325	26.6946	25.0046	23.9271	23.5287	0	24.4116	24.5644	22.3308	25.6734	0	26.2047	27.0896	24.5579	26.4366	26.1449	24.0245	23.2287	27.0957	24.3599	0	23.9904	26.3106	24.477	24.7018	25.8982
EPPK1	22.4267	23.2467	25.2121	24.3387	0	23.5809	24.4158	23.7033	0	24.0453	0	24.3366	22.6171	0	25.0362	27.0146	23.6021	25.4712	23.9287	23.3283	0	22.9756	22.7194	23.3209	0	22.0937	23.384	0	0	0	0	0	20.4198	0	24.201	0	0	24.441	23.952	22.1175	21.9317	0	0	20.4299	23.2779	0	25.2281	25.2277	23.2611
EPRS1	0	22.4722	0	0	21.432	20.0536	19.1379	24.1919	23.9678	19.9078	25.5258	0	21.9726	0	0	23.0237	0	21.4619	24.0469	0	23.8587	0	0	21.2363	23.7272	22.9274	22.6011	0	21.1494	21.7586	23.1126	0	23.6997	21.4255	0	22.0172	22.4421	0	21.5554	21.8362	0	24.3163	24.1725	18.6163	22.1101	23.0428	18.4448	23.9549	23.4935
EPX	26.9585	28.2505	29.3565	27.9854	28.8616	28.3752	27.3687	28.1695	29.594	28.4871	28.4777	29.039	28.5671	26.1462	28.4093	28.2021	27.6928	29.7409	30.3821	27.3632	28.0291	25.9259	25.9059	27.5513	29.047	27.5426	24.8754	25.2966	24.2774	22.7619	27.7898	26.4992	27.461	28.0236	23.7466	29.6348	27.913	28.6364	28.7702	28.7067	26.4721	27.5351	29.8237	24.7316	26.0659	28.5554	27.6903	27.6353	29.7263
ERAP1	20.7548	0	0	22.0534	21.7271	0	21.1285	24.2871	21.8469	23.3866	23.79	23.3736	0	0	23.0305	21.7377	21.8985	23.7892	23.2543	0	0	0	0	20.7641	21.5412	20.6723	22.9488	19.6197	22.2117	0	21.5855	0	23.7847	21.0004	21.2589	0	23.5113	21.6628	22.7033	21.9914	0	24.7312	22.6805	0	0	21.664	22.8538	24.0002	24.0288
ERAP2	0	21.6303	0	0	0	0	0	0	0	22.0787	0	0	0	0	20.8211	0	0	20.137	0	0	23.1136	0	0	0	0	0	0	0	0	0	0	0	0	0	0	20.859	19.8966	0	0	0	0	0	20.016	0	0	0	0	0	0
ERGIC1	0	0	0	21.6341	0	0	0	0	0	21.9576	24.3313	21.1583	0	0	0	0	0	0	22.397	0	23.348	0	0	0	0	0	0	0	0	0	0	0	22.227	0	0	0	22.2421	0	0	0	20.2708	22.8234	21.0905	0	0	0	21.7427	22.3202	0
ERH	0	0	0	0	0	23.1848	23.5033	24.262	23.9063	24.3952	26.5037	0	0	24.5147	23.9828	24.243	0	24.8011	24.3025	0	23.6484	22.0375	0	22.9519	23.544	23.1322	23.2966	0	0	24.3017	26.1453	0	24.8733	0	0	22.7227	23.4883	0	0	22.6074	0	0	0	0	0	24.0974	24.7702	27.8478	23.8072
ERLIN2	21.48	0	0	0	0	0	0	0	0	0	0	0	23.8156	0	0	23.0868	0	22.9074	0	0	0	0	0	0	24.0441	22.8559	0	0	0	0	0	0	0	0	0	0	0	0	0	0	0	0	0	20.529	0	23.256	0	23.136	0
ERO1A	19.514	22.2536	0	20.5471	0	20.7486	0	22.0557	22.0819	19.4027	23.4432	19.7042	0	18.1587	19.9479	19.9008	21.6809	0	0	20.5396	20.8485	0	0	0	21.7335	0	0	0	0	0	18.7332	0	22.9357	0	0	20.8652	23.1865	0	0	0	0	22.2623	22.0001	0	0	18.3798	22.4667	0	21.4789
ERP29	23.8868	24.5129	20.6776	23.7272	24.3222	24.0302	24.3691	26.3159	24.8948	24.4975	27.2445	24.3736	23.4929	22.4268	25.1509	23.9362	24.8853	26.5285	25.2034	23.069	25.0811	22.9817	21.338	24.2116	25.7368	23.502	23.9927	23.1816	24.5148	25.4028	24.9095	21.1762	25.39	0	24.2438	25.0597	25.6129	23.9022	25.1779	22.8616	22.5764	26.8114	25.4442	18.4	22.4328	24.5771	24.4488	25.1425	25.5873
ERP44	21.7171	25.2723	0	26.2198	24.4949	0	24.8477	24.2976	24.1191	25.1619	26.4949	25.883	0	22.4622	24.3153	24.2752	22.1844	24.8459	25.0964	0	27.8972	0	22.1931	24.3564	22.7761	22.8132	24.7337	21.9341	24.6361	22.3974	24.167	0	25.1367	21.7442	0	24.5039	25.1576	23.4142	23.5131	24.2084	0	23.8751	24.5871	0	0	25.2955	23.3205	25.359	25.0297
ESD	0	22.9397	25.4894	22.9737	22.6372	24.7853	22.9746	24.8258	23.454	23.8385	25.0628	0	0	22.3146	24.5945	22.554	22.6745	23.784	24.5077	23.7386	23.1151	21.3714	21.4739	22.9121	25.0269	22.2493	21.7906	21.7765	22.5758	23.3763	22.6138	21.3091	22.6318	0	22.5583	22.0655	24.4685	24.1721	22.6406	21.4007	21.0197	24.8665	23.748	0	21.1289	22.674	22.7121	23.3398	23.3389
ESRRB	0	0	24.9391	23.8336	22.8859	24.7773	25.2651	24.477	0	23.1748	24.4238	24.5646	22.1061	0	22.5258	25.0986	0	24.992	23.999	22.5944	0	0	0	22.7374	25.4311	22.3116	0	0	22.5586	23.1817	23.5688	0	22.7547	22.1866	0	24.0965	23.5006	23.098	23.496	0	0	24.3742	24.3555	20.4245	0	23.1498	22.1249	0	22.811
ESYT1	21.6054	23.2588	29.8657	30.2355	30.3751	24.4629	22.1908	22.9474	28.1881	23.7013	25.0431	30.9219	22.6143	22.686	24.6682	29.5072	23.212	25.2512	31.5434	22.0871	28.2448	21.3691	29.2226	22.3842	23.9288	22.0603	21.2878	21.8793	21.8882	22.5122	23.6027	21.4214	23.4494	28.0011	24.3892	23.7202	26.7563	23.8052	24.1778	22.4667	29.1513	24.6265	25.9026	0	22.5606	25.1951	23.1874	23.7706	23.7427
ETAA1	0	25.4228	0	0	0	25.8547	0	0	0	27.5345	26.6156	26.311	0	0	0	0	0	26.4328	0	0	0	0	0	0	0	0	0	0	0	0	0	0	0	0	26.247	0	0	0	0	0	0	0	0	0	0	0	0	26.4067	0
ETF1	21.3549	0	0	23.1713	22.8545	22.6965	23.3554	22.4286	22.3193	0	25.2826	0	21.9561	0	0	0	21.77	25.6776	22.973	0	24.9598	0	0	22.544	23.7018	22.9988	21.5158	0	0	22.2445	22.4041	0	22.9554	0	22.4806	0	22.7436	0	22.6106	21.3897	20.5721	23.8488	22.7471	0	0	0	21.5015	0	23.0028
ETFA	21.0487	24.2985	0	23.0496	23.4293	25.4482	24.4175	25.2238	22.9622	24.0544	25.6111	24.6693	21.3387	19.9016	23.6193	21.1762	23.0449	24.5116	25.5797	22.1896	24.7519	22.2337	0	22.3729	24.701	22.37	21.9566	22.9671	22.9771	23.6073	24.0286	0	24.7293	0	23.5445	22.7791	24.7083	23.307	24.4963	23.3108	19.7387	26.0243	24.835	0	20.9501	25.4935	23.4632	24.2131	23.7816
ETFB	0	0	0	21.8113	21.6476	21.6946	25.1506	24.453	0	23.2599	25.1235	22.5711	20.7268	0	23.5104	0	23.2197	22.856	25.0959	0	25.6297	0	0	23.2093	23.3283	22.5201	22.2192	21.4702	0	22.7986	24.6162	0	27.3673	0	0	0	23.0789	22.2609	0	20.6417	0	24.4264	23.5647	0	20.8039	25.523	21.7247	23.4317	23.2079
ETHE1	0	0	0	0	0	0	23.1777	22.1395	22.0867	0	23.1018	0	0	0	0	0	0	0	0	0	22.8317	0	0	0	0	20.8698	0	0	0	0	21.5097	0	22.2036	0	0	0	0	0	22.168	22.0785	0	22.3865	0	0	0	0	0	22.7676	0
EZR	24.1314	0	24.6314	23.8713	23.265	24.6226	24.1045	25.0144	26.001	24.3908	26.4378	25.5177	0	23.9789	28.8414	24.276	25.2926	25.3731	24.7082	23.7821	27.1828	21.5924	23.5964	24.6465	25.0115	25.0941	23.5661	0	23.2159	23.2556	23.4397	0	24.4306	25.397	24.4436	0	0	25.3928	24.5397	24.4415	22.9495	23.1557	0	21.0305	23.815	25.6273	23.9333	26.2179	26.6776
F10	30.1564	31.8409	30.431	29.9064	30.9942	28.8074	31.5001	30.3221	31.2805	32.7624	32.5182	31.3287	30.9201	31.9006	31.9698	31.3052	31.2094	31.323	31.1262	28.3027	29.1297	31.1974	28.3922	31.3155	28.8111	31.2041	32.258	32.747	30.8467	28.9413	30.9793	31.4831	31.0668	28.8721	30.149	28.9566	30.2948	28.4832	29.4488	29.5743	28.7453	30.4424	31.3572	23.8334	30.552	30.054	31.2615	31.2605	31.5097
F12	0	0	0	0	0	25.1896	0	0	0	0	0	0	0	0	0	0	0	0	0	25.4525	0	0	23.7089	0	24.6814	0	0	22.4463	0	24.4336	0	0	23.8973	23.5484	0	0	0	23.3032	0	0	0	0	0	0	0	0	0	23.4692	0
F13A1	21.3998	23.4052	25.4391	23.463	25.7277	27.5939	25.0109	24.9806	22.6497	23.8726	26.1517	22.2515	23.5929	26.3403	26.5983	26.2039	28.404	25.0524	23.0102	26.7798	25.0161	23.0166	23.2306	23.5405	26.4002	21.936	22.36	24.7406	23.0849	27.0882	24.0176	22.2786	25.9552	28.2737	24.5502	25.2626	24.8849	24.063	24.8114	25.5311	21.2835	26.0726	25.3335	18.6401	25.4479	25.7448	0	25.4577	24.1355
F2	34.7478	36.8053	34.2375	33.8131	33.8776	32.4902	33.7611	33.8871	33.5764	36.4916	34.9434	35.2128	34.2335	34.2186	33.8972	31.6601	35.4659	34.3712	36.0746	32.827	32.8676	33.9044	30.6632	33.4119	32.7946	32.2376	34.9233	34.298	34.8454	32.3931	33.335	32.9129	32.3084	33.3969	36.1355	34.2378	33.6411	31.4951	33.1133	32.101	31.8986	34.4055	31.0112	25.2165	33.5019	33.2215	33.5132	34.3418	32.7313
F7	28.3483	29.0496	29.8472	29.308	30.2006	28.7405	29.961	28.3264	28.1379	31.4613	30.3712	30.2319	29.8971	30.0449	30.4134	29.0795	30.5211	30.4056	30.0523	27.1473	28.8859	28.5406	28.3236	30.0605	26.3413	28.0727	30.0976	30.5233	29.4748	28.0153	29.6412	29.8413	28.589	28.4628	28.9366	28.2197	30.1341	28.4977	27.891	28.4388	29.0531	29.9766	28.2308	0	29.4255	28.0852	30.3989	30.095	29.0538
F8A1	0	0	0	0	0	0	0	0	0	0	0	0	0	0	0	0	0	0	0	0	0	0	0	0	0	0	0	0	0	0	0	21.8884	0	0	0	21.5912	23.992	0	0	0	0	0	0	20.1508	0	0	0	0	0
F9	33.0278	32.3271	30.2513	31.8088	29.8843	30.7151	32.3832	30.1829	31.5893	33.1824	32.0364	32.0864	31.0749	31.1619	30.5972	29.7744	32.282	33.8619	32.5255	28.6385	30.8707	29.5701	28.8615	31.8391	27.0895	31.831	31.8111	31.8445	31.3336	29.5215	30.7805	30.0498	31.4898	30.1294	34.0383	31.0001	29.918	30.2475	29.5317	30.1476	30.2533	30.1965	29.5059	22.084	31.1815	30.6777	31.5344	31.9001	30.0618
FABP3	20.1288	20.7882	21.4085	21.9742	21.0163	24.8173	20.4261	23.6008	25.7943	21.2109	20.2339	21.5374	20.7381	18.891	20.6454	22.0303	20.8524	25.2197	0	0	20.28	0	0	22.3189	25.2372	21.7681	21.2204	20.3413	19.8143	23.0307	22.5052	19.4671	22.7566	20.8765	20.8867	22.8311	21.8721	22.5032	24.3574	20.3263	19.5854	22.2881	23.6591	0	20.9701	29.8456	24.0933	20.6961	24.5767
FABP4	25.3912	28.3288	28.5033	26.6471	27.6874	29.315	27.2458	27.2022	29.8188	27.9682	29.3613	25.4177	27.3724	25.9872	28.3912	29.5795	28.1208	29.6935	22.5207	27.6115	27.0431	27.5097	27.6972	27.4574	27.4855	28.6502	27.337	25.4397	23.3561	26.8616	28.393	26.3332	27.9293	25.6924	28.8915	27.6291	27.8498	26.8949	27.4833	28.2806	24.676	29.125	28.2857	23.837	25.8755	28.1813	28.2719	26.3004	28.3674
FABP5	24.2403	24.0882	26.1305	26.1688	26.06	26.1066	25.6175	25.7718	27.4979	25.1973	25.2079	24.4031	25.2892	23.6893	0	28.308	23.7103	26.6004	24.929	24.5745	26.4444	26.1187	25.6413	26.143	25.9861	24.9638	26.4202	24.2569	22.8847	24.851	24.9085	22.2238	24.6363	23.9397	24.3767	24.8479	24.4263	27.8561	26.8822	25.1344	24.4313	24.5388	27.3664	25.9606	24.1944	26.6812	26.578	24.3523	25.202
FAH	21.4243	23.0183	0	23.7284	23.1417	23.9191	21.3135	23.1933	21.1089	22.0366	24.9356	21.2931	22.8267	22.2136	21.2526	21.9796	22.0971	23.9482	23.7245	19.5846	21.3167	20.37	20.4519	20.5247	23.0502	22.0589	21.1728	21.199	22.0465	23.8168	23.8968	19.1766	23.0463	20.9355	22.1137	23.7333	22.1923	23.81	23.606	22.539	0	23.1985	23.4401	0	22.8392	23.6563	23.5517	24.0305	23.0586
FAM114A2	0	0	0	0	0	0	0	0	0	0	22.2233	0	0	0	0	0	0	0	0	0	0	0	0	0	0	0	0	0	0	0	0	0	19.6027	0	0	0	0	0	0	0	0	0	0	0	0	0	0	20.7526	0
FAM120A	26.7198	26.4523	29.3532	28.8697	27.888	0	0	0	26.8012	29.0901	27.6661	28.2863	25.9185	0	0	26.3034	0	0	29.0432	0	26.3421	0	24.9642	0	0	0	0	0	0	0	0	0	0	24.9101	0	0	25.8731	0	0	0	26.0147	0	0	0	0	0	0	0	0
FAM13C	0	0	0	0	0	0	0	0	0	0	0	0	0	0	0	0	0	0	0	0	0	0	0	0	27.9411	0	0	28.6839	28.7216	27.2037	0	27.6268	27.1313	0	0	0	28.3669	27.397	0	30.092	28.161	0	0	0	28.5687	28.1276	27.7892	29.8623	0
FAM180A	0	0	25.6273	0	0	0	0	0	0	0	0	0	0	0	0	0	0	0	0	0	0	0	0	0	0	0	0	0	0	0	0	0	21.4916	0	0	0	0	0	0	0	0	0	0	0	0	0	0	0	0
FAM186A	0	24.3249	24.9575	25.5234	24.4666	23.2579	23.8591	0	24.4671	25.9143	0	24.1651	24.2476	0	23.5259	0	23.524	24.0911	23.5765	0	0	0	0	23.9577	22.2559	0	0	24.0395	0	0	0	0	0	0	0	0	0	0	0	0	0	0	0	0	23.3725	0	0	24.9341	23.7133
FAM3A	0	25.9504	0	26.1272	26.375	0	26.1943	25.3188	0	27.6404	26.7978	0	26.09	0	0	25.3192	0	0	26.5407	0	24.4279	0	24.1666	0	0	24.863	25.0782	0	0	0	0	0	0	0	0	0	0	0	0	0	0	25.4318	0	0	25.2373	0	0	0	0
FAM3C	0	21.7756	0	21.2947	0	0	0	0	0	0	25.6653	0	0	0	22.9357	0	0	0	22.8003	0	23.5452	0	0	0	0	0	0	0	0	0	0	0	22.5561	0	0	0	24.12	0	0	21.6451	20.6274	22.3515	0	0	0	22.7379	0	25.7353	0
FAM83B	0	0	0	0	0	26.6276	0	0	0	24.6399	0	24.9846	0	0	25.6318	0	0	0	0	0	0	0	0	0	0	0	0	0	0	0	0	0	0	0	0	0	0	0	0	23.8224	0	0	0	0	0	0	0	0	0
FARSA	18.2635	19.4443	20.2634	20.6638	21.8555	21.5669	20.2031	19.9	22.1987	19.8362	24.0756	21.8464	0	17.9801	22.8537	22.8506	20.7307	23.1154	23.7154	0	22.305	18.3504	0	19.0143	20.7361	0	21.4808	19.1921	19.1409	20.1685	18.6925	0	24.4743	0	19.9321	18.6675	21.2974	20.3493	20.8883	21.1985	18.1466	22.7022	22.0611	0	0	20.5035	18.9813	22.2816	21.1741
FARSB	0	23.0224	0	21.3107	19.9751	0	0	22.8634	21.7447	21.9882	25.748	23.6954	0	0	23.6149	21.7311	22.4836	25.7571	24.0136	0	24.5302	0	0	20.1544	23.5587	20.7951	20.3518	0	21.8035	21.0526	22.2057	0	23.6854	0	21.4459	21.4345	22.9852	21.7119	23.1955	22.833	20.621	22.882	22.9009	0	0	21.6078	22.3992	23.646	24.0789
FASN	20.7045	22.0577	21.5838	22.3441	24.4396	21.694	22.3128	26.0943	27.7153	23.347	23.992	23.9734	0	21.4732	23.5628	25.7411	21.814	25.2366	25.157	0	26.5834	22.5294	18.8004	24.5072	19.8675	26.971	21.907	0	0	0	24.334	0	22.7963	22.3336	19.4031	23.6823	23.2033	21.8508	22.0604	24.4864	0	27.5007	25.0484	0	20.249	21.5068	22.738	20.9401	0
FAU	22.2824	24.2646	23.0988	24.3427	23.6296	24.6321	25.0429	25.1542	24.9814	26.0369	29.6653	25.2267	24.8099	22.9621	24.3195	24.1139	24.9229	25.5136	25.6998	0	24.9551	22.973	22.3363	25.4023	25.0829	23.9165	24.8925	25.6809	23.6367	25.1965	24.4315	21.1232	24.7322	23.3522	23.9831	23.5863	23.3549	23.9821	24.8932	24.0997	23.2512	23.8059	24.8855	19.6483	26.2182	24.4643	24.4797	25.7033	24.6738
FBL	0	0	22.5705	23.5456	0	23.3836	0	22.2857	25.9252	0	27.0557	0	0	0	24.653	22.2119	0	24.0348	24.3353	21.6841	24.5629	0	0	0	22.2043	0	0	0	0	0	24.4631	0	25.4417	0	0	21.1776	23.6662	0	0	0	0	24.2871	27.5303	18.6501	21.9656	21.0615	0	22.1943	0
FBLN1	0	23.336	55.5436	50.5226	50.9691	54.2063	47.7143	47.2521	48.7851	46.8737	51.5661	0	23.7741	48.5404	51.5039	49.3981	24.0034	48.9677	51.1198	53.1436	48.0875	25.2505	48.7004	25.9707	51.9734	22.273	22.4056	48.1841	47.3404	53.0401	44.9765	22.7583	52.1264	50.8197	45.396	50.4356	51.1273	50.9045	28.8798	21.6996	50.3236	51.5118	46.6213	0	52.465	25.3874	46.0117	49.1008	24.2594
FBLN2	0	0	23.9972	0	0	23.449	0	0	0	0	21.7786	0	0	0	20.8449	0	0	0	22.4194	22.2812	0	0	21.7966	0	22.8309	0	0	0	20.3342	0	0	0	23.5284	0	0	0	22.5468	20.7021	0	0	22.0442	23.3627	0	0	20.3576	22.5163	0	0	0
FBLN7	0	0	22.9579	0	0	22.4621	0	0	0	0	20.6837	0	0	19.3334	0	0	0	0	0	19.4888	0	0	0	0	0	0	0	0	0	23.3462	0	0	0	22.3458	0	0	0	20.8196	0	0	0	19.9817	0	0	0	0	0	0	0
FBN1	26.6253	28.6856	30.9948	27.8863	29.0657	29.9793	28.7796	28.3736	28.6565	28.8573	29.7309	27.4078	28.0117	29.0681	29.8793	28.0253	28.7715	28.9074	28.8903	30.0716	28.454	28.8697	28.8032	29.5532	28.8894	28.1022	28.3294	27.0442	27.2535	29.2983	28.4596	26.5863	28.8634	28.3912	28.0451	28.1119	28.1117	29.1768	28.3369	27.1084	28.6233	28.3246	27.9981	21.3133	27.8845	29.311	27.6951	28.7944	28.2475
FBP1	0	23.5848	0	0	0	21.8898	0	0	0	0	24.3785	0	0	0	0	0	21.8328	0	22.3213	0	0	17.8689	0	20.2209	20.3142	19.3583	0	20.5189	0	21.8723	20.4017	0	21.4789	0	0	0	22.546	0	0	19.6144	19.905	0	22.5296	0	0	0	21.5512	21.9974	22.0522
FCN1	0	0	0	0	0	23.112	0	23.1389	0	0	0	0	0	0	0	0	0	0	0	0	0	0	0	23.2512	22.381	22.6493	22.7713	0	0	0	0	0	0	0	0	21.7488	0	23.4945	24.3865	0	0	0	22.9179	18.1327	0	22.8334	23.2143	0	24.5735
FERMT2	0	21.1145	0	19.0902	0	24.4156	20.2255	0	19.4714	20.7389	21.7971	20.138	0	19.3412	22.0013	0	20.5609	20.9231	0	20.7506	18.7965	0	0	0	23.5167	19.4779	0	0	0	0	20.7398	0	0	0	0	0	0	21.3443	0	20.6994	0	23.8653	0	0	20.5425	21.7354	18.9437	19.3385	0
FERMT3	22.2134	23.1986	24.5482	25.9367	24.9544	23.4178	25.0802	27.087	25.9447	24.5909	26.5079	26.0512	24.3474	19.46	28.0436	25.301	25.2384	27.262	24.2325	23.5397	26.7463	23.6369	0	25.7753	25.9192	24.7637	24.7603	24.1733	22.445	22.9325	25.4806	22.9977	25.6332	22.9975	0	25.7013	25.0791	26.5764	26.6091	23.4923	23.1987	0	27.1036	20.1427	21.8736	27.0476	24.1035	25.6983	27.6998
FGA	29.2886	28.7675	30.8947	29.3695	31.2724	29.912	31.2036	29.9881	30.4722	31.3565	32.5148	29.5533	29.6714	29.8691	33.4626	31.3489	29.5353	29.7453	28.8505	30.4677	29.2323	29.3677	27.9021	31.0001	29.8301	29.437	32.2324	31.3699	29.3445	28.6619	28.6831	29.6435	32.4957	29.5262	31.344	30.5879	28.6447	29.0241	30.8776	27.8636	28.9474	28.6765	31.6577	25.6062	29.6679	32.544	29.3399	31.4987	30.9192
FGB	29.6269	28.4477	57.4966	29.7727	31.4426	29.8164	30.6381	30.9149	29.607	30.9472	32.3522	29.4819	31.2269	33.9108	32.0908	31.3063	29.575	29.1223	28.8148	31.1333	29.8918	29.3471	28.6569	30.6052	30.8034	28.4963	31.8308	31.145	29.307	29.1791	32.6258	28.6086	32.3163	31.0394	31.0849	30.621	29.2251	29.3104	31.1616	28.3011	29.161	53.2385	30.5801	25.3508	29.4385	32.4866	30.0814	35.5171	29.4265
FGD6	27.6579	0	0	0	0	0	27.9481	0	0	0	0	0	0	0	0	0	0	0	23.2428	0	0	24.4519	0	0	0	24.0096	0	24.1173	0	0	0	0	0	0	0	0	0	0	23.6982	0	0	0	0	22.8233	0	0	0	0	0
FGFBP2	0	0	0	0	0	0	0	0	0	0	0	0	0	0	0	0	0	0	0	0	0	0	0	23.3536	0	0	0	0	0	0	0	0	23.2351	23.5141	0	0	0	0	0	0	0	0	0	0	24.5051	0	0	0	0
FGFR1	20.6525	21.9812	0	0	0	0	22.0152	0	0	23.0146	0	0	20.3044	22.6966	0	0	22.3011	21.5175	0	0	0	20.7006	0	23.3131	0	0	21.2588	21.4291	22.9516	0	23.3944	23.7433	21.8834	0	22.6805	0	22.1396	0	0	0	0	23.3296	0	0	0	0	21.0638	23.2377	21.5702
FGG	29.3746	28.4252	32.0308	30.1243	30.8818	31.2671	31.6831	30.6579	29.0133	30.7214	31.8207	29.3735	30.6921	30.6039	32.4304	29.5569	30.1618	29.51	27.8274	31.6928	30.0675	29.2798	28.9232	31.5565	30.6699	27.9443	31.6198	30.3366	30.0046	30.0076	30.0648	28.9659	31.6447	31.4744	31.191	30.9971	30.3121	29.9754	30.5874	29.5265	29.2393	30.1327	30.4442	24.9415	28.6959	32.2338	30.4587	32.1384	29.9239
FH	0	0	0	0	0	0	22.663	0	0	22.3799	24.9124	0	0	0	21.3162	0	0	21.8859	19.3768	0	21.184	0	0	0	19.7436	0	0	20.9075	22.5268	22.2569	0	0	23.9398	0	0	0	21.6077	0	19.1281	21.9248	0	24.2433	0	18.7269	0	23.2742	21.4789	23.6782	0
FHL1	0	0	0	0	0	25.3131	0	0	0	0	0	0	0	0	23.5712	0	0	0	0	23.6854	0	0	22.987	0	24.148	0	0	0	0	0	0	0	0	0	0	0	0	24.3951	22.4041	0	0	0	0	0	0	29.3717	0	0	0
FIS1	0	20.747	0	0	0	21.7242	19.9313	20.6991	20.4643	20.9461	23.7076	20.9382	0	0	21.3147	0	19.6932	22.7655	20.5715	0	20.7319	18.137	0	19.4174	21.3883	0	0	20.2872	19.4585	19.8795	20.6058	0	21.0557	0	21.5659	20.0547	21.5317	21.4719	0	19.6646	0	21.1962	21.5333	0	20.895	21.665	0	0	20.7507
FKBP10	19.251	0	0	23.72	21.4313	23.081	23.5349	21.9787	21.337	25.0658	22.2786	22.8121	24.0465	20.6909	24.3005	0	0	22.5297	22.204	0	22.9557	0	19.9883	0	0	0	0	21.7085	23.3639	0	20.9146	0	23.767	21.7725	0	20.955	22.0293	0	0	0	0	22.6847	0	0	23.9524	0	20.713	26.1062	20.2184
FKBP11	0	0	0	24.1175	0	0	0	22.8477	24.4748	0	26.8854	23.7103	23.2901	0	0	0	0	0	25.9981	0	26.7579	0	0	23.4209	0	0	21.8437	24.5273	24.7028	0	0	0	0	0	0	0	23.7452	0	23.1555	25.3748	0	25.515	21.6879	0	0	0	21.7923	25.8517	23.8511
FKBP1A	0	0	0	0	0	24.0898	21.7274	22.8214	0	23.0478	24.2074	0	0	21.848	23.0726	20.9078	0	25.0792	0	0	0	0	0	0	23.6383	0	0	0	22.1021	0	21.7989	0	20.7809	0	22.0529	20.7661	23.2535	23.1667	22.2768	0	0	23.4001	21.6543	0	0	23.7419	22.6078	23.2681	0
FKBP2	21.811	23.4696	0	21.2118	0	23.7751	20.7508	22.6211	24.102	21.1485	27.5532	25.9383	22.8523	19.9732	24.7791	24.1054	24.1198	24.7579	24.1527	0	23.9641	0	22.3835	24.4706	24.122	0	24.1282	23.8212	25.3134	23.2847	23.1647	0	25.5665	0	22.6025	22.3412	24.7247	23.4276	25.1514	24.3126	22.7696	25.5104	24.197	0	0	24.6574	24.6257	22.5875	24.4204
FKBP4	0	19.0475	0	18.7511	18.6275	0	18.8378	19.1816	0	0	20.2158	0	0	17.7561	0	0	0	19.6153	0	0	19.6089	0	0	0	20.068	0	0	17.5769	0	0	0	0	0	0	0	0	0	18.9613	18.4484	0	0	0	0	0	0	19.2832	0	19.1989	18.481
FKBP9	0	0	0	0	0	0	0	0	0	20.9078	0	0	0	0	0	0	0	0	0	0	0	0	0	0	0	0	0	0	18.7361	0	0	0	0	0	0	0	0	0	0	0	0	0	0	0	0	0	0	21.5211	0
FLG	25.0928	27.5137	0	0	0	28.0819	22.2442	20.8865	23.9896	0	0	0	0	0	0	27.403	0	0	27.4709	0	0	20.3582	21.2657	0	0	0	0	21.6481	23.5676	0	21.9958	21.6327	24.5724	0	0	26.6423	25.7117	25.158	0	20.692	0	25.0086	25.4698	24.8127	21.6851	25.265	21.899	20.2303	0
FLG2	27.2091	26.28	25.4593	25.9768	23.7592	26.2496	27.4167	25.0474	26.2012	24.4712	26.4639	26.634	24.4008	25.1821	21.212	27.778	24.0838	26.9701	28.2982	25.1501	23.8213	24.1001	24.3574	24.8109	24.6761	27.5033	25.563	25.1737	23.1901	24.0227	26.556	24.636	26.088	0	26.8381	25.8128	27.9157	25.8296	25.227	24.3621	25.0361	27.0306	26.9349	27.8138	25.1865	25.3941	25.9223	23.94	21.9483
FLNA	28.3352	28.5255	29.973	27.9153	28.5933	30.6345	30.9616	30.5149	30.0103	30.1168	31.2574	29.2495	29.3151	30.5274	31.7789	29.3861	29.1522	31.1156	28.6559	29.8918	28.3844	28.3427	29.3298	30.3954	32.4864	29.1378	29.3024	29.0221	28.5148	30.192	30.4543	27.4838	30.2777	26.009	29.2583	28.7837	30.231	30.4169	29.1257	28.1886	28.3396	30.3636	31.2673	24.3391	28.8988	30.3693	30.0438	31.6275	29.7731
FLNB	23.5101	25.556	26.0581	25.1088	24.9804	27.3178	26.0846	27.2593	27.4064	26.6492	28.8311	24.4603	24.2413	26.6517	25.6951	26.8223	25.9537	27.0974	26.3268	24.4451	26.3037	22.5101	24.485	26.9401	28.9141	24.3117	24.4193	23.5738	25.4359	25.1622	26.6671	21.3224	29.1245	0	27.1656	24.097	24.32	24.6216	24.274	25.0408	26.3304	28.4423	27.1324	0	24.6001	25.2304	26.8466	28.3291	25.5652
FLNC	23.3927	0	22.135	24.699	24.0783	19.9211	24.2549	24.1367	23.9162	0	23.6936	26.1556	0	0	0	23.5405	0	0	25.0262	19.3999	23.3018	19.6117	22.4923	0	21.5177	0	0	0	20.5458	0	18.7902	0	23.7642	25.6773	21.8096	23.7249	24.9049	23.3106	23.2053	0	23.7729	24.1593	0	23.2617	0	31.6411	23.8353	23.0642	21.8254
FLOT1	20.9705	22.5173	0	0	22.9453	22.7005	22.947	23.0598	22.9555	23.3863	25.067	0	22.9388	0	0	0	23.6456	24.0012	22.9067	21.8833	22.6673	20.8484	20.8297	22.8384	23.278	21.9311	22.24	0	0	23.9845	25.8306	0	24.4878	0	22.5902	22.7917	22.9377	22.1581	24.137	0	20.6951	23.7915	23.3968	0	0	23.9539	0	0	23.4283
FLOT2	0	0	22.992	0	0	22.3168	0	0	0	0	24.6247	0	0	0	23.8956	0	0	0	0	0	22.1185	0	0	0	22.875	24.5066	0	0	0	0	0	0	0	0	0	21.6352	0	0	0	0	0	0	0	0	0	0	0	0	0
FMOD	25.1672	27.4284	30.7321	28.2874	27.4853	32.7922	26.8202	25.9105	29.2636	27.0519	26.4961	26.2423	27.2993	28.7239	29.0671	31.8391	27.0767	27.4279	31.7104	30.7275	25.3299	26.9716	26.9948	26.9512	31.1538	25.1877	26.4311	26.7566	26.5787	32.4872	25.9565	26.8351	32.3972	33.4198	26.7427	30.7004	29.5829	29.2324	30.1254	25.6921	27.6498	29.5067	26.1854	22.896	31.8015	28.6179	26.2125	27.8801	29.7882
FN1	27.379	28.2807	30.1324	29.5684	28.662	33.3496	30.3536	28.8875	30.3508	30.7944	30.4109	28.7854	28.3685	30.413	30.9678	31.0947	30.1105	29.6938	29.7881	29.8453	29.5079	28.7521	29.1549	30.0526	29.3378	27.6955	28.6445	30.2852	29.2628	31.2768	29.257	26.7119	30.5464	36.5046	29.8956	29.3533	30.1973	29.5109	29.0013	27.2705	29.6992	28.6932	30.2255	24.3576	31.0478	30.4497	28.6239	31.0745	28.6157
FNDC1	0	0	0	19.7606	0	0	0	0	0	0	0	20.3795	0	0	0	0	0	0	20.359	0	0	0	0	0	0	0	0	0	19.9753	21.4727	0	19.4856	0	21.1557	0	0	0	0	0	0	0	20.1147	0	0	18.8579	0	0	0	0
FRY	25.5066	0	28.1831	30.0345	28.6604	27.1049	0	0	27.4594	27.9761	26.7059	27.516	0	0	26.2584	28.3337	0	26.3717	27.8436	0	28.5179	0	27.3497	0	0	0	0	0	26.0627	0	26.1002	26.3693	26.3129	26.0141	0	0	28.0327	0	0	0	26.0945	0	0	0	0	0	0	0	0
FRZB	0	0	0	0	0	0	0	0	0	0	0	0	0	0	0	26.15	0	0	22.8771	0	0	0	0	0	0	0	0	0	0	0	0	0	0	25.3743	0	0	0	0	0	0	0	23.9448	0	0	24.3543	0	0	0	0
FSCN1	23.3669	24.0262	26.7198	25.2945	25.2939	25.4924	25.7438	23.1552	25.7259	26.1853	26.3431	24.8778	24.8377	25.0939	25.6136	25.3628	25.0596	26.2173	25.5878	25.8437	25.1129	23.1927	23.2366	24.5244	25.1794	23.7279	23.1423	23.0046	25.7922	25.5469	25.545	22.6256	25.8104	25.3393	23.8847	25.35	25.801	24.5738	24.9819	23.3937	23.6202	23.0599	25.8594	21.3918	24.9411	24.4908	24.9889	25.0051	24.7637
FSIP2	24.4954	0	0	0	0	0	0	0	0	0	0	0	0	0	0	0	0	0	0	0	0	0	0	0	0	0	0	0	0	0	0	0	0	0	0	0	0	0	0	0	0	0	0	0	0	0	26.0335	0	0
FTH1	26.209	28.2206	26.9862	28.2205	27.0857	26.7158	30.3188	28.5855	29.8635	25.7655	28.7401	25.9405	26.4496	25.0311	27.9185	27.1669	26.2418	31.1047	25.7182	26.1049	28.1532	28.0051	24.7294	29.4918	27.7425	26.1607	28.3547	24.6708	23.0059	26.8161	26.4541	23.7332	27.1496	26.0044	27.5513	26.4333	27.3434	27.974	27.9134	27.4553	27.412	24.7618	30.1271	23.672	23.2781	27.423	28.1315	26.2641	26.8334
FTL	27.2067	31.5721	29.7632	31.6961	29.6335	28.0463	28.8313	32.3018	31.5426	26.6573	31.5417	28.2702	27.8158	27.0135	29.6131	29.5137	28.1368	32.4142	28.7993	27.7189	30.3912	29.8573	25.0192	27.746	30.695	26.4281	30.1416	25.7086	23.7419	28.3737	27.7302	26.6958	29.5337	29.3729	28.7948	29.553	30.733	29.6658	29.617	28.5594	26.2868	26.6638	32.526	24.7944	24.6783	28.7866	29.2699	28.5309	28.1957
FUBP1	23.3276	24.5341	0	0	0	0	22.4943	24.5548	24.3379	0	24.8523	24.5334	21.7749	23.5115	23.9022	24.5535	22.9097	23.2083	25.3237	23.1459	23.2062	23.608	0	24.1679	23.9565	23.8866	22.404	22.4386	23.9528	0	23.3206	0	23.4774	22.8672	23.54	23.4031	21.7916	24.4513	24.3323	23.0294	0	23.8854	25.1022	0	0	24.0257	23.3567	23.5847	25.823
FUCA1	0	0	0	0	0	0	23.3267	22.0517	22.0442	0	0	0	20.9989	0	0	0	0	0	0	0	23.1145	20.6884	20.2503	22.0883	22.2845	20.8476	20.7382	0	0	21.4354	22.0919	0	22.1807	20.4345	0	21.3648	22.3011	22.1877	22.7895	20.8971	20.3699	22.5143	22.339	18.5961	0	22.4061	0	0	22.976
FUS	20.767	0	0	0	0	22.0767	0	0	0	0	22.8354	0	0	0	0	0	0	23.2548	0	0	0	0	0	23.4637	22.7218	21.3164	22.4148	0	0	22.6909	23.0204	0	24.1968	0	0	24.8315	21.7102	23.8839	22.0227	22.3503	0	23.1466	0	0	0	0	21.8048	22.7907	24.3652
FYTTD1	28.9167	30.8552	30.553	30.0665	29.6469	31.4447	29.4765	29.478	29.6089	30.3999	30.7405	29.7564	30.3986	27.8501	29.5261	29.5774	30.5399	30.2811	30.1484	28.8355	27.1829	27.9699	28.3695	27.1216	29.1995	28.6116	29.547	29.8577	28.3985	29.3517	26.6684	29.2216	29.3017	27.0973	29.8988	26.7795	29.1612	28.9174	27.7852	28.8698	27.9751	28.3536	28.3077	0	29.5572	27.1386	29.9164	28.1685	28.7121
G3BP1	0	0	0	0	0	0	0	0	0	0	22.3053	0	0	0	0	0	0	23.2974	0	0	23.1502	0	0	0	0	0	0	0	0	20.385	0	0	0	0	0	0	0	0	0	0	0	0	0	0	0	0	0	0	0
G6PD	23.665	27.9136	25.4541	26.5535	25.424	25.1072	26.0141	26.5837	26.1219	24.3853	26.3123	26.2528	23.5684	23.7479	25.762	26.4668	25.7851	27.4318	29.5006	21.9876	26.7112	21.9448	23.1284	24.479	26.7276	24.9045	23.5652	23.3263	21.8571	25.0715	24.3769	19.7135	24.9104	24.17	24.3768	27.6401	23.9062	26.2933	26.2463	24.1137	21.7293	25.3088	25.5372	20.4948	23.7531	25.0806	24.9638	24.5381	26.5007
GAA	0	25.9369	0	27.0939	22.1279	22.4619	22.3356	26.572	25.6699	27.4851	22.7714	27.9835	25.9749	25.5711	26.6386	21.6997	26.3424	27.4891	26.0213	20.6926	26.7804	25.8841	0	0	22.474	21.0806	21.9713	21.3018	0	0	19.9037	19.3796	21.6224	0	0	0	0	25.4546	27.0606	27.0487	0	0	0	0	21.9339	25.5995	21.0547	0	22.3568
GAK	0	17.8615	19.718	19.3516	19.8517	0	0	19.1857	19.4599	19.0691	21.1928	20.7323	18.1991	0	0	18.9665	18.3842	19.8287	18.5787	0	18.5784	0	0	0	19.4707	0	16.8286	0	0	0	17.8696	0	19.1432	0	0	0	0	18.245	19.4035	0	16.9892	18.9614	19.6196	0	0	20.1973	17.8463	19.0193	18.9515
GANAB	24.5798	27.3204	25.9153	27.4109	26.7905	27.8141	26.4693	27.4014	27.8818	26.2223	29.3211	28.6601	25.4622	24.2438	27.9612	26.6048	25.9793	27.4931	28.4601	22.7278	28.5911	22.8799	24.0018	26.63	26.6393	26.2628	25.4941	24.604	27.7906	27.0866	26.6391	24.2779	29.1682	26.2603	24.4915	26.7853	27.9121	26.0522	28.351	26.0404	24.7476	28.3763	28.7823	20.6535	24.4255	28.143	25.549	27.4738	27.8385
GAPDH	28.9165	30.928	31.0495	30.1521	29.6985	32.6264	30.819	31.1021	30.0589	30.4962	32.5145	31.3871	30.3602	29.5993	31.7715	32.2837	34.2247	31.2541	32.6754	30.071	29.9127	28.3316	29.4757	30.0592	31.1559	29.4794	29.344	29.7804	29.3945	31.4	31.1992	28.8399	32.1665	32.9245	29.6415	31.0533	30.7771	30.0473	30.9891	30.482	27.9553	30.664	30.2714	26.8185	29.6161	32.2127	30.1506	31.5791	31.4721
GARS1	0	21.8925	22.508	21.0395	21.2673	23.4342	22.033	22.2565	20.5036	22.2401	25.4214	21.5778	0	19.9091	21.5617	20.537	20.8809	0	24.2809	0	23.8605	0	0	0	22.5348	0	0	20.2971	21.2414	20.0947	21.604	18.8306	23.4156	0	0	21.271	22.5859	0	24.3976	20.8992	0	24.4233	21.8481	0	0	0	20.0172	22.2331	19.4385
GART	18.4134	20.1645	0	19.903	18.8886	0	22.0763	23.6955	22.3535	20.2323	24.6105	22.7265	19.6971	0	0	20.1446	21.0668	23.0634	22.3258	0	23.0917	18.4223	0	19.8447	23.094	20.2234	20.3257	0	22.7363	22.4246	22.6374	19.4838	23.6369	0	0	20.2484	23.0903	21.3356	21.0874	19.9827	0	24.0539	22.2764	0	0	0	21.5625	21.063	24.1739
GAS6	22.0537	23.0886	23.2917	26.399	24.3717	23.7942	25.3121	24.9263	23.9849	25.9986	25.5248	23.6174	24.2797	28.1267	23.0993	25.6249	25.7386	23.4388	24.1876	20.9477	23.0516	24.164	23.3854	25.8624	27.3534	22.8869	23.0039	27.4307	24.4466	0	23.4986	23.4854	25.0633	0	26.3483	0	24.0574	0	19.4886	22.5757	24.718	29.8936	22.3587	0	26.4028	23.6902	22.2111	24.3999	21.9296
GATD3	0	0	0	0	0	0	0	0	0	0	24.2379	0	0	0	0	0	0	23.7484	0	0	0	0	0	0	21.8596	0	0	0	22.1987	0	0	0	22.8697	0	0	0	22.3672	0	0	0	0	0	0	0	22.2721	0	0	21.9447	0
GBE1	19.2368	21.0508	22.1872	22.199	21.7063	21.6293	21.4336	22.9738	22.4175	21.7437	23.0716	23.3267	19.105	21.4201	22.2173	21.8671	21.723	23.8343	23.833	0	24.4565	19.1711	0	20.2655	23.4752	21.2533	0	20.3402	21.889	21.7316	23.995	19.7097	24.1994	22.0166	22.342	21.7671	23.1818	23.8085	22.2353	22.0093	0	24.4514	22.8251	0	0	23.3124	22.3892	24.7302	21.4292
GBP1	0	21.4123	0	0	0	21.5748	20.4411	21.1772	21.2813	0	24.5663	22.0268	0	21.196	0	0	0	24.4633	22.7096	18.9991	0	19.7349	0	20.9715	0	0	19.1878	0	0	21.6105	0	26.6699	20.3574	0	0	0	0	21.2878	0	20.5635	0	0	0	0	0	0	24.3505	23.1514	0
GC	25.8867	26.0497	29.2497	26.8249	27.4432	30.477	27.4949	28.1146	31.1856	27.8612	29.4697	27.5931	26.779	28.0692	29.6576	26.8526	27.6433	26.8968	26.7464	29.5699	27.8574	27.5403	27.8614	28.0126	30.0952	30.0252	26.844	28.3842	27.768	26.7981	27.3141	25.8751	28.2892	25.7379	27.0344	27.9083	27.6286	28.065	29.1581	26.4665	26.847	28.4854	31.6913	22.915	28.9624	28.9068	26.4025	28.2425	27.712
GCA	22.9866	22.9123	24.3018	24.8783	24.2662	25.9223	26.0435	26.1111	25.433	24.6845	26.642	26.1026	23.8602	22.4335	23.3582	26.0063	23.7233	25.963	25.2175	22.164	25.7939	22.438	22.6204	24.8294	26.5068	25.0535	23.7874	23.0402	21.8803	24.7583	24.7659	0	24.1715	22.9853	22.5461	24.255	23.0435	25.8569	26.0429	22.9755	0	24.1182	25.0076	21.001	24.3297	26.0019	22.3187	24.5383	26.0335
GCN1	17.6409	19.8763	19.0712	20.5595	18.7946	19.8564	21.5728	20.7597	20.696	20.885	23.6115	21.0151	0	0	22.2235	20.6514	20.6261	22.1064	23.0419	0	21.7167	0	0	0	20.3582	0	0	0	0	0	19.6161	0	21.5942	0	0	0	0	20.7023	21.9259	19.1513	0	21.4857	22.2627	0	0	19.7055	18.1211	22.7802	20.9422
GDI2	25.3709	26.5093	26.0175	25.2676	25.8508	27.3011	26.9984	28.2405	27.2136	27.1265	28.7072	27.0111	26.0585	25.4803	27.4929	26.3311	26.9179	29.0096	27.4712	24.7309	26.8465	25.386	22.3817	26.7816	28.4111	26.0505	26.4262	25.5409	26.4592	26.5435	26.7388	24.457	27.255	25.1472	26.4501	26.726	26.8294	26.789	27.456	25.5164	24.2402	28.5193	27.6036	22.1838	25.5626	27.3745	27.0525	26.6179	27.8747
GET3	0	0	0	0	0	0	0	0	0	0	0	0	22.3148	21.7967	0	0	0	0	0	23.3848	24.5316	20.1242	21.6755	0	0	23.3671	21.2441	0	0	0	23.9743	0	24.1075	21.6897	0	0	23.9994	23.9647	0	21.9668	0	23.4182	0	0	23.1965	0	0	0	0
GFPT1	0	0	0	0	0	0	0	0	0	0	22.8068	20.2162	0	0	0	0	20.1734	0	0	0	18.2002	0	0	0	0	0	0	0	0	0	0	0	22.174	0	0	0	19.3945	0	0	0	0	0	0	0	0	0	0	0	0
GGCT	0	0	0	0	23.7269	27.6162	27.6092	0	24.4616	0	23.4788	0	0	0	0	24.3002	0	0	0	23.0135	0	0	0	0	22.0701	0	0	0	0	0	23.7587	23.7261	23.265	0	0	22.8911	25.9092	24.5749	25.1818	23.2393	0	24.2199	25.8437	25.2638	0	24.6946	23.9591	20.827	24.0462
GGH	19.2914	21.7036	0	0	0	23.3407	24.2983	22.9472	22.2475	0	24.6841	0	21.2131	19.1021	21.2323	0	20.9814	21.3007	0	20.8723	23.0031	19.9023	0	0	22.7248	20.6425	0	20.1108	20.3785	22.6884	22.2292	20.943	22.7737	20.9795	20.5776	21.4027	23.0967	20.6748	22.7393	20.1578	0	22.8719	24.3541	22.0856	20.3863	0	21.9139	22.7487	22.0403
GGT5	20.968	25.0443	25.7055	26.814	26.1548	23.39	22.8905	23.5597	24.2921	26.0102	25.6305	26.4982	21.2263	22.1299	25.4515	23.159	22.6223	21.8296	24.6363	24.9367	25.6376	21.1442	20.7834	25.5779	23.8639	23.8992	21.0939	20.63	22.3829	22.2868	22.7708	21.3189	24.1204	21.5966	23.1719	23.9502	25.0704	25.8344	25.8219	20.4114	23.9828	23.0134	24.6087	18.5394	21.7233	26.0507	24.7273	23.9984	24.2032
GIGYF2	0	0	27.1751	0	0	26.8831	27.2391	0	0	0	0	0	0	0	0	0	25.1268	0	0	0	0	0	0	0	0	0	0	0	0	0	0	0	0	0	0	0	0	0	0	0	0	0	0	0	0	0	0	0	0
GIMAP4	0	23.0279	0	23.5605	22.6081	0	0	0	24.9142	0	24.6615	0	0	20.8495	0	0	0	24.5736	22.9605	0	0	0	21.2865	0	23.1962	0	0	0	0	22.7187	20.0702	0	23.0912	21.8719	0	23.238	22.3246	22.2418	22.6046	20.0658	21.5066	0	24.7088	0	0	22.9578	23.6868	21.6796	22.7593
GIPC1	0	0	27.9737	28.8822	27.7599	24.9098	0	0	27.6927	0	0	27.2877	0	0	0	29.0987	0	0	27.8875	22.6579	27.5304	0	29.0041	0	0	0	0	0	0	0	0	0	0	26.9791	0	0	25.116	23.0914	0	0	28.793	0	25.846	0	0	0	0	0	0
GLG1	0	20.64	21.9244	21.9507	20.2828	23.2115	0	0	23.6391	21.9187	24.3547	0	0	0	21.701	23.2956	0	22.7212	22.4491	19.2184	23.5277	0	0	0	22.0407	0	0	0	19.9633	20.9135	19.4689	0	24.8804	0	0	20.5509	21.1825	0	21.7736	0	0	23.0775	22.4954	0	0	23.4392	0	23.0043	0
GLO1	22.194	24.0329	0	21.0732	24.6832	0	20.4408	24.7003	23.4104	0	25.2883	23.1924	22.3062	22.5982	25.0324	24.1504	21.6662	24.6165	20.7256	23.4948	24.9019	0	0	23.3093	24.4189	22.9746	0	22.5622	20.2586	22.3243	23.4185	0	24.4826	0	0	22.6105	24.0866	23.5232	23.933	21.6839	22.7233	24.2205	24.7227	18.5324	22.5902	24.7318	22.4845	22.2331	24.0181
GLOD4	0	22.8873	0	0	0	23.5401	22.3483	22.9357	22.9372	22.9799	24.2617	21.8197	21.9029	22.0404	22.9831	22.1966	23.2483	23.923	23.1813	25.0562	21.9444	22.1497	0	22.932	23.3779	22.8702	21.7892	0	21.5573	22.4265	22.6038	0	23.7175	0	0	23.4353	25.3651	22.263	23.6486	22.2722	0	22.7882	23.2008	0	21.9322	22.9143	22.1466	0	23.0796
GLRX	21.8377	24.8058	0	22.2693	0	24.3609	25.036	24.0211	24.4772	23.3348	23.9809	23.9911	23.9065	22.5922	24.2043	23.2147	23.271	25.1152	25.3599	0	24.0348	21.6233	21.8436	24.4897	23.7574	23.8033	22.6549	22.9975	21.7154	0	23.8418	0	23.8324	22.2347	23.1067	24.3596	24.1859	24.466	24.7886	23.5347	0	22.5147	23.2331	19.5905	23.0811	24.329	24.412	25.2981	25.1786
GLRX3	18.8763	20.3623	0	0	0	0	21.0835	21.1601	0	21.5847	22.1392	0	20.4207	0	20.6739	0	20.6974	21.522	0	0	0	0	0	0	0	19.2244	0	0	20.0285	21.3009	19.9242	0	21.1367	0	0	0	0	0	0	0	0	21.238	0	0	0	21.2507	20.8864	21.5781	20.5984
GLTP	0	20.7199	0	0	0	0	21.8036	0	20.2017	20.9201	0	21.1656	19.6016	0	0	0	20.5408	22.479	0	0	0	0	0	0	21.5168	19.7148	19.4742	0	0	0	0	0	0	0	0	0	0	20.324	20.6292	0	0	0	0	0	0	21.2511	20.6033	21.587	20.0199
GLUD1	0	0	0	0	0	0	0	22.5687	0	0	25.8304	0	0	0	0	22.7594	0	23.389	23.1852	22.8914	23.3328	0	0	22.1631	23.4926	22.2946	0	0	0	23.9825	23.2824	0	0	0	0	0	0	22.4918	24.1571	24.7349	0	24.1844	0	18.3093	0	24.0451	0	0	0
GLUL	0	0	0	0	0	0	0	0	0	0	0	0	0	0	0	24.5294	0	25.7206	0	0	24.2996	0	0	0	0	0	0	0	0	0	0	0	0	0	0	0	0	0	0	0	0	0	0	0	0	0	0	0	0
GM2A	0	0	22.0072	0	0	0	20.3144	0	21.5132	0	22.2816	0	0	0	0	20.5229	20.1747	0	0	0	0	0	0	0	0	0	0	0	19.7775	19.1872	0	0	0	0	0	0	22.6092	0	20.7066	0	0	0	21.769	0	0	0	0	0	19.5427
GMDS	23.6465	25.2292	22.0644	25.0844	0	26.097	23.3375	0	0	26.5745	23.6934	22.7443	0	0	0	21.1603	0	0	0	0	21.7108	0	0	22.9709	0	0	0	0	22.1423	0	0	0	22.8297	0	26.8463	0	25.5421	0	0	0	0	25.1636	0	0	0	22.3048	0	21.1193	0
GMFG	0	0	0	0	0	0	23.2562	0	0	22.5216	23.7176	22.8311	0	0	0	0	0	0	0	0	0	0	0	0	23.399	21.8114	21.6592	0	0	23.0892	0	0	0	0	0	0	0	0	0	22.0743	0	0	0	0	0	0	0	24.4542	24.5671
GMPPA	0	19.8288	0	0	0	0	19.9172	20.0938	19.7167	21.6331	23.4105	22.0332	19.4513	0	0	0	0	21.3783	21.0909	0	20.8679	0	0	0	20.224	0	20.7337	0	0	0	19.3562	0	20.2702	0	0	18.6491	19.8001	0	19.7327	19.6291	0	0	20.0506	0	0	0	0	20.5851	19.7178
GMPS	0	20.0976	0	0	0	21.0107	18.783	23.1351	0	20.0699	22.6954	0	0	0	0	20.6917	0	23.9402	22.7103	0	22.8116	0	0	0	22.53	19.4083	0	0	0	0	18.6303	0	20.4963	0	0	0	0	21.9225	22.8793	20.9779	0	0	22.6864	0	0	20.2242	21.6883	22.5644	23.7211
GNAI1	18.5282	19.6055	0	18.9641	19.2859	20.7157	0	18.5061	0	20.829	20.3624	0	19.034	19.2317	19.9898	18.7754	18.4779	20.251	18.8729	19.2442	18.3077	0	0	0	0	0	0	18.5669	0	0	0	0	0	0	19.5204	0	0	0	0	0	0	19.3364	0	0	0	0	0	19.1145	0
GNAI2	26.1483	25.0952	26.0267	26.6118	26.1612	27.2278	26.0031	26.0371	26.5181	25.7995	27.9394	26.8174	26.0194	27.027	29.9775	25.8843	27.3558	28.1882	26.1153	25.868	27.0518	24.3581	24.1892	25.4203	26.3241	26.4288	25.0441	25.4804	24.8365	26.5609	27.4041	27.4828	26.5146	26.061	26.3181	25.5242	25.9413	26.7322	26.0849	25.0441	22.4454	25.6418	26.61	21.8595	25.6962	27.4159	26.2285	26.6837	29.7357
GNAI3	20.077	19.6031	20.0333	0	20.4288	0	21.8421	21.4405	19.7835	0	21.3522	20.6765	19.68	20.3946	21.4498	19.9956	19.7176	21.213	19.2654	19.377	18.859	0	0	0	21.4406	19.2585	18.5679	18.0851	0	0	18.2572	0	0	0	0	0	19.2604	18.6593	20.2774	18.6882	0	20.0184	19.5382	0	19.2629	0	19.2166	19.2837	0
GNAQ	0	20.8361	22.2686	20.8973	20.7644	22.6849	20.0694	20.3724	22.2132	21.279	21.5278	22.1356	0	19.8877	21.6732	21.8082	20.2877	21.843	22.7551	19.8933	19.5474	0	20.3282	19.0496	0	0	0	19.8212	0	19.8325	19.4244	0	21.2034	20.4287	0	20.29	0	0	20.8681	0	18.9638	21.8064	22.8242	0	20.4796	22.089	20.0112	20.9103	20.7606
GNAS	22.4899	24.7023	25.2093	22.1385	22.8138	24.6866	22.2082	24.5204	25.3499	23.9673	25.2139	23.2991	23.8513	23.2976	24.7258	23.0719	24.2613	23.6915	24.7821	23.4967	24.7534	22.8117	23.0406	23.5153	25.0381	24.2595	23.2428	23.1143	21.9832	0	22.8595	23.3133	23.0282	23.4608	24.066	23.9411	23.7897	24.5923	23.5824	23.0886	0	25.4733	25.2314	0	22.2115	23.7688	23.5777	23.0993	23.9573
GNB1	0	0	0	0	0	0	0	22.5779	0	0	0	23.5527	0	0	0	0	0	0	23.242	0	0	0	22.2287	23.5578	22.378	22.9821	23.1561	0	0	23.4498	0	0	23.9652	0	0	23.1839	0	23.2574	22.6073	20.8921	0	0	24.0804	0	0	0	0	0	22.2873
GNB2	24.4776	22.5386	25.0711	0	0	26.4893	26.9846	24.7988	24.179	23.4438	24.8432	0	24.3293	25.0847	24.7845	25.0861	25.5317	25.9235	0	26.121	25.2485	25.4225	24.6796	25.836	26.3836	25.584	24.9307	24.2334	23.8893	26.0191	26.2789	21.6825	26.3117	25.2543	0	25.6477	25.5075	24.9603	27.5905	24.8543	23.5831	26.5413	26.017	22.3941	24.1181	27.6897	23.8585	0	27.3211
GNG12	0	22.1696	0	0	0	22.9712	0	20.0972	22.2267	21.7494	22.5714	21.7896	0	21.1933	23.2441	0	21.8809	22.4683	22.7362	23.0958	0	0	23.5484	22.2448	22.4355	22.7472	20.69	0	0	0	0	0	0	0	23.1116	0	0	22.7476	21.3787	0	0	21.0091	0	18.5675	21.9034	0	0	22.8669	21.7491
GOLGA2	0	0	0	0	0	0	0	20.6264	20.4832	0	24.9302	21.2991	19.8687	0	0	20.2464	20.8722	0	0	0	20.1936	0	0	0	20.4936	0	0	0	0	20.2797	20.0268	0	20.848	0	0	0	20.5091	0	0	0	0	0	20.876	0	0	0	20.8892	0	20.33
GOLT1B	18.6188	20.1455	0	20.7256	20.0361	0	20.824	19.7704	21.1514	21.4164	23.8753	23.218	19.8161	0	21.6809	20.4421	0	22.6066	22.604	0	20.9522	0	17.7897	0	0	18.4836	19.089	0	0	0	0	0	0	0	0	0	0	19.9896	20.3509	19.9706	0	19.8659	19.4755	0	0	20.9707	0	20.8274	20.0046
GOT1	0	0	0	0	0	0	0	21.1016	0	0	23.7117	22.0123	0	0	22.0473	0	19.589	23.3199	0	0	25.0476	0	0	20.5811	20.732	19.6126	20.2679	0	0	23.5187	22.7862	0	24.6207	0	0	20.5757	23.013	0	23.8392	0	0	22.7807	0	21.017	0	31.0501	22.3674	22.0806	23.6735
GOT2	0	23.7071	23.2677	25.2501	23.4028	0	24.1891	24.3748	25.039	24.1817	27.6372	26.9022	23.9696	23.256	25.5125	24.8804	24.9456	26.9449	26.6607	23.2912	25.8748	21.5046	22.1068	24.0069	23.4505	23.0729	22.9335	24.1915	24.5426	24.3635	23.9878	0	25.407	0	24.3263	23.3096	24.8097	23.3704	23.7338	23.2382	22.9714	23.8696	24.8914	0	23.4873	28.1912	25.0387	24.3279	24.3253
GP1BA	0	0	0	0	19.9206	0	0	20.8987	22.416	0	0	0	0	0	25.4478	0	0	22.4194	0	0	0	0	0	21.361	22.1312	21.3354	20.2059	21.4981	0	0	0	0	26.4708	0	0	0	0	0	22.7573	0	0	0	24.4788	0	0	24.3824	0	0	23.8395
GP1BB	0	0	0	0	0	0	0	22.0674	22.6728	0	0	0	0	0	24.8053	22.3187	0	0	0	0	0	0	0	22.322	21.8902	23.0137	22.4565	22.8422	0	0	0	0	22.166	0	0	22.1914	0	21.8072	0	0	0	0	26.1705	0	0	24.8114	0	0	23.2513
GP5	0	0	0	0	20.8293	0	0	0	0	0	0	21.2253	0	0	21.6976	0	18.6195	20.2247	0	0	0	0	0	0	20.0953	0	0	20.4331	0	0	0	0	0	0	0	0	0	0	0	0	0	0	21.5512	0	0	21.0859	0	0	19.3386
GPD1	23.7079	0	0	0	23.8083	25.8375	23.0966	23.6227	25.8126	0	24.1374	0	23.5812	24.5576	25.2955	25.302	25.1721	24.8892	0	0	25.1793	24.3469	0	24.4876	24.9662	25.8938	25.0185	22.0584	23.1935	25.1796	25.8817	24.4901	25.8876	24.2848	26.1897	24.2215	24.4762	24.3354	24.3109	25.6307	0	26.7225	25.7412	0	22.6107	25.9006	25.9442	0	25.2864
GPI	25.3206	26.9904	26.8906	30.7148	25.9725	28.8884	28.4074	27.06	27.2506	27.1999	27.9801	27.0459	25.0774	25.0854	25.7059	26.8945	25.5468	28.5962	27.6508	26.3958	29.7569	23.7072	26.6614	26.6455	27.1598	26.8378	27.3241	24.7419	25.5799	26.9523	27.1032	24.9884	28.225	26.2661	24.8139	26.7147	27.1563	30.3249	27.7165	27.4368	22.8318	27.2424	28.2405	24.3568	24.5376	28.8912	24.8667	25.8915	28.5191
GPNMB	19.0517	0	0	0	0	21.8229	0	19.9685	23.0072	0	22.0029	20.8119	0	0	0	21.366	0	25.3584	19.3873	22.8481	0	23.4513	0	0	20.4327	0	0	19.4618	0	23.2492	20.1363	0	23.4024	0	0	0	0	23.0217	21.2344	0	0	0	23.4802	21.0429	0	23.613	19.4495	0	19.8005
GPX1	22.0227	24.7725	24.4123	24.4329	24.2592	24.694	25.5455	23.8497	24.8571	21.1139	25.2889	24.7383	22.1042	22.269	25.0507	24.3275	22.334	25.2331	26.3055	0	24.8391	22.7796	18.5309	22.8592	23.3791	24.4712	22.483	22.7812	22.8749	20.0692	24.9474	0	24.3235	0	19.7315	23.5328	23.3055	23.5242	24.5797	24.1826	22.9185	0	24.7701	0	22.2898	24.7118	23.7533	25.5771	25.7258
GPX3	0	23.9121	24.3714	0	22.8882	25.768	0	22.6332	0	0	25.2966	21.9281	0	24.5261	24.2913	23.2576	23.4163	24.5058	22.892	24.8878	22.2533	0	0	25.086	21.3544	0	22.7583	22.2117	0	24.6554	24.7319	21.5749	0	23.4911	23.3723	23.1776	23.5662	24.2119	0	20.7762	22.973	25.1388	0	0	24.0796	0	22.3628	25.389	0
GRB2	0	0	0	0	0	0	0	0	21.6548	0	22.382	0	0	0	0	0	0	21.6454	0	0	0	0	0	0	0	0	0	0	0	0	0	0	0	0	0	0	0	0	0	0	0	0	0	0	0	0	0	0	0
GRHPR	0	0	0	0	0	22.0582	0	22.7946	0	0	23.7931	0	0	21.8253	23.3282	0	0	0	0	23.0934	22.8132	0	0	0	21.9112	0	0	0	22.4133	0	0	0	23.0029	0	0	0	0	22.9425	22.0384	0	0	22.9494	0	0	0	23.5995	22.2047	23.6412	22.4715
GSDMA	20.254	19.6768	0	0	0	22.378	23.4924	21.188	0	0	0	0	20.0221	0	0	0	0	0	22.9846	0	0	19.7279	20.9285	19.5323	0	0	0	0	0	0	0	20.7521	21.2516	0	20.853	0	0	20.971	21.4067	0	20.2589	0	0	27.0991	0	22.4065	0	0	0
GSN	28.517	50.9537	29.0814	28.7882	49.7707	54.6462	52.1377	30.4652	52.9511	31.5532	53.0946	29.0058	28.312	27.5333	29.6209	29.2405	27.4713	30.8004	30.4256	30.0701	28.834	26.9091	27.7846	51.5641	53.9542	28.5722	51.744	29.4103	29.0524	54.748	50.3529	26.4232	30.5945	27.372	29.9395	29.8838	28.6827	29.8151	29.9059	27.1028	26.5923	30.5036	29.7747	26.3042	30.6229	29.4462	29.0255	29.0233	29.3695
GSR	0	22.2555	0	23.6843	22.4488	23.3432	24.2514	23.5735	19.7162	23.3375	24.1033	24.2447	22.6307	23.0889	24.1049	23.4998	24.1794	27.3342	23.8567	0	24.0855	21.4415	0	23.6931	23.1884	22.8283	0	21.6786	22.9876	23.2507	23.3822	0	23.5895	0	26.1355	22.2661	23.5657	23.6374	23.0623	22.8745	0	22.5274	24.2633	17.6841	0	24.1327	23.2114	23.8775	24.3795
GSS	0	0	22.2918	0	0	0	0	0	0	0	0	0	0	0	23.0331	23.2615	0	22.5417	0	0	22.5975	0	0	0	0	0	0	0	0	0	22.12	0	23.4862	0	0	0	22.6718	0	0	21.8464	0	23.7547	0	19.0019	0	0	0	0	0
GSTK1	0	20.9272	0	21.1679	20.9278	21.3509	21.5936	25.5268	21.4047	22.2799	25.9834	0	0	20.3115	22.0061	20.3786	22.2874	22.4937	22.6192	0	20.4646	0	0	0	22.432	0	19.3598	0	20.6175	21.7672	21.7766	0	22.0368	0	0	20.0196	23.9076	19.6076	24.1616	20.3462	0	23.6258	20.2328	0	0	0	21.584	23.832	21.7667
GSTM2	0	20.7644	22.0634	0	0	20.9871	21.4655	20.9778	21.0217	23.5054	24.2521	23.2563	0	20.2902	23.747	0	23.5216	23.4955	0	21.92	19.6331	18.5438	0	21.0911	23.2376	0	20.0321	20.4437	21.8872	21.0057	21.9491	0	22.0144	0	23.2415	0	21.8134	20.8368	0	18.8696	0	23.3281	23.2318	0	20.9163	24.5915	20.8177	21.4733	21.0589
GSTM3	0	0	0	0	19.5717	0	18.7923	0	23.0837	20.5435	0	0	0	22.9528	21.2468	22.5892	0	0	23.0952	21.6669	0	17.5571	0	21.685	24.4627	23.4919	0	0	0	0	0	0	19.2857	0	19.9781	22.1028	0	0	0	18.5128	0	0	0	0	0	24.4863	18.5523	0	0
GSTM5	19.7738	0	0	0	0	0	0	0	0	0	25.179	22.5198	21.1088	22.1491	24.1462	0	23.4917	0	0	22.926	0	0	0	0	23.4104	0	0	0	0	23.2849	0	0	0	0	0	0	0	22.7562	0	0	0	0	23.8641	0	0	23.5087	21.5682	0	0
GSTO1	23.8231	24.045	0	21.1074	0	25.8436	26.0227	25.8136	25.2665	24.648	26.3781	22.9806	23.5638	22.3481	25.3655	22.0545	26.1069	26.6816	23.5647	22.4758	21.1258	22.6364	0	25.3884	25.0406	23.9308	24.5804	24.2026	23.2288	0	24.1471	24.3007	25.1214	23.3546	25.1878	0	23.4301	24.8129	24.9285	23.7453	21.2093	24.2047	25.8692	21.1263	23.2372	25.7465	25.9812	24.0866	25.8178
GSTP1	26.549	30.3784	26.9648	27.7898	26.5576	27.9939	26.9009	28.9573	27.5275	28.1403	29.7236	27.7674	26.8471	25.4765	29.6705	28.5993	27.4371	29.5138	31.2637	25.9459	27.9773	24.5139	23.9576	26.9257	28.6375	25.4457	26.4245	25.3147	26.8631	28.8205	27.8432	23.595	29.4229	25.8593	26.285	31.7083	28.5366	28.0488	27.4893	24.9082	24.5259	28.766	27.424	22.5294	25.3957	27.3207	27.7944	28.224	28.0779
GSTT1	0	0	23.6089	0	0	0	0	22.4372	0	0	24.0475	0	0	0	0	0	0	24.558	0	0	0	0	0	0	22.445	0	0	0	0	0	0	0	0	0	23.4271	0	0	23.5964	21.7615	0	0	0	0	0	0	23.0436	0	0	0
GTF2I	0	0	0	0	19.6054	0	19.7748	0	20.2022	0	0	0	20.0799	0	21.0442	20.9272	20.5651	22.6374	22.2118	0	0	0	0	0	0	0	0	0	0	20.4143	20.3387	0	20.2807	0	0	0	20.513	19.9721	20.875	0	0	0	0	0	0	21.9306	0	0	0
GUCY1B2	24.5478	26.9617	0	28.6938	27.7395	27.9517	26.3384	25.1114	26.6638	27.0165	25.996	29.0462	25.8669	25.3761	27.0297	26.5669	26.2127	24.8035	27.4487	24.5905	25.588	24.6979	24.8159	23.3269	24.589	23.5046	22.2522	23.3552	28.0401	25.5096	23.8237	26.1296	24.8528	24.2699	24.438	0	26.5633	23.935	23.7312	0	25.0312	25.6282	24.7058	0	24.4225	24.6503	23.9761	26.28	23.9845
GUK1	26.5129	27.1258	0	28.3028	26.352	26.1053	28.0403	26.2609	27.2824	28.1624	25.8572	25.9532	26.5884	27.9095	29.0761	0	27.0487	0	26.4151	24.747	26.9709	24.6901	22.9535	26.7313	23.8963	23.1119	26.0437	25.0812	27.6354	0	25.7066	24.5462	26.6848	24.5007	28.8355	23.8241	26.0732	24.9263	25.9182	24.0075	24.312	26.9015	0	0	25.8699	26.1174	25.2893	28.6471	26.8254
GUSB	18.3405	21.3027	0	22.3451	0	0	0	0	22.835	22.65	24.7419	0	22.6641	0	21.6783	0	21.5883	0	26.1102	0	26.9757	0	19.4135	0	0	23.5457	20.783	0	0	23.7295	23.4138	0	0	0	0	0	20.8596	21.4999	22.8753	23.4316	0	23.0682	23.8619	18.1041	0	0	0	23.2766	23.8908
GYPA	0	0	0	0	0	0	0	0	0	0	0	0	0	0	0	0	0	0	0	0	0	0	0	24.6371	0	0	0	23.615	0	0	0	0	0	0	25.6673	0	0	0	24.6977	0	22.5139	0	0	0	0	25.7617	0	0	0
GYS1	24.1452	25.8436	0	0	0	25.0542	27.053	26.3829	27.698	26.8553	24.7735	0	24.0208	23.9303	26.5377	0	26.862	23.4951	23.1664	0	21.6667	23.8003	0	27.7757	24.0202	0	25.2744	23.7721	24.4672	23.2842	21.6222	0	24.1991	0	26.0643	25.8404	0	24.041	25.072	23.1102	0	23.1546	0	0	20.5397	25.5062	23.8141	21.6344	23.3383
H1-0	23.6773	27.2818	27.7663	26.4271	25.8473	27.3771	25.0779	26.4691	26.1349	27.0257	27.5547	28.716	26.2442	22.5336	26.9013	27.0883	27.079	27.5915	28.9055	25.6645	0	0	26.8867	26.0225	27.0717	25.1412	25.4085	0	25.991	27.4497	27.1082	24.8185	27.0629	23.9798	27.571	26.6735	25.8006	25.8385	27.4683	26.1653	24.7598	27.3383	26.1894	21.3407	26.2447	29.0958	27.375	27.9871	27.3304
H1-10	23.2798	24.3361	24.7474	23.7989	23.2636	23.9814	23.4276	25.0052	25.6616	24.1222	27.3728	26.0145	24.1923	23.6585	24.1491	23.197	23.4951	24.1259	26.3739	0	25.6387	0	23.7117	26.1253	26.2622	24.4619	24.4131	22.5751	22.8178	27.1405	25.8002	0	26.82	0	22.7086	24.0815	24.8702	24.9763	25.985	25.4044	23.5254	24.3501	25.6042	20.4362	0	26.5392	26.0584	24.5814	24.655
H1-2	28.4009	29.9982	28.8492	29.6339	28.5802	31.703	30.8592	31.317	31.0282	30.0955	32.0531	31.6267	30.6677	28.8707	30.4101	30.3751	29.8362	30.6401	30.5565	27.8109	30.2139	28.0236	29.9012	31.2503	31.3407	30.3339	29.3351	28.9047	29.8148	31.6808	30.3795	27.186	30.8528	29.8833	28.9233	30.2424	29.2547	29.4793	29.9196	30.4213	29.4391	30.5583	30.7697	26.1746	29.7874	31.488	30.9393	30.0307	30.0356
H1-3	0	0	0	0	0	0	0	0	26.1865	0	0	0	0	0	0	0	0	0	0	0	25.8796	22.0963	0	0	25.7385	25.681	0	0	0	26.0126	0	0	25.9894	0	0	0	0	0	0	0	0	0	26.0627	19.9896	0	24.8151	0	0	27.9181
H1-4	0	0	0	0	0	0	0	0	0	0	29.4252	0	0	0	27.9776	0	25.744	0	0	0	0	0	0	0	0	0	0	0	0	0	25.7896	0	0	24.5746	0	0	25.373	0	0	26.0021	0	27.6462	0	0	0	0	0	0	0
H1-5	28.8561	28.7574	26.8343	28.4325	27.9313	28.5821	28.9434	29.9307	29.2686	28.496	29.8313	28.7801	28.3806	25.2097	28.4119	28.0629	28.4197	29.6084	27.5752	23.188	29.5209	25.5058	26.1565	28.9762	29.8348	28.8292	28.2828	28.6269	25.5952	28.8222	28.464	23.3884	26.7504	25.1367	26.3763	28.4524	26.8868	29.1405	29.6968	28.475	25.9125	26.0055	28.8416	24.2717	27.1823	29.9319	27.2621	27.9321	30.8426
H2AC14	32.9047	32.3434	33.0965	31.8083	31.9182	33.6694	32.4868	34.6326	34.0187	32.986	34.4569	33.3951	32.2689	30.5673	34.288	33.1505	34.7742	35.0483	32.9677	31.6939	32.0061	31.3515	31.8819	32.1922	33.8288	33.1829	32.5012	31.8253	31.8284	32.5146	31.5153	31.9885	33.6307	33.2973	33.6171	32.0627	32.9852	31.4642	32.502	32.6778	30.8169	34.2513	33.9605	27.6729	31.8661	33.2045	31.9524	31.8499	34.5724
H2AC20	26.1115	29.8767	28.0601	30.1588	27.1286	26.4643	26.5942	29.1891	26.9	23.6818	28.6735	28.2357	25.1033	27.1022	25.6268	27.3417	27.5166	29.7599	32.2575	24.91	31.4073	24.8848	23.684	25.4166	30.1806	27.1461	25.1681	27.0094	26.2026	27.199	28.4782	27.4919	28.9637	28.9777	27.4215	30.9366	29.4163	29.7947	28.6517	28.6588	25.1643	30.1187	29.6672	22.1392	26.9762	27.3578	24.9765	29.3729	29.3808
H2AC21	25.4128	0	27.059	25.8902	25.427	0	26.2826	26.4993	25.9047	26.0186	27.7405	26.8524	25.4973	24.967	26.1486	26.8614	29.3396	26.7396	27.6964	0	25.7854	0	25.1952	25.7734	26.6644	25.5182	25.1128	0	0	26.1438	26.1919	0	27.001	0	25.2204	26.4124	26.0153	25.665	26.3905	26.2813	24.7934	25.5409	25.9713	21.4757	0	26.6598	26.0193	26.8749	27.0877
H2AC6	21.5588	20.7393	22.1471	22.8706	21.7018	22.3285	21.7222	21.9694	23.5681	21.1666	23.9652	23.6784	20.7441	21.5072	22.0957	22.6019	21.3813	24.3383	21.4254	20.295	22.458	0	20.536	20.8356	22.4932	22.125	20.2839	20.5823	19.2748	23.3992	25.1927	20.7157	23.9502	26.3936	21.7054	23.4252	25.3448	22.898	22.4063	20.0827	20.1105	29.0097	24.9146	19.4516	21.5788	23.0524	21.1941	24.9032	23.295
H2AX	25.1339	25.1141	26.1609	25.049	25.0915	27.2006	25.0001	27.6077	27.4705	26.5343	28.74	26.937	24.866	23.7013	27.6753	26.3048	27.3943	28.8739	25.9349	24.6458	24.9905	22.7826	24.085	24.2785	27.8572	25.6685	24.8562	24.8014	24.2825	25.2774	24.958	25.3084	26.4673	25.4631	26.5285	24.967	26.0821	25.3854	26.3758	25.3405	22.8696	27.2679	27.3979	20.9769	25.4378	26.7623	25.0698	25.9656	28.0102
H2AZ2	24.7339	26.0704	27.0993	26.8147	25.7073	26.4815	26.5905	27.2411	26.7215	26.5151	28.6429	27.5242	26.4233	25.1465	28.0501	26.4226	27.0529	26.3844	26.7119	25.8515	27.9037	24.2912	25.522	26.6976	27.122	25.9414	26.1747	24.9631	25.0638	27.6977	26.7955	24.132	27.5685	26.6246	24.9112	26.2312	29.4578	26.0692	26.5121	26.1945	25.6485	28.2235	26.9649	21.7039	25.1095	27.0602	27.081	27.5254	27.3081
H2BC14	30.4546	31.543	31.7026	30.8068	31.4071	31.535	31.7303	31.9133	33.9782	32.8604	33.955	32.276	31.2268	30.4569	33.1404	33.6217	31.5605	32.8287	32.5017	31.0698	31.8392	30.1507	29.6327	31.9719	32.1297	33.0606	32.3329	31.3188	31.2287	32.1794	31.9878	30.7617	33.7905	31.1064	30.5507	31.8917	32.499	31.4255	32.6918	30.3247	30.4988	31.7499	34.0873	28.7723	31.2817	32.901	31.3066	32.1018	33.7064
H2BC21	24.8155	25.7571	26.8141	26.6195	25.4668	26.6629	26.114	27.2102	25.7921	26.3615	28.0776	26.0318	24.167	23.1572	27.3483	26.0441	25.7109	27.2707	25.9447	26.0549	27.4122	0	0	0	26.7805	0	24.4112	24.4973	21.5081	26.7561	26.5713	25.558	28.6832	25.1126	24.6844	26.3883	27.8272	25.1882	22.5111	0	23.739	26.5936	26.3846	22.4111	23.9195	25.2262	25.0102	26.1734	25.6695
H3-2	27.3275	28.4014	27.5882	30.2322	27.9479	29.165	29.4261	29.2163	29.8005	28.836	30.7254	29.3344	27.6768	28.2283	29.4342	28.6446	28.8075	29.6138	30.2909	26.8988	29.9427	26.3409	27.9689	29.1	28.6758	28.2813	27.0955	27.5583	25.6574	27.2562	28.5001	25.7495	28.4042	28.231	27.7344	27.9939	27.6961	28.1427	28.1619	27.4899	28.3981	28.4735	29.6054	23.7107	27.9949	28.3789	27.0754	29.6104	29.0175
H3-3A	0	0	27.4173	0	22.7339	24.7008	22.9554	26.1434	24.6244	28.248	0	27.7026	0	0	28.6937	20.8406	26.0709	0	24.2773	0	0	0	0	0	24.3758	0	0	0	0	0	23.4062	0	0	0	0	0	0	24.2753	0	0	0	0	0	0	0	0	0	0	24.3623
H3C1	32.2596	32.5304	32.1946	32.1143	32.6279	31.8684	32.241	34.1799	33.1343	31.9335	34.2162	32.4024	32.0109	31.0158	33.1322	32.0019	32.1986	34.0976	33.2589	31.068	32.7527	31.6034	30.6466	32.0088	34.0081	32.7418	31.3266	31.3276	31.489	32.2832	31.9427	30.6756	32.4066	31.4778	32.3112	32.499	32.3832	32.2873	33.5418	31.1097	30.7419	33.2409	33.0846	27.7758	31.4756	33.1859	31.7106	31.488	33.3787
H3C15	0	0	0	0	0	0	0	0	0	0	25.6544	0	0	21.5053	0	0	0	0	0	0	0	0	0	0	0	0	0	0	0	22.5415	0	0	0	0	0	0	0	0	0	0	0	0	0	0	0	0	0	0	21.9006
H4C1	31.6329	33.6082	32.8352	33.0501	31.8759	32.9255	33.8842	32.8995	33.6311	33.6578	35.0761	34.4757	36.5094	31.5993	34.6166	33.496	32.101	33.6512	34.4496	31.412	32.9584	30.499	30.9484	33.0052	32.7522	33.3454	32.3878	31.6894	33.1219	37.1317	32.8902	32.3472	34.12	31.2912	31.8343	33.6199	32.6464	32.1271	32.2506	30.7862	31.6187	33.111	34.2122	29.5231	31.7259	34.2825	35.7924	32.0332	34.0254
HADH	25.4202	23.2713	24.4451	23.6285	22.3926	24.7864	24.4365	24.3623	25.5291	24.1237	25.8798	25.0569	23.7367	22.4777	25.7936	25.2414	25.1175	29.1358	25.6156	23.622	25.1066	21.0616	19.7388	24.3087	24.1848	23.4708	23.0308	22.6545	24.4385	24.0507	25.3147	0	24.3809	22.9453	27.6916	24.4326	25.9384	23.0025	24.02	22.9711	21.7776	25.1779	25.6413	0	22.6153	25.5506	24.3401	25.9004	25.2504
HADHA	22.661	24.3195	24.3787	24.7248	23.9002	24.9559	25.4855	25.6063	26.6021	25.1709	27.1363	25.0711	23.9415	22.5373	25.3537	23.8856	23.2927	25.5255	26.8631	24.0241	25.8048	23.4446	22.792	25.2293	25.9463	25.3502	23.1909	22.456	23.4019	24.7364	25.0966	22.2813	25.2161	20.3614	24.2623	24.8724	25.6174	25.5942	24.6971	23.4039	21.8608	26.1911	26.6724	19.5589	22.9169	27.6049	24.5742	25.1075	25.6535
HADHB	21.0976	22.2854	0	0	21.6185	25.1951	24.7953	24.0053	26.1253	24.5059	27.6681	21.6141	21.8397	21.5263	24.0479	25.7827	23.4197	25.3074	26.0759	0	23.691	21.0851	19.779	23.5984	24.4538	22.9632	22.0297	20.4665	20.4313	23.0832	26.2762	19.9067	26.832	20.3717	21.5154	25.8849	29.2706	22.9557	25.4916	22.3783	22.2095	23.7186	27.4774	0	20.6645	27.2208	25.0217	25.1391	25.3375
HAL	0	22.9376	0	0	0	0	21.4556	0	0	0	21.0792	0	20.0409	22.9898	22.8131	26.0888	0	0	24.6503	18.6721	0	21.6766	22.3452	0	0	24.4472	0	20.6223	0	19.1839	20.5346	20.7429	20.8227	0	0	19.78	22.2548	19.1276	18.453	0	0	25.5958	22.2367	23.8172	21.547	0	18.3626	25.0931	0
HAPLN1	26.6056	0	28.4761	23.8312	22.6535	29.1054	0	26.2733	21.6889	0	28.747	0	0	25.7148	0	29.7631	0	26.5111	27.0396	23.2256	22.2168	25.173	0	25.3436	27.2825	25.3887	27.0026	0	0	30.0559	21.387	0	30.286	30.5924	0	26.4092	27.9297	24.3447	25.6003	0	0	0	24.6311	23.7205	29.1973	26.3546	23.4075	0	24.6405
HBA1	35.2793	36.2432	35.4626	36.6851	34.573	36.4109	37.7037	36.7428	36.0606	36.976	36.1586	35.5685	35.5918	35.9858	36.2082	36.1477	37.5459	36.5114	34.5507	35.0027	36.0682	34.1849	33.71	38.4825	36.3026	35.4775	35.6501	35.496	35.5132	35.051	36.2484	34.773	36.1352	36.3833	36.794	36.564	34.4804	36.8137	36.3122	34.3464	34.8077	35.078	36.1119	34.5641	34.6278	37.0641	34.7878	36.6925	35.434
HBB	61.8402	63.3755	64.2869	66.7428	66.537	69.0498	64.1278	65.5596	65.5965	64.2047	66.7076	63.4434	66.9659	66.1618	66.5395	66.5409	64.0992	65.6334	60.2951	63.6057	64.1893	63.8935	62.1016	66.3092	64.5758	62.9056	60.704	64.8727	63.3341	66.3872	66.2206	62.9498	65.683	63.64	64.5012	66.0149	62.5488	65.6364	71.5704	61.7676	57.2316	62.9625	65.7931	59.7573	62.9262	68.0548	65.2708	66.2903	64.1948
HBD	30.3937	31.2982	30.5117	30.9914	31.2464	31.4804	30.3047	32.3385	31.6844	30.6542	31.2889	31.0189	30.5308	30.0027	32.0091	30.8015	31.2228	31.6855	29.7026	29.5577	29.1665	29.4925	28.4836	31.7498	31.9396	30.7798	29.4367	30.0555	30.0242	29.7831	29.6692	29.4741	30.1413	30.3478	32.1608	32.046	28.7036	30.5208	33.284	28.9514	27.3345	30.5704	31.5801	28.6364	29.7708	32.4897	30.037	30.9673	31.4307
HBE1	0	26.2474	26.1762	24.8062	0	24.9028	0	24.6616	25.9243	23.4012	0	0	27.8839	25.4374	25.1494	26.1722	27.6893	0	0	0	0	0	23.888	25.495	24.7591	24.4054	0	0	22.2961	0	0	0	0	0	23.7713	0	0	24.2299	26.9283	25.2333	0	0	0	21.8714	0	26.0053	0	27.621	0
HBG1	25.163	25.8694	20.5538	25.8734	20.036	29.3772	32.4306	26.9484	25.0695	20.2858	28.7445	27.5964	26.2225	30.0441	32.2475	27.1807	27.9363	30.0294	23.9897	20.7056	24.0459	30.5002	22.6576	25.29	22.0765	28.0289	25.5384	29.863	29.0431	25.068	27.3716	23.8719	29.8812	0	25.3957	26.0937	26.1494	22.8697	28.8359	30.3055	25.8398	25.209	24.0738	18.1521	26.5584	22.6147	29.9511	30.0493	27.406
HBG2	0	0	0	0	0	0	29.8341	0	0	0	0	0	0	26.7586	29.4415	0	0	30.5889	0	0	0	27.0415	0	0	0	0	0	0	26.2519	0	0	0	27.1639	0	0	0	0	0	0	0	0	0	0	0	0	0	0	0	0
HBM	23.8965	26.4118	23.9996	23.3401	24.0225	26.54	27.0719	26.3236	25.481	24.4067	23.6634	24.6039	25.3123	23.6358	25.4611	26.1493	23.9865	27.1444	24.2567	21.9105	22.0202	24.1591	21.1622	25.3437	27.2239	25.1533	22.0054	22.2945	20.7177	22.8427	23.954	21.9822	23.7598	24.2695	23.7984	24.8984	22.6903	24.5926	26.2525	24.9683	22.9139	25.1887	25.4786	20.6354	22.4915	24.4868	23.973	21.5271	26.4541
HCFC1	0	0	0	0	0	0	0	0	0	0	0	20.7255	0	0	0	0	0	20.2739	0	0	20.8233	0	0	18.9663	0	0	0	0	0	0	21.1306	0	20.7964	0	0	0	0	0	0	0	0	0	0	0	0	0	19.1755	20.5481	0
HCLS1	0	24.4255	0	0	22.9921	0	0	21.8243	22.8809	0	25.5536	0	21.7142	0	0	0	22.5167	0	0	24.0806	28.5564	0	0	23.3489	23.8506	23.5903	0	21.246	0	21.8737	0	0	24.7454	21.3032	0	23.4244	24.4315	0	22.6101	0	0	0	24.3595	0	0	25.0592	0	24.0667	0
HDAC1	20.491	20.686	21.1991	0	21.5271	24.502	24.7811	20.9251	22.8341	0	21.6473	0	20.3477	20.9067	20.9217	22.7354	22.0716	0	21.8098	19.3658	0	22.4245	21.1166	0	0	0	0	0	0	20.3592	0	0	0	0	0	0	0	21.3925	20.8906	0	0	25.9178	23.9243	21.8677	0	20.8132	23.6543	0	0
HDDC3	0	21.2388	0	0	0	0	0	0	0	0	0	0	0	0	0	0	0	0	0	0	21.5497	0	0	0	0	0	0	0	21.4104	0	0	0	20.2067	0	0	0	0	0	0	0	0	0	0	0	0	0	0	0	0
HDGF	20.9763	23.0223	0	0	21.7046	23.1745	0	24.2172	22.874	24.0541	24.9165	23.559	21.1701	0	23.5248	0	0	23.7329	0	21.1847	23.1954	0	0	0	24.05	21.1515	22.5646	0	21.8876	22.2605	0	0	25.0983	0	22.0037	23.1011	22.5329	0	22.9499	21.0768	0	23.9268	23.368	0	0	0	21.5685	24.1583	23.0077
HDLBP	19.6276	21.1932	0	22.3428	0	0	0	22.1653	23.7189	23.6462	27.4691	22.3171	21.7896	0	24.2362	21.6469	21.9317	22.2834	23.8737	18.9986	24.4458	0	21.0895	0	21.5983	0	20.5198	22.5235	21.3963	22.5544	22.7321	0	25.5005	0	0	0	23.2899	0	22.4943	0	19.5584	24.2804	23.7226	0	0	0	21.2573	23.7264	20.804
HEBP1	0	0	0	0	0	23.6475	24.0395	23.0341	23.107	0	24.3121	0	23.1172	0	0	0	0	24.5216	0	0	0	0	0	0	24.3303	0	0	0	0	23.849	0	0	24.7276	0	0	0	22.5698	0	23.1488	0	0	0	24.4831	0	0	0	23.3607	0	24.1523
HEBP2	19.5349	20.6724	0	0	0	21.5147	20.8299	21.4803	21.5488	21.6886	23.2486	21.3129	19.5741	20.0404	22.6546	0	20.8312	0	20.6296	19.8648	20.6886	18.3403	0	20.2583	22.0441	20.7478	20.387	0	20.3162	20.6718	21.4824	19.8016	21.3589	0	21.2808	21.0976	20.3089	20.9257	19.6216	0	0	22.8254	21.4875	0	20.7054	21.8703	20.3689	22.2076	21.9031
HEXA	0	0	0	0	0	0	0	21.8747	22.7897	0	0	0	0	0	0	0	0	0	0	0	25.9419	0	0	0	0	0	0	0	0	0	24.3679	0	0	0	0	0	0	0	0	0	0	22.1105	22.1984	18.6683	0	0	0	0	22.4831
HEXB	0	0	0	0	0	19.442	0	0	0	0	0	0	0	0	0	0	0	0	0	0	22.4472	0	0	19.7936	0	20.7818	0	0	0	0	22.3153	0	21.3362	0	20.3882	19.4971	0	19.5375	0	0	0	0	0	0	0	0	0	20.2104	0
HHIPL2	0	0	0	0	0	0	0	0	0	0	0	0	0	0	0	0	0	0	0	0	0	0	0	0	0	0	0	0	0	0	0	0	0	24.1725	0	0	0	0	0	0	0	0	0	0	22.5676	0	0	0	0
HIBADH	0	0	0	0	0	0	23.115	0	19.7068	0	24.5261	0	0	0	0	0	0	20.3386	22.0992	20.8205	21.819	0	0	0	19.5335	0	0	0	20.5262	0	22.5999	0	21.9881	0	0	20.805	22.0636	0	0	0	21.9271	23.4221	22.327	0	0	0	0	0	0
HIBCH	0	0	0	0	18.871	0	0	0	0	0	21.8156	20.3459	0	0	0	0	0	19.9307	21.6447	0	20.8677	0	0	0	0	0	0	0	0	0	19.8141	0	19.6087	0	0	0	0	0	0	0	0	0	0	0	0	0	0	0	0
HINT1	0	0	24.9306	0	0	0	0	24.0677	24.0739	0	24.3729	23.6662	22.8938	0	0	0	0	0	0	0	27.5482	0	0	25.285	23.5251	23.3091	24.3015	0	0	0	22.19	0	0	0	0	0	0	27.3026	24.6161	0	0	0	0	0	0	25.4903	22.8787	0	25.1942
HINT2	20.6613	22.2654	0	0	0	21.6496	22.3047	23.8779	23.3735	24.3362	25.499	23.5531	0	0	25.0375	0	21.824	23.9323	24.2565	0	23.6556	0	0	22.8868	0	21.2704	21.7216	0	23.3852	0	23.1003	0	24.7531	0	0	22.3174	23.7989	0	21.8026	0	0	23.9248	22.8915	0	0	24.1763	25.9606	22.2471	22.1773
HK1	21.9071	20.5575	23.1357	24.8864	23.8032	22.8507	24.3921	23.8891	24.149	24.2968	24.6601	24.1717	20.085	21.2821	24.8833	23.553	22.5334	24.9048	24.2008	21.8404	25.2838	0	20.0147	20.9967	23.7363	20.6373	0	21.8101	0	18.81	24.1679	0	24.7825	20.8558	23.2098	20.8554	24.2698	24.0522	22.8845	19.445	21.208	23.3927	23.6437	0	20.3272	24.8631	22.4484	24.7975	24.4884
HK3	23.7818	25.589	25.0461	22.8547	22.5595	24.084	22.7348	22.6367	24.2775	0	19.9299	21.1844	0	0	19.6907	0	0	23.4168	0	0	0	0	0	0	0	23.2327	21.0989	0	0	0	18.9374	0	0	0	0	0	0	25.8861	24.0267	0	0	20.1352	21.0198	0	0	22.8938	0	0	23.5734
HLA-A	0	24.8948	26.6432	26.5955	24.716	24.5905	25.052	26.0816	27.4993	23.5479	29.5334	26.6191	25.179	0	0	25.0994	24.0584	27.1018	27.6434	24.1635	27.1722	21.7075	23.7572	25.2602	24.5663	24.0473	24.4908	24.7642	23.7903	24.7519	26.1533	0	27.1057	22.6147	25.7471	25.9158	27.7005	25.9081	25.2718	25.2253	22.5874	24.5998	26.6969	20.5197	25.0938	27.0161	25.9291	26.6922	26.9614
HLA-B	0	0	0	0	0	0	0	0	0	0	0	0	0	0	0	0	0	0	0	0	0	0	0	0	0	0	0	0	0	0	0	0	23.5926	0	0	0	0	0	0	0	0	0	0	0	0	0	0	0	0
HLA-C	0	24.7111	24.6244	0	0	24.984	0	23.618	25.1394	23.9906	29.7702	23.3929	23.3539	22.9352	0	26.3394	0	26.2144	25.0688	0	0	0	22.9056	25.2704	24.4397	0	25.3983	23.3341	0	25.5582	21.7469	0	29.7248	0	0	24.9838	24.3364	0	25.1631	21.4531	22.2166	26.0351	25.862	0	0	23.2939	25.4673	20.7212	22.5047
HLA-DPB1	0	0	0	0	25.01	0	0	0	24.8661	0	25.0263	0	24.078	0	0	0	0	27.0542	0	0	0	0	0	24.7879	0	0	0	0	0	0	0	0	24.5177	0	0	0	0	0	23.9663	0	0	0	0	0	0	23.2093	0	0	24.4071
HLA-DRA	21.6017	21.8706	24.4061	26.2408	22.0621	22.6264	22.0785	0	23.0571	22.611	26.4372	24.0874	0	0	22.8532	0	0	26.3344	0	24.182	0	22.6688	0	23.5454	24.1521	0	0	0	0	23.8856	25.1504	0	26.233	21.516	22.2388	23.2254	23.0122	23.4933	22.8195	20.7477	0	25.1282	24.1312	0	0	22.2684	25.2992	24.1413	23.8522
HLA-G	0	23.5223	0	23.1195	24.275	0	0	23.4487	23.6919	0	26.0228	0	25.1974	0	24.503	23.4514	24.4674	25.5978	24.5486	0	23.215	23.4991	0	24.7674	0	0	24.5618	22.2621	23.3537	25.4526	0	0	26.2617	0	0	23.569	22.7905	23.6085	24.6734	25.2448	0	25.0545	24.3933	0	23.2383	23.5564	0	0	0
HM13	0	0	0	25.1172	0	25.015	24.2655	20.3313	0	24.2653	26.2191	0	0	0	25.6541	0	0	21.06	25.8947	0	22.583	0	23.7815	23.1628	22.1625	0	0	22.0028	0	0	0	0	20.8356	0	0	0	0	0	0	24.1371	0	0	0	0	0	23.6876	0	0	0
HMBS	21.5567	25.2348	20.8913	23.0062	21.9378	23.8795	23.0576	24.3424	25.0911	22.1669	25.8	24.0001	22.0651	21.5937	22.5275	22.5457	23.3848	24.7425	23.5801	0	21.7226	20.9803	0	23.7389	23.8569	24.4562	21.0422	23.0111	20.6355	22.7225	23.5619	18.9685	21.5278	0	21.9705	24.4007	22.2623	23.8191	25.0039	22.4046	19.4261	20.586	25.734	18.5289	23.7085	26.5721	22.4494	23.0573	23.6579
HMGB1	21.6641	0	26.3599	25.177	0	23.0663	26.4059	27.6992	26.3587	0	28.7574	25.6787	26.3751	25.0374	25.3146	25.8948	0	0	0	0	27.6473	23.1437	24.3481	26.7915	27.487	25.7514	25.5828	21.7463	25.979	28.5462	27.3476	0	27.5148	23.391	24.9597	25.2706	27.2016	27.3817	28.6094	27.0243	23.9622	25.6296	25.629	22.0182	0	26.5381	27.3819	0	27.5616
HMGB2	0	0	25.469	0	0	27.6487	27.6782	0	0	0	27.3242	0	0	0	0	0	24.3988	27.8014	23.7685	0	0	0	0	0	25.1155	24.6938	0	0	0	0	25.3012	0	0	0	0	0	0	0	24.0828	0	0	0	25.0205	21.3263	0	24.6691	22.7074	0	0
HMGN2	0	0	0	0	0	26.549	0	0	0	0	27.3612	0	0	0	0	0	0	24.1389	0	0	0	0	0	0	0	0	0	0	24.5404	26.8395	26.9223	0	26.6083	0	0	25.7904	26.1771	0	0	0	0	25.4567	26.6723	19.772	0	0	0	0	0
HMOX1	22.6891	23.5334	23.174	23.2693	24.2469	24.3657	23.7518	23.321	24.5121	23.9398	24.2932	23.2352	22.8812	21.8605	22.74	25.5382	24.0339	25.1992	22.5848	25.7151	21.5814	21.9145	21.3947	24.1827	23.6827	22.4707	21.9227	21.8777	23.3196	22.5842	23.5108	22.5913	23.373	0	23.9868	23.5706	23.4185	22.8294	23.1692	0	0	0	25.8959	0	22.7913	23.6915	24.1073	23.0379	23.6273
HNMT	0	22.1563	0	0	0	0	0	0	0	22.0376	22.9145	0	0	21.3501	0	0	0	23.4564	0	0	0	0	0	0	22.271	21.5668	0	0	0	0	21.792	0	21.6201	0	22.3205	0	0	21.4295	0	21.3369	0	0	0	0	0	0	21.7288	22.8635	22.0295
HNRNPA0	0	25.9286	24.691	25.8677	27.5843	25.2927	27.1609	27.1796	25.6271	26.0045	28.1783	25.7483	25.2152	22.9108	25.6703	25.7496	25.5887	27.3261	26.2743	24.2788	27.5935	27.2287	23.8379	26.7818	26.7384	25.1012	25.61	25.319	24.7598	25.4853	25.0162	0	26.9268	23.2974	25.2971	25.4738	25.1882	26.9264	29.8512	25.3378	24.5508	25.4628	25.3882	21.5711	24.8889	25.8088	25.7364	25.5876	26.1148
HNRNPA1	25.2193	26.982	25.8326	26.4106	26.6705	26.3651	27.2374	26.5336	26.5078	26.3761	29.9472	27.9545	27.1598	25.5315	27.3066	27.1725	27.3445	29.4202	27.9288	23.9178	27.972	25.4407	23.5725	26.3853	26.7746	26.4689	26.2356	26.4455	25.7936	27.6198	26.998	23.507	27.6583	25.2337	26.9624	26.3238	26.1145	26.6588	27.854	26.2294	23.9238	25.7169	27.2813	22.808	25.9579	28.0735	27.3782	27.1637	28.0855
HNRNPA2B1	27.0568	27.8147	27.6208	28.622	27.7227	29.8512	32.149	29.0599	30.0454	28.9922	29.8405	28.8553	28.4899	26.3309	28.9125	27.9287	26.9164	30.0906	29.1099	27.0189	30.1118	26.8116	27.4942	32.0916	28.843	29.1121	28.2855	25.418	27.2958	29.4808	28.2971	24.192	29.0369	25.4895	27.4953	28.0675	28.8747	28.7244	29.2205	29.3553	29.9661	27.0777	30.4103	24.8984	25.7684	28.7816	28.6663	28.6201	29.3067
HNRNPA3	22.7316	24.3898	25.142	25.9685	22.6678	27.6063	26.7755	26.3567	26.1942	26.319	28.2363	25.2434	25.7496	24.0383	27.8831	27.0931	25.3267	28.0478	25.5418	23.5823	26.4833	22.8411	24.3517	26.0862	26.2597	24.825	25.2292	24.3789	24.2921	26.84	26.2873	24.6839	28.1411	22.4374	25.6654	24.5444	25.1984	26.2542	25.0067	25.9636	24.6067	26.6596	26.4531	20.6115	24.389	24.7502	26.4764	27.366	27.8873
HNRNPAB	20.9528	23.5064	0	22.9043	22.4048	23.6707	24.1591	23.6953	23.3388	23.3889	24.7574	23.1995	22.623	0	23.1074	22.3492	23.5576	25.7379	24.498	21.0455	24.5595	20.5434	0	23.505	23.8739	22.9857	22.5752	22.1974	0	0	21.4296	0	0	0	22.8038	0	21.7727	23.6688	23.8511	20.1039	21.4947	21.9024	22.9318	0	22.3108	22.946	22.4469	23.4454	24.3665
HNRNPC	24.7573	26.5961	25.6632	26.2015	26.7909	26.5937	28.6254	28.3975	28.2502	27.0332	28.9451	27.1362	25.2631	25.5689	27.5516	28.9041	27.3956	27.9149	28.4102	24.0143	27.2464	25.8732	24.0697	28.2692	27.4603	26.7767	26.7157	25.6756	24.9852	25.6486	27.8641	23.335	29.2637	26.0621	23.8172	27.2126	25.5474	26.4791	28.0714	25.4904	24.6006	27.0451	27.9628	22.4043	24.499	27.5009	25.4808	28.0292	28.0934
HNRNPD	23.5276	26.0058	24.3138	24.9964	23.9001	26.6988	26.7141	26.9372	25.7884	26.5878	28.0237	27.7411	25.6454	24.3559	26.3764	24.6534	26.4729	26.5253	27.1341	23.8681	26.3717	22.8452	23.6808	26.3456	25.938	25.315	25.115	23.7781	25.7495	26.9053	25.1107	22.0663	26.6253	23.3372	25.1834	25.3035	25.3274	25.4762	24.851	25.9368	23.9427	26.3163	26.5333	21.0061	24.5148	26.748	26.55	26.6527	26.7587
HNRNPDL	0	0	0	0	0	0	0	23.1276	0	0	23.6738	0	22.4425	0	0	0	0	0	0	0	25.3355	21.4231	0	24.2985	24.3761	0	25.6154	0	0	0	0	0	0	0	0	0	0	0	0	23.0474	0	0	0	0	0	0	0	22.9686	22.5737
HNRNPF	21.0676	20.0733	0	20.8867	0	24.7371	24.1647	24.0115	24.3739	23.502	25.6585	23.3817	22.7965	18.3744	22.4838	21.7326	22.6667	25.0677	22.8612	20.3397	23.0438	20.6943	0	22.701	24.0835	23.1054	24.9123	21.9542	23.1185	24.0605	22.598	0	24.9654	0	0	22.7463	22.8594	23.2579	23.5599	22.6418	0	23.7374	24.6836	0	20.283	23.8243	23.3754	23.9274	24.1312
HNRNPH1	24.4904	24.899	23.9591	25.7047	23.4919	26.4962	26.6534	25.8154	26.29	25.5081	27.5072	24.3585	26.1051	24.5396	27.6914	26.2604	23.7613	27.0421	24.9005	23.525	26.9999	19.8813	23.719	24.9237	25.495	24.5901	23.8857	24.607	23.6265	28.87	27.3486	0	29.0297	26.551	24.5588	26.3986	27.5636	24.9003	23.9895	25.7239	23.5556	28.6787	27.4654	20.314	22.8683	24.8079	25.3452	26.3777	27.7425
HNRNPH3	24.2732	23.0533	23.606	23.2763	23.4485	23.1074	24.37	22.4321	23.8187	23.9516	26.6591	24.5743	21.444	0	25.5567	22.6282	22.8666	26.697	24.6933	21.398	25.1785	20.3435	21.3674	22.8212	24.679	23.0156	22.4958	22.7385	22.7217	24.105	24.0698	20.873	24.4569	21.005	23.7942	22.0496	21.6574	23.3702	23.1437	0	21.9277	23.0953	24.5417	0	22.0514	24.3376	22.7521	23.4558	24.3267
HNRNPK	24.8205	27.2348	26.9908	27.4389	25.7715	27.1918	27.9048	27.0706	27.1699	27.9487	29.4975	26.9667	26.3577	25.0826	27.338	26.6339	27.2616	27.968	27.5435	26.2725	27.4846	24.0561	23.0622	26.7283	26.7748	25.8771	27.2284	25.8669	25.608	26.7108	27.172	24.1094	27.2441	25.217	25.7107	26.6286	27.0685	27.189	27.1634	26.2293	24.8714	26.9768	27.0932	23.155	25.1655	26.7075	27.058	27.7821	28.163
HNRNPL	0	23.2441	21.8579	21.7009	0	22.5187	23.9895	24.2077	24.332	0	24.1442	22.5091	0	0	23.3241	23.4715	0	23.1511	22.8713	0	25.7734	0	21.5622	23.4822	24.3737	23.5692	20.6219	0	21.2848	0	24.0488	0	24.2331	0	0	23.3569	23.1579	0	24.7175	23.9544	0	20.8919	23.2676	19.9642	0	25.1038	0	23.5244	23.9051
HNRNPM	23.8794	25.258	25.4963	25.7425	25.2093	26.4198	27.0821	26.6504	26.9237	26.6514	28.6178	26.9078	25.2107	24.6466	26.1107	25.4746	26.5419	27.8045	26.8156	24.4726	27.1461	23.5201	24.067	26.3247	26.4678	25.8158	26.7631	25.0411	25.4621	25.9875	26.619	22.7775	26.4616	25.0155	25.3129	25.0646	26.5564	26.007	26.7314	25.4339	24.5236	26.1243	26.9276	22.0811	24.9149	26.4976	26.033	27.1022	26.3983
HNRNPR	25.8251	23.3722	23.5091	25.0445	21.7488	23.5188	25.3254	23.084	24.3437	0	26.0718	24.9661	23.9551	22.7287	24.9852	23.9537	23.8613	28.2264	24.8621	22.4242	25.1551	20.7149	20.8232	24.431	24.6217	22.6231	22.8507	21.999	22.2662	23.714	23.433	21.6349	25.2321	25.4555	25.7786	22.2314	25.1432	23.5909	23.7123	23.9097	21.8057	24.3615	24.9953	18.3332	22.5274	24.2153	23.7722	25.7537	25.4064
HNRNPU	24.4318	24.998	25.6941	26.9888	25.4685	26.7168	27.385	27.0743	28.0538	29.3162	28.263	27.9096	26.0437	23.0527	27.0697	26.8603	23.5441	27.5859	27.1931	22.9366	28.0156	23.5616	25.7433	26.9998	27.373	26.8579	28.5508	22.7956	26.0446	26.9645	26.3453	22.2902	28.4504	24.5608	22.6636	25.5115	26.0419	25.8551	26.2659	26.3452	24.1229	26.5642	28.299	23.5984	24.3816	27.4229	26.2835	26.6126	26.8487
HNRNPUL1	0	21.9502	21.9664	0	0	0	0	0	0	0	0	0	0	0	0	0	0	0	23.3417	0	0	0	0	0	0	0	0	0	0	20.926	20.6152	0	21.0641	0	0	0	0	0	0	19.9263	0	22.3645	0	0	0	0	0	0	0
HNRNPUL2	0	0	0	0	0	23.5785	23.0305	0	0	22.4758	24.319	0	0	0	0	0	22.0954	23.2821	22.6863	0	0	19.6199	0	0	0	0	0	21.8869	0	0	22.3579	0	0	0	22.0678	21.4804	23.5783	0	22.302	0	0	22.9467	23.2942	0	0	0	0	0	0
HP	22.7144	27.2332	30.5054	29.7877	29.0003	31.1141	27.4473	28.4106	27.1519	29.4218	30.6478	29.4952	29.7236	29.927	34.8795	29.1872	30.7323	28.6238	28.4328	31.5227	31.3287	28.1487	28.3015	28.3502	28.2788	28.4393	29.8143	29.9874	28.1914	27.2992	28.0474	30.6537	30.6738	29.4356	28.0352	28.6037	24.1417	28.2844	30.7249	28.533	27.4144	26.2397	30.0412	25.017	29.1471	31.3277	27.9994	32.4611	33.1362
HP1BP3	21.8831	22.1801	0	23.3137	0	24.8136	24.5916	23.6227	22.1149	23.8178	26.4098	24.8069	22.6986	21.6185	24.0495	23.8167	23.0733	24.8372	23.704	22.4068	24.0105	22.0845	22.4744	23.9663	24.3631	22.4757	21.5325	23.036	24.323	24.3126	24.1354	21.9774	25.3588	21.7003	22.9835	22.9466	23.9398	22.9971	23.3934	22.3765	22.8955	24.8046	24.061	0	23.0444	24.8165	23.1108	24.312	23.7026
HPCA	0	0	0	0	21.4658	0	0	0	0	23.6949	23.6785	23.2613	0	0	23.0039	0	0	0	22.6803	0	0	0	0	0	0	0	0	0	0	22.8909	0	0	23.4438	0	0	21.7058	0	0	0	0	0	22.6623	0	0	0	0	0	0	0
HPR	0	0	0	0	0	0	0	0	0	0	0	0	0	0	0	0	0	0	0	0	0	23.376	0	0	0	0	0	0	0	0	0	0	0	0	0	0	0	0	0	0	0	0	0	0	0	0	0	0	0
HPRT1	0	0	24.6092	21.3157	21.6608	24.3924	22.0424	24.4836	25.4431	21.6325	26.4225	22.5266	0	22.0448	21.6818	23.1204	0	25.8593	0	23.0213	23.8823	0	0	21.9363	22.9547	20.2788	18.7587	0	21.022	24.2177	24.1301	0	22.3426	0	0	23.6782	23.9302	23.824	24.0605	22.712	0	22.8153	24.627	18.9568	0	0	22.3129	0	23.4936
HPX	26.6295	28.9806	30.9822	28.0643	28.4476	31.4865	28.0251	25.7519	28.227	29.0103	30.7314	29.8064	27.2618	29.3693	29.1146	28.2296	28.4795	28.2033	29.054	31.5772	28.9658	27.4395	27.4947	27.9962	28.8886	28.2772	27.5539	29.3278	28.3381	28.1408	27.9345	25.6668	28.9872	27.6859	27.6267	29.9399	27.9437	28.8941	29.9375	26.5298	26.3605	27.7362	28.4905	23.4792	30.4089	30.3882	27.0575	29.7989	26.507
HRG	25.947	27.8706	27.9003	26.9906	27.4025	28.0134	26.5288	26.0867	26.5219	26.4501	26.1493	27.0313	26.4721	25.7751	27.1001	26.6152	26.7459	26.9904	26.8784	27.0654	26.4	25.9644	26.4039	26.2132	27.049	26.4889	26.4813	26.3261	26.8723	26.664	25.874	26.1123	27.2232	25.0363	27.2909	27.4881	26.3591	26.7035	26.6299	25.3412	25.9016	26.4255	27.9303	20.408	26.7101	27.9874	26.3591	27.2906	26.6314
HRNR	28.3458	27.2372	25.9979	28.4561	28.5088	28.7763	31.2962	28.0869	26.214	26.5545	26.9103	26.9884	29.3786	28.222	27.8164	29.0362	26.3678	28.1732	28.0276	26.9552	26.9651	28.1491	27.239	28.0034	27.9032	25.6685	26.6982	28.3035	25.5713	27.4429	28.3684	28.5796	26.7018	24.9851	27.5658	22.9022	25.2493	30.0091	27.7673	29.2011	27.5823	26.993	29.775	28.1645	27.716	28.2242	28.3383	27.0765	28.4119
HSD17B10	22.1926	22.2592	0	22.9877	22.6831	24.3664	25.369	25.417	25.2224	23.7123	28.0769	26.8388	22.9822	20.7632	26.8912	24.3846	25.1144	25.6478	26.9647	0	25.8596	21.8523	23.052	24.4276	23.6886	24.3701	23.7221	22.5866	24.208	22.6934	24.6795	0	25.621	0	23.908	21.9581	25.2359	24.3648	25.2313	24.562	21.4163	25.7373	24.091	17.6094	22.1753	24.9909	24.6674	25.0926	25.3359
HSD17B12	0	21.9063	0	0	0	0	21.1724	20.2893	0	0	25.1149	0	0	0	0	0	0	0	0	0	20.2686	0	0	0	0	0	0	0	20.5959	20.6216	20.1569	0	24.0449	0	0	0	0	0	0	23.1435	0	0	0	0	0	0	0	0	21.1193
HSD17B4	19.1604	0	21.064	0	21.2082	21.9405	21.2103	21.9484	21.6704	21.7826	23.7545	0	0	19.9943	22.4103	22.5717	20.282	23.0193	0	18.9305	21.66	0	0	0	21.8763	19.9711	20.5326	20.721	20.9711	24.5828	21.7206	0	22.6181	0	0	22.4417	22.5556	0	19.8292	18.9872	19.4186	22.8009	24.1019	18.6846	0	0	22.2565	20.6298	21.3229
HSP90AA1	25.6156	28.0795	26.1715	26.6448	27.0924	26.8205	27.839	28.3274	28.1968	26.4764	29.1811	28.2758	27.0728	26.1878	26.5538	28.2541	26.2564	28.4886	29.277	25.335	27.5082	25.9567	25.7082	27.2737	27.2876	27.2916	26.3112	26.2999	26.0143	26.5666	27.2352	24.0567	28.0579	24.3049	26.125	27.5993	26.2552	26.9014	28.0431	27.3388	25.4311	26.1969	28.4012	22.8302	25.6847	28.993	27.6403	27.2403	28.0166
HSP90AB1	26.1902	28.4815	27.8491	29.9692	29.1863	29.5683	29.617	29.4472	28.9672	29.292	32.0383	29.1289	27.2671	27.1402	29.7596	28.3693	29.0335	29.6555	29.4413	25.9532	30.503	27.4387	27.1658	28.6836	29.0899	28.2618	28.9025	29.0239	27.9957	28.1857	28.6742	26.321	29.1131	26.7355	26.7347	27.8244	28.156	29.515	29.4359	29.0572	26.6617	28.7461	28.9895	24.8509	28.1976	29.5382	28.0134	29.2025	29.389
HSP90AB2P	0	21.1309	21.9875	0	21.3455	0	23.3222	22.9128	0	21.9033	0	23.5362	0	21.3941	0	0	0	0	22.293	0	22.2272	0	0	22.565	0	0	0	21.8482	0	0	0	19.7776	0	20.8755	0	0	0	0	0	21.4085	0	0	0	18.1472	0	0	23.1607	0	21.7268
HSP90B1	29.4565	34.3236	28.5608	30.022	29.8302	28.8482	30.1594	31.6695	30.0958	29.8292	30.9538	30.7997	29.3577	28.8214	30.6143	30.0258	30.5864	31.7456	35.3234	26.2971	32.6467	28.3106	27.1794	29.5971	29.9366	28.2251	30.0725	28.8284	29.0179	29.3013	29.5564	27.0426	32.8562	27.7059	30.0734	32.6501	31.3189	30.0701	30.3014	29.1422	27.9664	31.1795	30.1964	25.5873	27.3346	29.2252	30.8799	30.5489	30.9533
HSPA1A	27.0777	27.8173	28.491	27.4385	27.5815	29.1386	27.7758	29.3413	27.4447	27.36	29.7543	27.8145	26.4456	26.7684	29.2224	27.7851	27.5466	29.3008	27.0602	28.0136	27.4502	25.2369	26.7488	26.6943	29.5619	26.5192	26.6972	26.7538	26.6868	28.3674	27.4246	26.964	27.5481	25.5219	28.6812	27.6946	27.7286	28.543	28.082	26.9876	25.981	28.7162	28.1027	23.6981	27.9727	29.5493	27.3253	27.7132	28.8611
HSPA2	0	0	0	0	0	0	0	0	0	0	0	0	0	0	0	0	0	0	0	21.8971	0	0	0	0	0	21.5698	0	21.0909	22.0722	0	0	0	0	0	0	0	22.2396	0	0	0	0	0	0	0	0	24.6445	0	0	20.2845
HSPA4	0	21.0167	23.1228	27.4679	21.5977	22.848	21.8626	22.3364	0	23.138	24.7792	26.3171	0	19.5377	22.426	22.9123	0	23.8137	27.1525	0	23.4826	0	0	21.3048	20.6487	19.7361	21.9409	0	20.4661	22.0684	21.7455	0	21.3248	0	21.0077	20.9297	21.6923	23.0345	21.777	21.6573	26.9064	22.4053	23.9697	0	0	23.9477	22.7182	23.1446	22.6809
HSPA5	27.1616	29.441	28.9855	28.3138	29.8006	32.1829	29.0053	31.306	29.7535	28.353	30.9793	30.6278	27.1112	26.7596	28.907	28.096	29.2861	30.0735	30.172	26.9075	30.2685	27.0998	29.4044	28.2041	29.3803	27.9724	27.9236	28.8818	29.1772	28.8347	29.3661	25.3388	31.2226	27.5296	27.5016	29.2233	30.8725	27.504	30.1241	32.2283	26.9735	31.9458	30.3318	24.2827	26.7013	29.9689	29.3296	29.2077	28.8652
HSPA6	25.7209	27.313	0	25.8253	27.521	27.554	28.1562	28.5526	27.3966	0	28.7814	28.9831	25.059	24.8604	29.4156	27.1075	27.061	28.9496	27.8566	25.2272	27.0544	24.7745	0	26.5409	26.8427	26.3735	26.6063	0	26.7027	25.4887	25.8651	0	0	24.4962	0	26.2136	26.8862	25.8888	27.4853	0	25.8846	27.6008	26.7308	22.6022	26.0781	25.1313	26.2496	27.0908	28.9043
HSPA8	28.4554	29.3201	28.7684	28.6817	28.257	30.1603	30.242	29.8035	28.8906	28.6568	30.7797	28.5756	28.0523	26.9081	28.9284	28.7259	29.4685	30.7176	29.8675	27.7568	29.4775	26.7559	27.6258	29.7774	29.6059	27.9685	28.0553	27.769	27.5694	29.0614	27.9983	26.2284	29.5129	30.1662	28.7934	29.2861	28.9613	28.7858	29.1951	29.0246	28.0636	29.1923	29.3081	25.3519	27.6593	29.4969	28.5086	28.5692	29.3601
HSPA9	24.1478	24.6358	24.4168	25.2147	24.4053	25.3454	25.1024	26.8683	24.8946	25.6933	28.1483	26.5559	23.315	22.4107	26.0416	24.6559	24.3607	28.0877	26.9771	21.7941	26.928	21.8117	22.4943	24.3508	25.5191	23.2098	24.2039	24.2889	24.9653	23.7302	25.1744	0	26.1412	0	25.2608	24.2272	26.672	23.9491	25.653	24.4131	22.956	26.2029	25.5236	20.3714	24.0895	25.8155	24.4067	27.0348	25.7125
HSPB1	27.0054	27.5595	28.5238	27.7174	28.1983	28.7978	27.3093	26.8407	26.891	28.1352	28.6884	27.497	26.4521	27.1142	29.7837	33.1347	27.1994	29.8268	28.0951	27.8972	27.0559	26.9159	26.6551	27.4621	28.1651	26.34	27.1286	25.7956	26.6849	28.4123	27.6974	27.5049	31.7469	26.1886	29.0979	28.4584	27.3781	28.6295	28.3926	25.686	26.9597	27.8938	27.8123	24.5511	27.5619	30.3887	28.363	27.5841	28.47
HSPB2	0	0	0	0	0	0	0	0	0	0	0	0	0	0	0	0	0	0	0	26.5664	0	26.0784	0	31.1559	0	0	0	0	0	0	0	0	25.0169	0	0	25.1332	0	0	0	0	0	0	0	0	0	23.6009	0	0	27.2608
HSPB6	0	0	26.2279	0	0	26.2058	0	0	0	0	0	20.3179	0	0	24.9551	24.3118	0	0	0	26.6575	0	0	23.6053	0	27.1669	0	0	0	0	23.7755	0	0	0	0	21.0088	23.5198	25.6788	26.6321	24.4654	0	0	25.0087	0	19.4802	21.9525	30.3988	0	0	0
HSPB7	0	0	0	0	0	0	0	0	0	0	0	0	0	0	0	0	0	0	0	0	0	0	0	0	23.8851	0	0	0	0	0	0	0	0	0	0	0	0	0	0	0	0	0	0	0	0	25.9709	0	0	0
HSPD1	24.5203	26.6923	25.9997	27.5917	26.4464	28.1303	31.4183	27.6481	28.6719	27.3181	28.3745	27.5096	26.9776	24.2855	27.1664	26.1662	26.5776	28.8586	28.7381	24.3199	28.818	25.1159	25.8672	30.6567	27.5809	27.178	26.8877	24.2911	26.4735	26.8601	27.2504	22.5713	27.6264	23.2908	25.4271	25.9866	27.4377	27.7146	28.1361	28.394	27.1553	26.6283	29.0268	23.7342	24.6079	28.0818	27.2855	27.9317	28.0328
HSPE1	24.4228	25.281	0	24.6697	24.5567	23.5234	26.7498	26.8868	26.5329	25.7446	27.2069	25.8118	24.0903	23.3625	25.9501	24.3035	25.9952	26.8719	26.7217	23.1713	26.3859	22.9344	22.0296	25.8324	25.5704	26.8522	25.9256	23.7721	25.8333	24.772	25.6534	21.3374	26.6311	24.2909	23.7404	25.7506	25.7878	24.8367	25.7498	24.9979	24.197	26.0789	27.7839	22.5936	23.1567	25.6054	24.6167	26.6097	26.799
HSPG2	25.7412	27.3392	27.8539	27.2319	24.8381	29.8	27.99	27.5256	27.6943	28.3955	28.0763	27.7277	25.5624	28.5063	29.2552	32.3851	27.9781	27.4824	28.369	27.6541	27.1108	25.8426	27.4924	28.1386	29.6661	27.1507	26.613	27.041	28.0661	28.4357	28.1872	27.4302	30.8933	31.5137	27.8118	28.5502	27.8696	28.5973	27.6859	25.18	28.9878	29.8425	27.6922	0	29.9861	28.8564	25.8861	29.1738	27.8989
HTRA1	26.2932	27.2827	28.7855	28.5195	25.6206	28.9403	26.1545	26.9337	26.3888	28.0564	28.7436	27.7688	26.1865	27.2255	28.3975	28.9658	26.5214	29.1325	28.6432	25.5064	26.8035	26.137	25.6011	25.3924	27.8692	25.9487	26.7889	27.6448	26.8762	29.8513	25.486	28.432	28.4064	30.4939	27.4099	28.3959	26.4493	27.6455	26.3634	26.1594	27.6093	27.0139	24.8523	0	29.5451	26.6004	26.916	27.8668	27.1743
HUWE1	0	20.9407	21.5546	21.1813	20.2301	21.1697	20.6764	20.9872	20.8844	21.4785	23.2948	21.0795	19.7249	18.5519	20.7881	20.9558	20.5788	22.798	22.4204	0	20.9277	0	0	21.4192	0	19.3976	19.9861	0	19.5937	20.6258	19.8691	0	21.5106	0	20.9228	20.9877	20.2691	20.5304	20.1731	0	19.4164	21.8398	20.8772	0	0	21.2232	20.3481	21.2018	0
HYOU1	19.6966	25.694	22.67	25.1273	24.185	23.0348	24.959	25.9979	26.0621	24.2182	29.8723	26.9646	19.227	20.5676	25.5384	24.0972	25.7714	27.2025	27.2988	0	26.605	19.5432	19.0897	24.5273	22.7517	23.3737	24.3668	22.9269	21.9072	22.5439	24.2352	0	29.0177	23.0668	22.325	23.2511	27.3229	23.8659	22.6575	25.1101	23.5619	25.0653	25.4485	0	0	0	25.5191	22.834	24.1208
IARS1	0	0	0	23.474	0	0	21.5429	0	24.006	21.3511	24.5981	24.1997	0	0	0	21.8921	0	22.9091	25.1591	21.4097	24.6146	0	0	0	0	22.859	21.5272	0	0	21.4089	22.7196	0	23.6643	0	0	0	23.3802	0	23.8195	25.1625	0	24.3115	23.8271	0	20.7618	0	21.1184	22.5803	22.5553
IBSP	28.1577	28.1342	28.5551	28.5571	27.8402	28.4986	29.5025	27.8012	28.1684	30.5914	29.7248	29.0938	28.1618	29.5096	28.1803	26.6496	29.3922	28.6358	28.0304	26.8699	27.8897	28.1834	26.194	28.3335	25.8827	26.6127	27.4278	28.0071	29.5679	27.1578	28.1879	27.1497	26.9424	28.5346	29.4991	26.5277	28.0214	25.9505	26.5067	26.6033	27.0312	27.9657	26.2035	0	27.0818	0	28.0961	29.5458	26.5615
ICAM3	0	0	0	23.786	0	0	0	22.1304	0	0	0	22.5568	0	0	0	0	0	0	22.637	0	22.6315	0	0	0	21.865	0	0	0	0	20.8846	20.9459	0	0	0	0	0	0	0	0	0	0	21.2219	22.6029	0	0	0	0	22.6651	23.1312
IDE	0	0	0	0	0	0	0	0	21.3758	0	0	0	0	0	0	24.5057	0	0	0	0	0	0	21.1066	0	0	22.5398	0	0	0	0	21.3289	0	21.4576	0	0	0	0	0	0	0	0	0	22.1104	0	0	0	23.2656	0	0
IDH1	22.4632	23.4958	24.5705	24.8601	23.6684	26.301	24.123	25.2043	25.4668	26.1108	27.6791	25.9071	23.0919	24.8451	25.6106	25.7171	24.92	26.9431	23.1711	21.436	26.1652	22.2694	21.0693	24.8278	25.8018	24.8686	24.0038	23.6581	25.8394	25.0842	26.7285	22.1433	27.433	24.3575	24.7919	24.255	25.677	26.0293	24.9218	24.3639	21.4533	27.0275	25.7416	23.2019	24.7148	26.4338	24.6185	25.2405	25.9453
IDH2	24.6267	26.1033	25.4554	27.1216	26.0548	27.1516	26.6451	28.8129	31.068	27.1165	30.0824	27.3941	25.201	23.9908	27.7709	26.1476	27.0554	27.2268	28.2946	24.585	27.4627	25.1938	24.654	26.8007	27.5506	29.8541	25.957	25.6972	27.9592	26.0546	27.5328	23.923	27.7718	25.7646	24.958	26.2263	28.4765	26.5715	27.6724	27.0922	24.633	28.4513	31.1865	21.5533	25.8793	29.8018	25.0212	27.7605	27.7521
IDH3A	0	0	0	0	0	0	23.8705	22.9605	23.7907	0	0	0	21.853	0	24.1227	0	0	0	25.9914	0	25.938	0	0	23.1425	22.0359	22.0522	0	0	22.6608	0	26.2433	0	23.3412	0	0	0	22.5381	0	23.2642	25.6778	0	0	23.4118	0	0	0	0	24.5791	0
IFITM5	27.0823	27.2512	0	26.8682	0	0	0	27.5953	0	26.5403	26.2411	27.0402	25.4319	27.3423	25.1993	0	25.7596	27.3047	0	24.8384	26.0377	26.0313	24.8685	27.0519	0	26.1864	25.5635	0	0	23.0163	24.7295	24.8731	24.0169	0	0	25.5354	24.7927	0	0	26.0786	0	26.8776	0	0	0	26.3278	0	26.5	25.6236
IGF2	0	23.1907	24.3127	0	0	24.1622	0	0	0	0	0	0	0	0	0	0	0	0	0	0	0	0	0	0	0	0	0	0	25.4476	0	0	0	0	0	23.3381	0	0	0	0	23.0385	0	0	0	0	0	0	0	24.6441	24.9816
IGFALS	23.5775	22.8669	26.0996	24.7835	20.3613	25.8556	24.9275	23.001	23.3636	22.6664	23.6868	24.5911	22.6372	24.4406	24.848	23.8605	22.3795	28.339	23.5317	25.6437	23.3941	21.6226	21.8578	0	25.3053	19.4381	21.5522	23.5001	24.3782	24.0834	24.1107	23.8334	24.3025	24.3981	28.2145	22.8807	23.7973	23.337	23.5424	18.9666	21.4497	25.4345	23.509	0	24.7699	22.7877	22.3841	24.57	22.7365
IGFBP1	25.196	0	32.6573	0	30.5089	0	26.6195	27.8492	29.1696	26.7081	29.1384	26.034	23.3872	28.7595	26.4249	27.7211	26.4797	29.0279	27.8161	0	24.4736	28.7146	27.4764	28.2706	24.3694	25.3136	26.4285	27.5737	26.9852	22.8364	27.662	23.7673	26.9496	24.6704	26.5349	24.6082	25.8166	25.4318	0	26.9333	23.4019	25.8076	25.8129	0	25.9462	23.6005	23.6033	26.1526	25.2153
IGFBP3	23.6059	24.9376	24.5825	24.7286	23.5959	23.2858	26.2997	24.0176	25.77	25.6964	25.7844	22.683	22.5606	24.3614	24.7551	22.6371	25.4433	27.0983	24.4808	22.0094	23.542	24.0416	23.4567	24.5746	23.6109	25.2624	25.2321	25.1183	25.4542	23.3788	23.282	25.1356	0	23.0542	27.4349	22.7046	23.5399	23.547	22.8911	23.2652	24.0415	25.4893	24.8762	0	24.5433	23.9689	23.4141	24.449	25.0773
IGFBP5	28.17	29.0572	26.27	28.7083	26.2316	27.404	27.7742	27.6836	26.2425	27.9967	28.7916	29.3617	28.7761	29.0167	28.6766	27.7835	28.2564	29.2426	28.9425	23.5789	27.7657	27.76	27.9134	26.0749	27.9622	26.4313	27.1193	28.0293	30.0325	28.7654	27.6245	28.5016	27.2878	26.533	30.6126	28.1052	27.8111	26.6392	27.5587	26.9941	26.9776	28.977	26.1251	22.969	27.1785	28.7587	28.5258	28.3886	27.6118
IGHA1	28.9622	31.2172	29.4741	23.6633	30.1565	31.2317	21.6313	0	31.2304	20.9726	0	24.4655	27.9036	22.4592	25.6941	28.1573	27.7046	0	0	31.3439	31.7274	25.5432	27.7319	28.2253	29.8424	26.8788	25.7954	0	24.6128	31.2168	25.1706	29.0153	34.9311	27.1726	31.7439	28.4176	33.4041	29.8448	32.841	21.9976	24.8359	32.3285	29.3538	25.4568	30.3461	28.9796	25.1176	27.4016	29.5836
IGHA2	0	0	0	0	0	26.1388	0	0	0	0	0	0	0	0	0	0	0	0	0	26.9584	0	0	0	0	0	0	0	0	0	0	0	0	23.0665	0	0	0	25.751	0	0	0	0	23.0912	0	19.5354	0	0	0	0	0
IGHD	0	25.2099	0	0	0	24.147	23.2416	23.3409	0	24.503	23.3878	34.2147	23.1784	24.4845	23.1209	0	23.4612	0	0	21.9959	22.2585	23.3911	23.0575	0	0	23.1607	22.2491	22.173	0	0	0	22.9325	0	0	0	23.1188	0	0	0	22.3694	0	22.2007	0	0	0	0	21.961	23.0864	0
IGHG1	30.8543	29.734	31.6026	32.3462	30.3069	34.813	33.3238	33.8019	33.0318	33.9709	35.7391	28.725	30.1779	30.2422	34.0038	31.8531	31.2354	32.2752	34.6267	32.8665	29.2023	30.1024	31.2891	33.1443	34.9543	29.7718	29.112	33.3757	31.1307	30.4447	30.3312	28.491	31.4357	32.3321	30.9696	32.4575	30.0134	31.1337	30.1678	34.4824	29.0774	32.0375	31.885	27.0716	32.6985	31.2253	29.951	31.8555	29.9453
IGHG2	28.4858	26.0797	27.132	23.5544	27.6655	31.9204	22.3823	0	28.1725	24.5434	25.6715	26.9844	26.4573	23.4451	25.7648	28.7463	26.7017	21.7451	24.6136	30.5163	26.8798	24.5821	25.2613	25.5476	29.988	24.9924	26.9629	22.4082	24.8146	27.156	26.7648	26.5897	27.7418	26.8251	27.1603	28.0595	26.9087	29.1584	29.5035	23.7773	24.1638	26.9001	28.8765	24.2079	28.37	27.9451	25.4493	27.4538	26.6609
IGHG3	27.8301	25.3178	32.91	37.008	25.8905	31.6018	0	29.416	27.2718	0	25.7501	26.0128	26.1896	0	23.9775	27.2512	26.2537	0	26.5713	31.418	29.1178	23.733	23.1932	24.3698	27.6596	23.5101	24.1637	24.1815	25.5288	26.9019	25.4306	26.0537	26.422	25.7649	25.9047	30.5712	26.2591	29.7992	26.3643	23.7759	0	25.3032	27.0724	22.4908	24.2567	25.8563	0	26.2214	26.4592
IGHG4	27.7369	25.9813	26.6957	0	25.7903	30.8348	24.5834	31.18	27.3767	28.1346	27.5554	25.7225	27.9958	24.6144	27.0771	27.0378	26.3411	23.6448	24.7468	31.6635	24.0171	24.39	24.0563	25.0703	28.9103	24.1926	26.0225	25.1016	25.1998	28.4106	26.6872	26.589	25.3418	25.2695	25.391	32.5827	26.9231	28.1789	27.9306	23.1378	0	25.573	26.9296	23.5452	26.3442	26.8095	0	27.4156	26.0387
IGHM	24.3023	18.7968	28.5268	19.7687	28.6824	28.1582	21.719	0	26.8204	20.6544	21.862	20.5346	26.7455	21.1326	22.1485	33.5399	23.7278	0	21.8217	28.6183	20.5551	19.3862	26.6365	28.2599	29.1196	24.4718	0	0	21.2881	25.5851	0	22.359	17.9878	27.1905	20.5518	25.2341	25.767	25.6111	27.9974	0	0	22.1515	28.9261	23.4391	25.5855	26.6833	22.6275	22.4449	29.0805
IGHV1-2	0	0	0	25.7529	0	24.5653	0	0	0	0	0	0	0	0	0	0	0	0	0	23.698	0	0	0	0	0	0	0	0	0	0	0	0	0	0	0	0	0	0	0	0	0	0	0	0	0	0	0	0	0
IGHV1-8	0	0	0	0	0	0	0	0	0	0	0	0	0	0	0	0	0	0	0	23.6054	0	0	0	0	0	0	0	0	0	0	0	0	0	0	0	0	27.1061	0	0	0	0	0	0	20.1618	0	0	0	0	0
IGHV2-5	0	0	0	0	0	0	0	28.8991	0	0	25.6987	0	0	0	0	0	0	27.3617	0	0	0	0	0	0	0	0	0	0	0	0	0	0	0	0	0	0	0	0	0	0	0	0	0	0	0	25.9648	0	0	0
IGHV3-15	0	0	0	0	24.4737	24.8934	0	0	0	0	0	0	0	0	0	0	0	0	0	26.3672	0	0	0	0	25.4775	0	0	0	0	0	0	0	0	0	27.6349	0	22.4114	0	24.8807	0	0	0	24.333	19.8642	24.3805	0	0	23.3302	0
IGHV3-33	0	28.1236	26.8254	26.7542	26.722	27.461	28.11	26.1749	25.613	27.4573	26.3622	26.8473	24.5109	24.0577	26.7564	22.6624	26.7237	27.2981	26.6023	28.2765	22.9707	24.0808	22.8178	29.6881	25.7683	0	0	0	0	22.902	0	0	24.4027	22.1593	28.0965	0	29.129	25.7977	0	26.6982	0	24.1233	24.2246	19.748	0	25.682	0	25.8117	24.8056
IGHV3-49	22.4486	0	22.4627	0	0	0	0	0	22.5607	0	0	0	0	21.0414	0	0	0	0	0	22.2111	0	0	19.1036	21.3857	23.9702	0	0	0	0	24.8974	0	0	21.2743	20.625	0	22.0601	20.8467	22.0087	20.6145	0	0	0	22.8114	0	23.0098	23.1753	0	21.488	0
IGHV3-7	0	0	0	0	0	29.6048	0	0	26.3314	0	0	0	0	0	0	0	0	0	0	26.5598	0	0	0	0	25.7024	0	0	0	0	22.163	0	21.4016	22.1837	0	0	0	0	22.9922	24.852	0	0	26.7733	25.0553	17.5281	24.0379	0	0	0	22.2001
IGHV3-74	22.8847	0	0	0	0	23.0259	0	0	24.0255	0	0	0	0	0	0	0	0	0	0	24.0405	0	0	0	22.9738	24.8799	0	0	0	0	0	0	0	20.7497	0	0	21.4303	0	21.9921	22.8847	0	0	29.627	23.6994	0	0	22.3345	0	0	0
IGHV4-39	0	0	0	0	0	0	0	0	0	0	0	0	0	0	0	0	0	0	0	25.8725	0	0	0	0	0	0	0	0	0	0	0	0	0	0	0	0	0	0	0	0	0	0	0	21.5017	25.7104	0	0	0	0
IGHV5-51	0	0	0	0	0	0	0	0	0	0	0	0	0	0	0	0	0	0	26.8466	0	0	0	0	0	22.7275	0	0	0	0	0	0	0	0	0	0	0	0	0	0	0	0	23.2266	0	0	21.2678	0	0	0	0
IGKC	29.1056	26.104	28.6017	32.1685	29.2694	31.4144	31.3124	33.0027	30.0538	32.5076	28.8287	27.2932	27.8967	26.8349	33.5631	30.1404	32.3774	30.3735	31.7135	32.3247	31.9026	30.469	27.2389	31.6123	32.4159	25.4554	27.2273	32.3455	30.9494	29.4981	27.3337	27.7709	31.7976	29.0344	31.2181	31.9524	32.2381	31.587	30.6978	26.3529	28.9635	28.1638	29.1573	25.6838	31.2331	30.1188	27.7105	28.339	28.9989
IGKV1-33	0	0	0	0	0	0	0	0	0	0	0	0	0	0	26.9371	0	0	0	0	0	0	0	0	0	0	0	0	0	0	0	0	0	0	0	0	0	0	22.8237	0	0	0	0	0	0	0	0	0	0	0
IGKV1-5	0	0	27.3655	0	0	0	0	0	0	27.7488	27.5985	0	0	0	0	0	0	26.2826	0	25.2897	0	0	0	0	29.6256	0	0	0	0	0	0	0	0	0	25.6841	0	0	0	0	0	27.8949	0	0	0	0	0	0	0	0
IGKV1-8	0	0	0	0	0	22.3653	0	0	0	0	0	0	0	0	0	0	0	0	0	24.0381	0	0	0	0	23.5471	0	0	0	27.5746	0	0	0	0	0	0	0	0	0	0	0	0	0	22.2086	0	0	0	0	0	0
IGKV2-24	0	0	0	0	0	0	0	0	0	29.5938	0	0	0	0	0	0	0	0	0	25.9746	0	0	0	0	0	0	0	0	0	0	0	0	0	0	0	0	0	0	0	0	0	0	0	0	0	0	0	0	0
IGKV2D-28	26.5965	0	0	0	24.4811	27.4553	0	0	26.1393	0	0	0	0	0	0	25.5722	0	0	0	27.0141	0	0	24.681	0	26.5614	23.921	0	0	0	0	0	0	0	0	23.484	26.4922	0	26.1044	25.298	0	0	0	26.4765	22.1419	26.4049	25.9813	21.5765	22.8254	0
IGKV2D-29	0	0	0	0	0	25.4061	0	0	0	0	0	0	0	0	0	0	0	0	0	27.171	0	0	23.0781	29.7463	25.6359	0	0	0	0	0	0	0	0	0	0	0	0	23.8537	0	0	0	0	0	0	0	0	0	0	0
IGKV3-11	26.393	0	25.9816	0	26.3497	28.7183	0	0	28.3759	0	26.324	0	26.6496	23.2872	0	28.0724	0	26.9964	0	29.2713	25.3503	0	27.7699	25.5018	28.4024	23.0431	0	0	0	25.4542	0	0	28.8049	26.1891	26.29	26.1879	25.6383	26.9207	27.195	0	0	0	27.6759	22.6923	26.9325	27.2419	0	0	25.1682
IGKV3-20	26.6076	23.8941	26.8977	27.2763	27.1879	29.4171	0	0	28.2755	0	0	0	24.8295	24.6999	0	27.5492	0	0	0	29.4921	25.4411	0	24.9323	0	29.482	23.7288	23.5216	0	22.8437	24.5232	0	22.4246	25.384	27.3233	0	31.6458	26.1811	27.0261	25.5918	0	0	23.2604	28.247	23.6142	29.1907	26.4602	0	0	0
IGKV3D-15	0	0	0	0	0	25.2246	0	0	24.0009	0	0	0	0	0	0	0	0	0	0	25.1083	0	0	0	0	25.1911	0	0	0	0	0	0	0	0	0	0	0	0	22.4265	0	0	0	0	24.4305	0	0	0	0	0	0
IGKV4-1	22.9585	0	24.759	22.4563	24.5527	26.9312	0	0	25.6347	0	22.0563	22.5463	0	21.3443	0	23.2936	0	30.5923	0	26.1868	23.4691	27.4669	21.8938	0	26.081	0	0	0	0	24.3929	0	23.0958	21.938	22.1736	0	23.0519	23.2908	24.3823	23.833	0	24.3185	22.0392	26.8102	20.2055	24.2812	23.6091	22.5298	22.8172	23.2188
IGLC1	23.8632	0	24.8999	25.7613	0	24.9531	0	0	22.8201	0	0	26.8739	0	0	0	0	0	24.1046	24.3994	26.1976	0	0	24.7731	0	24.8806	0	0	0	0	23.1937	0	0	0	0	0	22.5528	0	23.4154	23.8106	23.9693	0	0	0	20.0145	23.023	27.5094	0	0	0
IGLC2	29.9312	29.9423	30.3312	0	27.3085	32.8741	25.3714	23.8927	29.7961	25.5141	33.0132	28.8163	29.9484	28.1166	27.3503	29.4546	27.1195	0	22.8816	31.4407	27.115	23.8982	29.4257	28.919	30.5686	27.7547	30.275	23.99	24.7887	32.2542	29.2192	29.5486	29.295	25.2939	25.0655	26.7481	27.3273	30.2379	30.0308	34.0839	25.5416	32.481	28.6401	24.5878	29.4306	29.0194	27.8983	30.5786	30.8823
IGLV1-47	23.5132	0	24.3781	0	24.9616	25.8539	0	0	25.1559	0	0	0	23.1483	22.7517	0	23.3298	23.205	0	0	26.928	23.3354	0	0	22.778	24.3341	22.9868	0	0	0	23.5347	0	0	0	22.7633	0	0	24.1315	24.1928	24.6524	31.5471	22.1388	0	0	20.0234	26.8614	0	0	24.2706	0
IGLV2-8	0	0	24.6894	0	24.3902	25.1753	0	0	0	0	0	0	0	0	0	22.3448	23.1356	0	0	0	0	0	0	0	0	0	0	0	0	28.9714	0	0	0	0	0	0	0	0	0	0	0	0	0	0	25.7272	0	0	0	25.1989
IGLV3-25	0	0	0	0	0	0	0	0	0	0	0	0	23.3997	0	24.0793	0	0	0	0	25.9354	0	0	0	0	23.1776	0	0	0	24.1333	0	0	0	0	0	23.2458	0	0	0	22.6361	0	0	0	0	0	23.8748	0	0	0	0
IGLV3-9	26.5832	28.5351	0	26.9425	26.6269	26.994	0	26.2349	26.0592	0	26.8342	25.8553	26.5734	26.62	0	25.6798	0	0	0	26.009	27.5706	26.522	25.9775	26.4682	26.0609	26.1976	25.7567	26.7041	0	0	0	0	0	0	26.4819	0	0	27.5529	26.4264	26.1238	0	0	0	20.5952	26.6727	25.4908	26.3368	0	26.2286
IL17D	0	0	24.2034	0	0	23.7313	0	0	0	0	0	0	0	0	24.079	0	0	0	0	23.1268	0	0	0	0	23.6406	0	0	0	0	0	0	0	24.2378	0	0	0	20.9972	0	0	0	0	0	20.4082	0	21.3891	0	0	0	0
ILF2	21.7356	23.8066	22.1963	22.4155	21.0313	23.5448	23.4773	23.8043	24.9798	25.0908	27.1274	24.2533	23.3239	20.6739	24.1672	23.5448	24.6976	24.6217	25.6384	23.594	24.7656	22.7423	19.4879	22.2448	23.5876	23.2246	24.102	23.6103	24.6812	22.4338	24.6701	19.4971	24.6129	0	22.5032	25.1037	23.9419	23.6572	23.5067	23.1757	18.9313	23.2626	25.4124	0	21.6449	24.2324	23.7739	25.2356	24.0742
ILF3	0	22.584	23.4497	22.8943	21.6756	0	0	23.76	23.6353	22.9469	23.932	22.7932	21.8823	20.1527	22.5408	0	22.5289	23.7233	24.7508	21.1532	23.1988	0	0	0	23.262	22.3398	21.5592	0	0	0	20.7444	0	19.9154	0	0	0	0	22.2828	22.8435	21.6935	0	0	0	0	21.0912	22.0644	22.2613	22.3425	22.8477
ILK	22.3049	20.6041	22.8211	22.9752	22.2809	23.3664	22.6008	22.1938	21.2824	23.6616	23.9728	22.3996	19.8829	20.6669	24.3808	23.8647	22.7339	22.24	22.927	21.3004	0	0	0	21.6699	22.7742	21.2426	21.4062	22.8109	0	21.8591	22.5935	0	22.5461	0	22.4058	0	21.9028	23.0448	0	20.1662	20.2169	0	24.683	0	21.8017	21.9726	0	21.777	22.2079
IMMT	0	0	0	0	0	23.1553	0	22.4485	0	0	24.6116	0	0	0	23.6827	0	0	0	0	0	0	20.7927	0	0	22.7456	0	0	0	0	23.4962	0	0	24.113	0	0	0	0	0	0	0	0	0	21.748	0	0	24.2736	0	0	0
IMPDH2	22.947	21.4722	0	0	0	22.5505	23.8124	23.0015	25.1924	21.2399	25.396	20.9697	21.9445	21.0592	23.1294	24.313	22.5367	25.3824	25.2484	20.7992	25.2548	20.6002	22.0119	22.1396	23.5735	24.1655	23.3039	0	21.9819	23.289	23.573	0	25.2592	0	22.3965	22.302	22.4118	22.8256	22.3481	21.8506	23.1309	21.5326	22.6429	19.4613	21.9436	22.5899	22.0124	23.8109	23.6465
INF2	0	0	0	0	0	0	18.8413	0	0	0	22.8735	0	0	0	0	0	0	22.3041	0	0	0	0	0	0	0	0	17.9446	0	0	0	0	0	0	0	0	0	0	0	0	0	0	0	0	0	0	0	0	0	0
INSRR	0	0	28.0993	27.8693	27.8606	0	25.9813	0	27.0533	0	27.2203	0	0	0	0	25.3684	0	0	0	0	26.3623	0	0	0	0	0	0	0	25.8033	27.6185	0	0	26.8503	26.0652	27.6138	27.2801	27.0094	26.1194	0	0	0	0	26.7471	0	0	0	0	27.1396	0
INTS1	0	25.1443	0	25.7656	0	25.8744	25.7326	25.7896	24.9477	0	25.7361	26.4992	0	0	0	24.7466	0	27.4652	26.8918	0	0	0	0	24.9908	25.986	24.2933	25.4551	0	25.0512	26.3945	26.0929	0	25.1858	24.0001	0	25.2821	24.5287	25.5733	25.8927	23.8615	0	23.4009	26.8276	22.2179	0	25.8294	0	0	27.2653
IPO5	0	22.9983	0	20.0056	20.9255	23.3717	20.4849	22.8001	21.8378	22.2277	24.3959	22.3155	21.522	20.8485	23.4488	23.0334	24.8717	23.395	23.4742	0	21.0868	0	0	0	22.5539	20.1714	20.4919	21.7409	20.8342	21.7837	22.6352	19.9986	23.4867	23.1521	21.6138	22.6181	22.3967	20.4376	22.2713	21.5677	19.2363	22.8715	22.3877	0	20.8498	21.0131	20.3231	22.549	22.0077
IPO7	0	19.9821	0	20.5075	20.9858	20.8992	20.8761	21.1444	20.1678	22.1288	0	23.4323	0	0	21.6127	20.0852	20.6055	22.3055	21.7062	0	21.604	18.6907	0	20.3647	21.1492	0	0	20.6823	0	19.91	0	0	20.5432	0	0	0	0	21.3	20.839	19.9651	0	20.5541	20.2697	0	19.3054	22.6414	20.362	19.5826	20.6679
IPO9	0	0	0	0	0	0	0	20.1075	20.4673	20.9852	23.9875	20.6752	20.1051	0	20.7825	0	0	0	0	0	19.2318	0	0	20.1053	20.4619	0	0	0	0	0	0	0	20.1694	0	0	0	0	0	21.1348	0	0	0	0	0	0	0	0	0	0
IQGAP1	22.8628	26.4826	27.4321	25.9209	26.4934	27.0513	26.8248	27.3714	26.8767	27.554	29.1079	27.3929	27.0141	28.6615	26.7746	27.8906	26.8727	28.0208	27.3388	25.8302	26.4154	24.5343	24.6798	26.0711	28.0035	26.3275	26.3583	25.7449	25.6294	27.2254	29.5203	23.2573	28.33	25.0593	26.0519	25.7646	27.0434	26.5526	27.1098	25.5841	24.3343	27.2565	27.0943	20.2352	26.825	27.8026	28.286	31.0223	27.579
IQGAP2	0	19.1377	0	0	18.1414	0	18.094	18.8784	0	19.8931	20.7233	0	0	0	0	0	0	20.6005	0	0	20.4743	17.0731	0	0	0	0	0	23.9694	0	0	0	0	0	0	20.2288	0	0	0	19.0337	0	0	0	20.1332	0	0	0	0	0	19.4537
ISG15	0	0	0	0	0	0	0	27.5409	0	0	25.5991	25.4681	0	0	0	0	0	0	0	0	0	0	0	0	0	0	21.9506	0	0	0	0	0	0	0	0	0	23.4856	0	0	0	0	0	0	0	0	0	0	23.0725	0
ISG20	0	21.0541	0	0	0	0	0	22.5099	0	0	24.9943	0	0	0	0	0	0	0	22.6941	0	23.181	0	0	0	0	0	0	0	0	0	0	0	0	0	0	0	0	0	0	0	0	0	0	0	0	0	0	0	20.188
ITGA1	0	0	0	0	20.399	0	0	0	0	0	23.876	0	0	0	23.7865	23.0752	0	21.5866	0	21.1312	0	0	0	21.751	21.8438	0	0	0	0	0	20.8552	0	0	0	0	0	0	0	0	0	0	22.022	0	0	0	0	0	0	0
ITGA2B	21.664	21.5594	24.7171	0	24.6577	25.0097	27.3029	23.8868	25.0722	24.7117	22.1682	22.9918	22.1457	0	27.3422	22.8747	22.5837	24.8481	0	0	22.9914	19.5679	22.9772	26.7473	23.4676	23.8275	22.7448	23.533	0	22.5523	0	0	24.5954	22.5072	23.532	24.1049	0	23.8279	24.0815	20.7565	23.7801	0	29.0695	0	0	26.5342	23.5273	23.1545	24.3413
ITGAM	20.7848	21.0581	23.7963	26.6793	22.8048	26.1002	26.346	23.292	25.2909	24.4817	24.5271	24.1862	23.4537	19.9681	22.3219	23.9649	23.8493	24.7347	24.2299	23.5011	26.9988	19.5887	20.4859	24.2246	24.9494	23.7552	21.1825	20.3332	20.6697	24.6148	23.5118	19.227	21.2877	23.748	21.5838	23.627	21.1772	28.2709	25.0962	22.1784	21.8597	21.86	24.984	19.7889	23.279	25.3716	22.4146	21.9956	25.9423
ITGAV	0	20.5545	0	0	0	0	20.1592	19.8122	0	0	22.1172	0	0	0	21.071	0	20.055	22.5909	21.5339	0	0	0	0	0	0	0	0	0	0	19.7551	0	0	21.4765	0	0	0	0	0	0	0	0	20.3074	0	0	0	0	21.0549	0	0
ITGB1	20.3544	20.2224	24.1905	22.1821	22.5787	22.9371	21.598	22.8088	22.3519	24.4037	24.0467	22.8355	0	23.1192	22.9821	20.8945	22.4341	24.0459	0	21.1517	0	20.2095	20.2483	20.7577	23.9106	18.9259	23.4417	22.974	22.177	21.9308	22.7897	0	21.4391	0	22.7011	22.4551	23.6472	23.5089	21.4284	19.2917	19.5558	23.3033	21.1281	0	23.4643	24.5672	22.9757	22.8445	21.3285
ITGB2	0	0	22.1689	0	21.2119	0	0	21.5823	23.3904	22.1913	23.1175	24.6852	0	0	0	0	21.4246	24.7402	0	0	21.5017	0	0	0	22.1818	23.1697	0	0	0	26.4505	23.1718	0	22.2896	0	0	0	0	23.4832	21.2664	0	0	21.4775	23.013	0	22.4941	25.3788	25.2859	0	25.7758
ITGB3	0	0	0	0	0	0	0	24.6554	0	0	0	0	0	21.8495	25.5872	0	0	0	0	0	0	0	0	0	0	0	0	0	0	0	0	0	22.4602	0	0	0	0	0	0	0	0	0	25.3496	0	0	0	0	0	0
ITIH1	24.5242	26.4593	28.0534	27.8786	26.1022	27.9035	26.7571	23.6743	25.5253	27.2502	27.3939	26.9437	24.9223	27.5322	27.4665	27.0137	26.5332	27.1118	26.2826	27.8461	26.4958	25.2999	23.9106	27.066	28.0307	24.0545	24.1572	26.3311	25.4572	25.7572	26.1885	24.7498	28.8594	27.0213	26.7705	26.4403	24.2429	27.5779	27.0649	23.4984	23.7399	28.0276	26.326	20.3006	26.3056	27.349	25.1757	28.4475	23.6817
ITIH2	35.8543	32.2177	30.9256	30.1252	31.186	30.4544	32.4833	31.8933	32.2988	28.6298	27.8618	30.0153	32.1592	32.3455	32.4142	32.0086	33.6602	33.3105	30.3851	32.1945	32.8198	30.762	30.6846	33.1956	31.4182	31.3996	32.1503	32.0552	30.9455	28.9742	31.0558	31.0778	30.8116	31.0107	33.4335	29.4022	31.2829	32.4984	30.4752	31.5182	33.5482	28.9174	30.3483	22.2598	31.9962	31.8396	32.4438	32.7521	32.8327
ITIH3	0	0	24.9746	0	23.8684	0	0	22.441	0	0	0	0	21.0057	22.5659	21.9524	0	0	0	0	24.0151	0	20.8321	21.4868	22.4518	21.4291	0	0	0	0	0	0	0	23.4211	0	23.7317	0	0	0	0	0	0	20.1444	22.2296	0	0	0	0	22.261	0
ITIH4	25.2728	24.386	28.4811	26.4968	27.642	31.6826	26.3588	27.4036	26.5576	26.5121	27.3212	26.9716	25.9703	27.2032	27.7742	26.5493	27.1385	27.1045	26.4242	27.8525	27.1889	26.288	28.2719	26.6012	28.47	25.301	25.5806	26.625	25.3352	25.0309	25.6968	25.0553	26.5826	26.4723	27.6552	27.0692	25.9787	27.4917	28.6769	29.6247	24.6272	27.4767	27.1736	19.4355	26.5557	28.3891	25.5299	27.9604	25.6779
ITIH6	21.7952	0	0	21.7702	0	0	0	0	0	22.7483	0	0	0	22.6526	23.9426	24.3097	22.1094	0	0	0	0	0	0	0	21.6089	0	0	21.9638	0	25.5434	18.9528	0	24.7658	27.1319	0	0	21.8131	0	0	0	0	0	0	0	23.734	22.906	0	22.8917	0
ITM2B	22.6183	24.013	23.9166	21.9755	21.7282	23.7057	19.7323	21.3903	22.5836	23.4056	22.2115	21.6405	22.1784	23.7597	21.2731	22.6906	21.688	22.3422	24.0876	22.7257	22.2736	22.0684	0	20.6512	22.8506	22.586	21.7073	23.3334	0	18.91	21.6207	21.4376	21.1661	21.7611	21.0805	0	23.358	21.9943	23.2551	21.5249	0	21.7009	21.1129	0	22.123	22.0948	22.5536	24.3466	22.6444
ITPA	20.4687	20.9826	20.7688	0	21.2282	20.5721	0	21.5621	21.292	21.0956	23.4845	0	0	20.3844	0	20.7627	0	23.3613	21.945	19.5747	21.066	19.2106	19.3899	19.9703	21.8742	19.8625	19.152	0	0	19.9744	20.8509	0	21.1507	19.9852	0	0	20.3501	21.4886	0	19.8832	19.3635	21.9177	21.9508	0	0	0	0	0	22.0565
JCHAIN	0	27.5199	24.7112	0	24.6707	23.7763	0	0	25.7992	0	0	0	22.1214	0	28.7654	29.3306	0	0	25.1332	27.2686	26.5782	0	22.5623	26.2227	24.8212	0	23.6684	0	0	0	22.7508	0	30.3106	24.9837	29.4698	0	30.1786	21.3993	27.7685	26.4921	0	29.5116	23.9982	22.7587	0	26.4484	0	22.3793	25.2052
JTB	0	0	0	0	0	0	0	0	26.7006	0	0	0	29.7588	0	0	27.1826	0	0	0	25.8565	0	0	26.1636	25.31	0	25.3197	26.0295	0	27.5551	30.0168	26.8113	26.8339	27.2237	26.8761	0	27.9768	26.4405	0	0	0	26.4628	26.3469	27.6709	0	0	0	0	0	0
JUNB	0	0	0	0	0	0	28.0642	0	0	0	0	0	24.5489	0	0	26.0215	0	0	0	0	0	25.5757	0	0	27.1342	0	0	0	0	0	0	0	0	0	0	0	0	26.1785	24.7255	0	0	0	25.5749	21.2642	0	25.3796	25.2115	0	0
JUP	25.4665	25.0773	22.9392	25.2002	24.7665	24.9404	26.9175	24.5992	24.423	23.6568	25.4891	25.5252	25.4225	23.8073	23.152	28.8299	24.131	25.6561	28.7207	25.914	22.4287	26.7781	25.7737	23.371	25.318	24.3669	22.6986	24.6361	25.7312	19.9519	25.5366	26.7367	26.1191	24.0972	24.2789	24.5203	24.506	26.7719	24.4128	24.9585	23.2292	26.2802	26.6428	26.3453	24.2199	27.8837	28.4606	25.0008	20.3621
KANK2	19.919	20.9566	21.5227	0	0	23.5004	22.2101	0	20.907	21.993	22.4687	0	0	19.4695	22.4741	20.5571	21.9139	23.1328	21.2614	19.5516	20.6668	0	21.012	21.4464	22.5218	0	20.4504	20.3065	18.9139	19.6104	19.8591	0	21.1915	0	21.5883	20.6473	20.6606	20.6539	21.2997	0	21.0311	21.3695	20.2249	0	21.5731	0	20.4819	21.5458	20.4197
KARS1	19.8551	21.277	21.1438	22.8964	21.7543	23.6692	22.1035	21.5607	23.2082	21.0309	23.0535	23.5852	19.8491	0	22.385	22.314	21.405	22.9644	23.662	19.7579	24.3645	19.0855	21.1485	21.1217	21.3973	21.1697	21.0938	19.4835	0	19.4294	22.8331	0	23.7483	20.9306	0	20.1895	19.9191	22.1778	21.3712	22.2957	20.4054	23.3416	22.7644	0	20.7452	22.6031	20.7979	22.4353	22.5201
KCNAB2	0	0	22.5484	0	0	0	0	0	0	0	20.2867	0	0	0	0	21.9271	0	0	0	0	0	0	0	0	0	0	0	0	0	0	0	0	0	0	0	0	0	0	20.3202	19.3493	0	0	0	0	19.4453	0	19.5829	0	21.4415
KCNH8	0	0	0	0	0	0	0	0	0	0	0	0	0	0	0	0	0	0	0	0	0	0	0	26.3893	25.663	0	26.9374	0	27.8415	0	26.1744	0	0	28.1703	26.5215	28.3274	26.4821	0	0	0	27.2197	30.2497	28.5251	0	0	0	0	0	0
KCTD12	20.8515	25.6658	25.2053	26.7309	26.0767	27.6603	26.996	25.3394	26.3557	25.4461	25.7743	26.7533	24.0667	26.9695	27.2287	24.989	25.9589	26.214	25.9871	22.2759	26.2814	24.3703	25.5779	27.0366	24.4818	23.8455	23.3187	23.7372	26.5734	23.9048	26.3704	23.4701	26.274	21.4969	25.4105	24.837	24.3817	25.3084	24.921	25.7636	24.6155	26.3549	25.9914	18.4087	24.6627	25.4243	24.4507	26.8364	26.3431
KCTD16	20.4895	21.7618	0	25.7227	21.6611	24.3558	22.6166	20.1936	0	23.5678	22.801	22.4621	20.9105	22.0784	23.5381	0	22.4298	0	22.4084	23.8081	24.4958	20.5147	21.5431	21.9836	22.418	0	0	21.5982	21.6693	21.1936	21.0104	0	23.3423	22.9243	23.0104	22.334	21.995	25.4173	22.232	0	20.8302	22.1527	22.7015	0	22.2854	23.8151	20.9547	22.7578	0
KDM6A	0	0	0	0	0	27.5825	0	0	0	0	0	0	0	0	26.6311	0	0	0	0	25.4648	0	0	0	0	0	0	0	0	0	0	0	0	0	0	0	0	0	0	0	0	26.886	0	0	0	0	0	0	0	0
KERA	19.9129	0	0	0	0	0	0	0	0	0	0	0	19.8237	19.9243	0	0	0	0	0	22.2759	0	0	0	0	0	0	0	0	19.4988	0	0	0	0	0	0	0	0	0	21.9538	0	0	0	0	0	21.9568	23.8917	0	0	0
KHDRBS1	19.7424	20.5044	0	0	0	22.945	20.3185	22.6452	0	21.9243	23.9473	0	0	18.7073	22.2868	0	21.7869	23.2975	0	0	0	0	0	0	22.4147	0	0	20.0636	19.9655	21.0037	19.9253	0	22.0049	0	0	19.6023	0	0	0	0	0	21.8942	0	0	0	0	20.0355	20.5201	21.6292
KHSRP	0	0	23.693	0	0	0	0	24.7304	24.9646	0	26.4087	0	0	0	23.9218	23.5684	0	23.7159	25.2642	0	25.879	22.0908	21.7848	22.6919	23.764	22.2697	23.0597	0	22.2026	22.7875	23.6198	0	23.2343	22.0404	0	22.5326	22.6391	23.9454	24.2142	23.1494	0	23.7584	24.157	0	0	0	0	23.4198	24.3924
KLKB1	0	0	24.2399	0	0	27.5412	0	0	0	0	0	0	0	0	23.7759	23.0028	23.8815	0	0	25.217	0	23.1819	25.4019	24.6443	24.6389	23.3329	0	0	0	0	0	0	0	0	0	0	0	23.9345	25.2526	26.3442	0	0	0	0	0	24.8022	0	0	0
KNG1	29.2726	30.9412	29.3715	31.0815	29.8921	53.8858	31.0824	29.8221	29.1103	53.6503	53.7006	30.5129	32.5109	31.9683	29.9325	29.5847	29.0514	30.5101	31.0103	29.3513	30.8848	30.728	29.8758	29.7542	28.907	29.459	28.1781	32.3381	31.1181	30.7942	31.9565	29.3182	30.249	27.7254	53.5286	30.0069	28.5314	30.1852	30.1054	29.4661	28.5234	30.6996	28.9518	26.4244	30.6341	29.6156	31.2643	53.5405	29.3116
KPNB1	21.4933	23.0443	23.6012	26.786	22.7703	24.9308	24.3806	23.346	23.5183	24.714	25.8271	24.516	22.0411	20.3924	24.3897	24.0199	24.3203	26.1884	24.9325	21.5233	27.0249	21.0657	21.6142	23.7996	23.5748	22.591	23.3844	21.8057	22.8309	23.4586	23.1565	21.0513	25.3992	21.6481	23.2331	23.8851	25.2179	26.6174	24.4363	24.0033	21.139	24.1807	24.7784	0	21.3638	24.9699	22.592	23.7903	24.8597
KPRP	24.4868	24.1371	27.0397	26.3574	27.113	28.2116	24.3245	27.0956	29.4784	25.9741	27.891	28.1967	25.9753	23.7429	0	26.3918	26.5488	0	26.8921	27.9814	26.3126	25.8819	27.3386	26.5351	28.2549	26.3509	26.4687	26.7176	25.65	26.0937	25.3538	26.3393	26.1659	27.0372	0	24.6044	26.4371	26.1258	27.3565	25.0102	26.0791	27.9834	29.5541	25.9797	28.6162	26.9739	25.6119	0	27.024
KREMEN2	28.4797	30.7231	30.8073	30.3347	29.5473	26.8372	25.8212	28.7237	30.9168	30.0677	31.3335	30.9838	28.0399	29.1874	28.6697	25.9419	30.3698	29.1675	30.742	30.2173	29.1242	29.8657	29.905	27.7159	27.8184	29.4933	29.6838	31.2072	32.4368	30.7802	31.1889	30.1397	30.2556	30.941	27.7268	31.9378	31.4172	29.1905	28.2551	28.9746	29.1712	30.02	30.5605	22.606	30.7755	29.7566	29.1282	28.5182	27.9708
KRT1	34.0154	32.7617	34.7413	34.6397	36.6001	37.0066	35.8669	34.4612	33.0088	32.4083	35.4381	33.7172	35.531	34.4256	33.1133	36.1406	33.4081	33.9715	34.7217	35.7093	33.1572	37.4811	35.591	33.076	34.4539	33.5631	33.0716	35.2815	32.5935	33.7887	35.2711	34.8462	34.7478	33.1685	33.7457	31.9282	37.1589	35.8752	37.0765	35.0296	33.2994	35.6093	34.5909	34.9161	35.25	34.5146	36.4001	33.8093	32.9556
KRT10	34.315	33.492	33.3721	32.579	34.1741	35.7987	37.2752	34.7641	33.0839	32.5036	33.0092	33.7693	34.0765	32.2965	33.4444	36.4785	32.9548	33.8472	35.6956	33.729	30.8092	35.0785	34.3431	34.8282	34.1227	33.9025	33.5732	32.5493	31.6738	32.7577	33.2813	35.9467	34.6656	32.4592	33.5903	32.8035	35.2847	32.7752	35.8356	33.1365	35.0754	36.7979	34.0212	35.0919	32.3822	34.1624	34.6341	31.6938	32.9447
KRT13	0	0	0	0	0	23.7941	25.2767	24.7895	21.5416	0	0	0	23.3981	0	0	0	0	25.6025	0	0	0	0	0	0	0	0	0	0	0	0	0	0	24.6809	0	0	0	0	0	0	0	0	0	26.0985	20.8566	0	0	0	0	22.6731
KRT14	61.0097	60.8514	58.321	63.1708	61.6722	64.9851	65.3935	61.2386	61.1289	65.5058	64.9675	63.3239	60.3185	58.6878	60.293	65.5635	60.3366	61.5898	62.7117	59.7145	60.7199	63.0877	62.5436	55.1215	55.8473	57.7253	59.0989	56.3164	57.7381	53.2755	56.4328	57.2047	57.4448	52.8196	55.1229	54.2581	55.1917	60.0305	58.6632	58.0281	53.8601	58.5845	61.1231	64.6249	60.1555	63.7768	61.6544	56.1695	56.1901
KRT16	30.8934	28.3562	25.895	27.9356	28.544	31.2102	31.0509	28.6694	28.1914	26.5271	30.1018	27.4618	28.2914	27.2662	26.4525	34.6389	27.4809	28.2092	30.592	29.0854	27.3034	32.5614	30.7591	27.9294	28.1568	29.8383	28.0892	28.3969	28.8453	25.3976	28.8238	28.6857	31.5	27.2483	29.338	27.8982	28.4028	30.2525	30.334	29.9472	28.2295	29.147	31.4893	30.9724	28.0435	33.0826	31.7202	25.4159	26.2286
KRT17	25.5173	23.5038	0	0	0	24.5824	25.8334	24.0911	22.1617	0	26.7455	24.0849	23.0316	23.3172	0	30.6153	0	0	26.5985	23.9663	21.163	27.3698	25.8866	0	24.7696	24.5934	21.9066	22.787	23.9704	0	24.7359	26.202	25.3045	0	24.4863	24.3008	26.1441	25.2471	25.4534	25.3319	21.9634	27.2206	27.3488	27.5758	25.0919	30.2509	29.4642	22.1807	21.8238
KRT18	0	0	0	0	0	0	0	0	0	0	0	0	0	0	0	0	0	0	0	0	0	0	0	0	0	26.7724	0	0	0	0	0	0	24.7059	0	0	0	0	0	0	0	0	0	0	0	0	0	0	0	0
KRT19	0	0	0	0	0	0	0	0	0	0	0	0	23.8543	0	0	25.0061	0	0	0	0	0	0	0	0	0	0	0	0	0	0	0	0	0	0	0	0	0	0	0	0	0	0	0	20.6029	0	24.0456	0	0	0
KRT2	59.6273	33.6097	33.3331	32.7764	31.2375	57.4451	59.5023	56.2484	31.9715	30.1564	57.3089	32.2907	56.6761	57.2037	31.329	57.8442	31.0667	32.2461	63.109	61.9279	30.6248	56.8247	56.5859	54.7836	30.9294	32.8509	30.0994	56.2838	30.1059	30.7073	58.6093	59.6401	59.39	30.9543	56.1549	54.0437	58.183	57.0542	59.1359	55.0589	56.3038	58.3449	55.8177	54.4863	56.3758	57.1692	57.3481	56.6117	31.0531
KRT23	22.1288	23.9793	0	24.6225	0	24.1218	23.4787	0	23.1523	23.6717	21.7674	24.813	0	0	0	24.9069	0	0	21.3673	0	24.3039	21.438	19.8147	0	0	21.9761	0	20.3542	23.1745	0	0	0	0	0	24.3077	0	0	0	20.313	0	0	23.1497	0	22.3451	21.393	20.8321	23.3855	23.8594	0
KRT24	19.0987	0	26.5297	0	0	0	24.795	24.3183	0	0	22.6334	21.6845	23.6148	0	0	22.107	0	21.7292	20.7236	22.1918	0	23.852	0	0	0	0	0	0	0	0	0	20.5637	24.6066	0	0	0	23.6013	0	0	0	22.4754	22.9174	27.9414	24.93	0	0	0	0	22.8272
KRT27	0	0	0	0	0	0	26.4003	0	0	0	0	0	0	0	0	0	0	0	0	0	0	21.7323	20.9849	0	0	0	0	0	0	0	0	0	0	0	0	0	0	0	0	0	0	0	0	23.692	0	0	0	0	0
KRT3	0	0	0	0	0	23.3776	0	0	0	0	20.987	0	0	0	0	0	0	0	0	0	0	0	0	0	0	0	0	0	0	0	0	0	0	0	0	0	22.7934	0	0	0	0	0	0	0	0	21.5641	0	0	0
KRT31	23.1651	24.6678	0	0	0	0	20.5428	25.8714	27.3272	0	0	0	24.8883	0	20.7207	29.4375	22.4889	0	30.9913	0	24.3208	23.9077	23.6238	23.5958	21.8543	30.9438	25.7544	0	0	0	26.3745	0	33.0031	0	0	0	25.0577	21.1489	0	0	0	30.5794	25.0435	24.9731	0	25.458	0	0	0
KRT33B	0	0	0	0	0	0	0	0	0	0	0	0	0	0	0	25.059	0	0	29.2669	0	0	0	0	0	0	25.1702	0	0	0	0	0	0	27.4425	0	0	0	0	0	0	0	0	26.9034	0	18.4064	0	0	0	0	0
KRT34	0	0	0	0	0	23.8018	23.6729	24.8784	0	0	27.1194	0	23.2414	0	0	26.3834	23.8107	24.917	29.8484	0	24.1759	0	0	0	0	0	0	0	22.3763	0	25.3326	0	27.7671	0	23.9695	0	0	0	0	0	0	30.0723	0	22.4304	0	22.6545	23.8048	0	0
KRT36	0	0	0	0	0	0	0	0	0	0	0	0	0	0	0	21.8098	0	0	23.9811	0	0	0	0	0	0	27.5286	0	0	0	0	0	0	26.9472	0	0	24.7023	0	0	0	0	0	26.5204	0	0	0	0	0	0	0
KRT4	21.2809	0	0	24.094	0	23.8608	24.6601	24.3222	21.5635	0	22.3895	0	22.4826	0	0	24.7789	0	25.0368	21.4821	0	0	24.3397	0	0	0	0	0	0	0	0	0	0	26.2068	19.9985	0	0	23.7319	0	0	0	0	0	25.1897	22.7631	0	26.5199	24.0086	0	0
KRT5	30.3326	31.1714	33.3332	29.2223	30.3331	31.9301	31.3008	29.29	30.2483	29.3587	30.8927	28.6748	28.8828	28.4257	29.0635	33.6532	30.3233	29.7746	32.5843	33.7142	27.2925	31.7914	30.7784	28.8125	29.0835	30.9267	28.9462	30.0042	29.1621	28.5745	30.8328	30.4307	30.6311	28.5639	28.4973	30.4107	34.6322	30.658	31.5186	29.8546	28.5858	30.9389	32.024	30.3672	30.1218	31.3793	31.9205	29.9671	28.9732
KRT6A	26.9879	23.4275	0	0	22.196	27.9784	26.4663	24.2425	23.1747	0	26.0033	24.4894	23.797	21.8008	0	30.9719	23.0721	23.9153	25.3704	23.913	0	27.5402	26.1185	22.5419	24.3285	25.0751	23.2772	24.7787	24.9354	0	0	26.5922	25.1107	0	24.2037	0	0	26.2854	25.2635	21.9949	23.9979	0	27.5093	25.6941	23.5245	30.1564	28.5981	0	22.9479
KRT6B	55.9135	28.3898	26.6105	27.4741	25.7813	53.6666	30.8827	53.3154	26.929	26.2636	29.7091	28.0232	27.7235	26.7483	25.0452	58.8623	26.276	52.7651	55.4981	52.1786	26.805	30.602	51.7314	26.8319	54.8559	51.8733	27.3964	27.464	28.5312	25.8202	27.8833	29.2693	29.6191	26.4244	28.2458	28.6434	28.9324	54.3998	54.1526	51.6046	51.3428	29.865	30.3147	51.7578	51.8431	60.609	57.607	25.7698	49.3809
KRT6C	29.3694	24.7021	0	24.6847	0	26.8658	27.7237	25.4895	0	0	26.9243	0	25.6755	26.0907	0	30.4867	0	0	25.9892	25.4595	24.1978	26.9891	26.1352	0	24.7769	25.3387	25.0477	24.6521	25.5888	0	0	25.9654	26.7117	0	0	24.0599	0	27.3762	25.4228	24.6764	0	0	27.3388	25.8757	25.204	29.9721	29.2866	0	25.0325
KRT7	0	0	0	0	0	0	21.3369	0	0	0	0	0	0	0	0	0	0	0	0	0	0	0	21.5431	0	0	0	0	0	0	0	0	0	23.6355	0	0	0	0	0	0	0	0	0	0	19.798	0	0	0	0	0
KRT73	0	0	0	0	0	24.0804	23.1334	20.5461	0	0	20.6294	0	20.8078	0	0	0	0	20.3054	22.273	0	0	20.0489	21.5819	0	23.2769	0	0	0	0	0	0	0	0	0	0	0	0	22.0874	24.6709	0	21.4454	0	0	20.5286	22.713	23.9224	0	0	0
KRT75	0	0	0	0	0	0	0	0	25.1068	0	0	0	0	0	0	0	0	0	0	0	0	0	0	0	0	0	0	0	0	0	0	0	27.3645	0	0	0	0	0	0	0	0	0	0	21.5377	0	0	0	0	0
KRT77	24.0416	23.3778	26.026	26.6802	20.7201	27.6833	26.2827	22.5989	24.4159	26.6094	27.9517	26.0761	21.9171	23.9831	27.6331	25.484	21.6601	23.599	27.7134	23.2569	24.2021	23.9252	26.1201	26.1876	26.7701	27.3094	24.1162	27.7891	22.2759	23.2395	25.7808	25.1629	24.1784	22.9878	24.7257	24.0801	29.1101	24.3366	27.4657	23.8766	20.4849	27.9441	25.741	28.5063	22.8687	25.5652	21.2598	24.157	0
KRT78	25.049	24.5819	22.7131	24.901	22.8656	25.852	26.29	24.3441	25.1696	0	25.3976	26.1109	23.8898	24.8965	21.9763	26.1854	0	0	27.2238	24.5823	21.2187	25.2296	25.2057	21.7502	24.926	26.0331	23.663	25.5509	25.7345	0	25.3742	26.861	25.6086	20.6265	23.8747	0	26.4014	25.3878	24.7703	24.6626	23.6408	26.2202	26.5052	26.8303	25.8431	28.7049	25.2061	23.8701	0
KRT80	23.8822	22.9093	23.4618	22.2915	0	25.2489	24.5951	20.334	22.0563	0	22.157	21.9062	20.395	21.5896	22.8764	26.6174	0	0	26.7331	24.0781	0	23.6845	23.815	20.8782	24.6055	23.6437	21.7869	21.7238	0	21.841	24.9405	23.3309	23.5315	0	22.413	22.9182	24.7607	25.3803	25.8945	23.8051	23.5924	24.3708	26.349	25.8326	24.2902	25.5195	24.5099	0	0
KRT82	25.114	25.7641	24.9611	26.4086	25.3324	25.8448	27.405	25.3743	23.2194	0	0	0	24.3557	24.1162	0	24.1819	0	24.0542	27.3544	24.9064	0	26.2558	0	24.3013	24.054	28.0315	23.9363	25.8514	0	0	26.0683	27.3089	29.7761	24.8999	23.9268	25.0783	26.4926	26.4793	26.5658	24.8821	25.3641	25.8264	25.885	25.4147	26.0213	27.4175	25.409	23.8764	22.6194
KRT84	0	25.6753	0	0	0	22.4363	0	25.7108	0	0	0	0	28.607	24.6322	0	0	0	0	23.1813	0	23.411	0	0	26.1092	23.7044	0	26.8728	0	0	0	22.5831	0	0	0	0	0	0	0	25.5009	0	0	28.7806	25.958	0	0	23.6411	22.7687	23.8036	0
KRT85	0	21.6472	0	0	0	23.6331	0	23.7527	0	0	0	0	0	0	0	26.077	0	20.2251	29.5124	23.5242	22.0294	0	0	0	0	26.7122	0	0	0	0	24.0705	0	29.1348	0	0	0	0	0	0	0	0	27.7206	0	23.1895	0	0	0	0	0
KRT86	0	25.0893	25.9668	23.3406	22.9247	25.5355	22.5986	26.7852	28.3195	0	0	0	21.4325	22.5613	24.0055	29.1362	24.983	24.4964	31.4283	25.8582	26.1012	24.3059	0	24.0259	23.9181	30.6291	0	0	23.2573	0	27.238	0	31.4514	0	23.1302	25.0414	22.7005	23.6022	22.0831	23.7106	24.6284	31.0648	24.4464	25.8169	0	25.4465	20.8736	22.9561	23.1082
KRT87P	0	0	0	0	0	0	0	0	0	0	0	0	0	19.4531	0	20.1179	0	0	0	0	0	0	0	0	0	24.1808	0	0	0	0	0	0	27.442	0	0	0	0	0	0	0	0	0	0	0	0	0	0	21.2636	0
KRT9	33.4567	32.8644	32.5968	36.9623	33.4926	34.3291	35.7605	32.1052	32.2818	32.2235	32.5099	32.9007	31.9116	31.742	32.3146	33.5903	32.8685	33.6882	34.4545	33.6975	35.5701	33.5815	33.2817	32.7286	32.4059	32.6346	32.1766	32.9266	32.3689	29.5696	32.1091	33.1444	32.4955	32.3793	32.9643	31.2076	33.528	39.1062	33.0301	33.5547	32.9892	32.3561	34.187	34.4028	32.7973	34.3493	32.9291	31.069	32.0482
KRTAP2-2	0	0	0	0	0	0	0	0	0	0	0	0	0	0	0	0	0	0	0	0	0	0	0	0	0	25.743	0	0	0	0	0	0	27.0207	0	0	0	0	0	0	0	0	23.8701	0	0	0	0	0	0	0
KTN1	0	21.4006	0	0	0	0	20.6943	20.8815	0	20.056	23.628	0	0	0	20.0852	21.667	21.1861	22.5033	0	0	0	0	0	0	20.3009	18.712	18.439	0	18.2437	19.6383	20.8027	0	20.6299	0	0	19.7611	23.5788	0	20.7866	0	0	20.9933	20.6015	0	0	0	19.6926	21.8923	19.4388
LAMA4	19.5927	21.5107	21.0889	21.6762	22.5261	24.1262	23.1988	20.5659	22.4509	22.5448	23.8952	20.9149	18.4348	21.4509	22.6374	22.6663	23.3637	24.0572	20.4076	22.2105	21.4223	20.1772	21.1464	23.42	24.8802	21.3177	21.2495	22.9324	0	19.7829	21.4117	0	22.5263	0	24.6185	22.1356	22.535	24.1731	22.0483	20.4314	21.9471	25.0279	21.668	0	22.3812	23.6707	21.833	22.4832	21.8097
LAMA5	23.1097	0	30.013	22.2274	21.087	27.5031	0	0	27.5287	21.2271	0	0	26.2153	0	24.3698	28.3956	20.6228	0	28.3437	27.3423	26.5108	19.7794	28.1706	0	27.2649	21.5441	21.7073	0	0	27.0694	20.8193	20.49	26.853	27.0248	20.4761	24.8238	23.5164	24.9581	21.2726	21.4914	27.6358	24.2446	26.4166	21.5429	23.8795	26.2061	20.187	0	0
LAMB2	0	0	24.6543	0	0	27.0039	0	0	23.6203	21.8547	0	0	0	0	26.1186	25.9471	23.0691	0	21.6037	25.1793	0	0	24.8494	21.58	28.4024	21.4995	23.2586	0	0	24.0434	0	21.7726	23.4971	0	24.2302	24.9709	24.8338	26.9573	23.2694	0	23.6774	25.4528	0	0	25.3259	25.8974	0	0	0
LAMC1	21.0873	0	23.5962	23.4465	22.9051	27.519	0	21.2864	24.8402	22.5011	22.9576	24.6106	20.8108	21.4899	24.5059	25.1063	24.1045	24.4314	24.0351	24.955	23.2187	21.7754	25.3043	23.6526	26.5785	24.6986	23.1675	21.2281	0	22.9705	21.8011	21.9507	23.225	22.4507	23.8275	24.5675	24.0219	26.2655	23.0369	0	22.6311	25.0542	24.1621	0	23.6664	27.8329	23.331	24.0416	23.7923
LAMP1	23.6579	21.5349	24.1373	23.2986	23.2239	25.8987	22.0252	24.364	26.0626	23.326	24.9706	25.3766	21.9044	22.8984	23.7671	24.0698	20.9865	24.2325	25.9489	24.0442	24.5837	19.8744	23.1796	19.8279	24.3759	24.8825	19.4989	21.1179	20.0065	24.0669	21.727	19.7876	24.8582	20.4691	21.2127	23.9139	22.2909	24.2914	24.4382	24.013	20.383	22.5033	26.138	22.5568	22.1484	25.2083	24.069	22.775	24.4166
LAMP2	22.8601	24.3268	25.1942	24.4293	25.6671	25.5248	25.9534	25.6733	25.5685	25.1701	25.7953	26.9764	24.269	24.7342	25.6346	25.2172	25.2482	25.4075	26.0484	23.8805	24.5441	23.975	23.7834	24.9438	25.4868	24.2908	23.9314	23.2716	23.466	24.647	25.5234	0	23.8245	22.7601	22.6934	23.5919	24.6182	24.5888	26.7572	24.6291	22.9675	24.2295	25.0058	20.6741	23.2152	26.3106	24.3103	26.81	26.4366
LAMTOR1	0	0	0	0	0	23.2827	0	21.8247	21.9034	0	22.7912	0	0	0	0	0	0	0	0	0	22.3359	0	0	0	22.0169	21.6177	0	0	0	21.6648	23.6606	0	22.4505	0	0	21.7757	0	0	0	0	0	0	0	0	0	0	20.9735	22.8094	0
LAP3	22.7966	24.8578	23.7958	23.7748	23.1349	25.5901	26.3369	28.2217	26.4129	24.954	28.6156	24.7772	23.3655	23.9513	24.4281	26.0217	25.9127	27.6943	25.6615	22.7989	25.3101	22.0024	23.1744	23.6266	26.2518	25.0317	25.2058	23.0896	23.5837	24.5294	24.9493	20.8972	26.8102	23.805	24.5749	23.7677	26.0645	23.5877	23.3403	26.0391	21.2008	27.0668	26.2768	0	24.1316	24.3818	25.7463	26.5532	24.2173
LARS1	0	20.914	20.2174	0	20.5618	22.4798	0	21.6833	0	20.7511	22.8958	23.1007	0	0	0	22.377	21.013	22.3634	23.4195	0	23.321	0	0	0	0	20.2193	0	0	0	0	20.1282	0	21.7942	0	0	0	20.215	0	20.9551	0	0	20.9583	0	0	0	0	20.0246	0	0
LASP1	22.2995	22.8955	0	0	21.4036	0	23.0697	23.5221	25.0649	23.3136	24.0305	22.218	0	0	22.8168	24.7576	22.3386	25.0301	22.8959	0	0	0	0	24.757	0	23.0356	20.6838	0	22.8085	0	22.3104	0	25.684	0	22.6881	0	0	22.6555	0	0	21.8579	23.6551	0	0	21.5308	23.0068	0	24.3367	23.8303
LBP	20.0407	22.3167	29.9462	27.0655	27.1817	26.2081	22.7815	21.8223	26.6916	23.3911	24.8954	27.636	23.3782	21.7339	24.7657	27.3096	20.2805	22.7718	28.084	24.9229	22.403	20.1583	21.4074	22.0676	23.4384	19.0459	23.456	23.0158	20.5086	24.3914	20.8616	22.7833	24.1751	24.6235	23.4315	21.2078	22.1768	23.3582	23.4285	21.5245	19.9653	23.298	23.1161	0	25.3481	23.5304	22.3683	23.5017	21.9976
LBR	23.3579	0	0	24.2301	0	0	0	0	23.7699	0	25.1559	23.6553	0	0	0	0	0	0	0	0	0	0	0	24.8543	0	23.5316	0	0	0	0	0	0	0	0	0	0	0	0	0	0	0	0	22.5706	0	0	23.8421	0	0	0
LCN1	25.8598	24.5651	0	0	21.7516	0	27.3386	20.6852	28.3825	0	0	22.8246	0	0	25.6581	23.7573	0	0	0	0	0	24.056	23.102	0	22.7607	27.3606	21.2536	24.9862	0	21.0483	0	22.8484	0	22.4171	0	0	21.6784	22.4537	28.0687	22.4214	21.6673	23.0274	22.7277	22.5979	25.7431	0	20.6518	0	22.1769
LCN2	0	23.4368	24.6715	23.1516	22.348	27.2256	24.4575	24.9637	25.9652	25.5675	25.2374	26.4077	24.8438	23.2568	22.92	24.8319	22.3669	22.782	25.0059	22.6777	21.7898	21.0488	0	21.5845	27.1172	25.2854	21.4747	21.4182	22.8242	21.4669	25.0231	22.6039	23.2358	23.9568	0	24.8331	21.9468	24.5249	26.7692	22.7252	0	24.724	25.3684	20.1128	22.6068	24.9302	21.7428	23.2918	27.1259
LCP1	27.1154	27.5939	29.0007	28.1977	28.6353	29.8908	29.6639	29.3287	29.0936	29.3012	29.7172	28.8475	29.0737	26.9216	28.1678	28.8274	28.5384	30.1289	28.9224	26.6438	28.3515	26.3072	26.9086	28.8879	29.3159	28.1359	28.1198	25.7025	25.7777	29.8531	28.4524	24.3792	29.1203	26.7425	26.8967	27.7367	27.5506	28.5738	29.5082	28.621	26.296	27.5376	29.1838	24.9815	26.9991	28.7261	29.3161	28.2621	29.3283
LDHA	26.551	30.2325	26.3353	28.0188	25.9765	27.6833	27.8765	29.0186	27.1872	27.666	28.3409	27.0482	26.8262	26.159	28.0046	28.9718	27.148	29.9119	31.3522	26.6636	28.7038	26.0372	24.6829	27.4344	29.1034	27.0393	27.4637	25.8022	25.5014	27.719	27.5437	25.0992	28.8553	26.4615	26.8611	29.9423	26.871	28.8709	28.7537	26.9276	24.9906	28.6643	27.1559	24.1079	26.4448	28.4086	28.0503	27.6655	28.5237
LDHB	24.8546	25.6262	24.9224	25.2823	26.0233	28.5176	27.5389	28.0337	25.8843	26.8879	28.963	26.593	27.4241	26.382	28.0132	26.0627	26.6333	27.7436	26.4111	26.2474	27.1864	27.6655	26.0364	26.9114	27.8916	25.9782	26.4182	26.7163	25.5515	27.4546	27.8594	22.8679	27.8305	24.7439	26.1764	25.3719	26.3201	27.2659	29.2725	27.6165	21.6336	27.3665	26.0721	23.1337	26.038	27.2695	27.9905	28.074	27.6315
LECT2	0	0	0	0	0	0	0	0	0	0	0	0	0	0	0	0	0	0	0	0	0	0	0	0	0	0	0	0	0	0	0	0	21.9279	23.6819	0	0	0	0	0	0	0	0	0	0	0	0	0	0	0
LFNG	0	0	22.5179	0	0	0	0	0	0	0	0	0	0	0	0	0	0	0	0	20.534	0	0	0	0	22.8554	0	0	0	0	0	0	0	0	0	0	0	0	20.0616	20.2371	0	0	0	0	0	21.4053	0	0	0	0
LGALS1	25.7958	27.3476	28.0339	25.8559	25.4906	28.5105	27.0148	26.8659	27.6066	28.0914	29.3149	27.9989	26.3707	27.1338	29.3381	26.3033	27.4262	28.2887	27.4655	27.7608	26.6313	26.3582	25.4264	26.8951	29.0986	25.6919	25.8684	26.4873	28.1288	26.8275	27.1898	22.9039	28.1768	21.7694	28.363	27.4724	27.1296	27.9446	27.2467	25.6724	21.5443	30.2626	26.6392	22.2396	27.1381	28.2198	26.392	28.6107	27.5697
LGALS3	23.0587	24.7146	25.3254	24.2212	25.8091	26.6211	24.9106	24.863	27.4627	24.5088	26.1552	25.3716	22.2994	24.7787	25.8417	25.874	22.6772	26.5273	26.6567	26.5444	25.8259	24.4227	24.7958	0	26.061	25.3828	21.4608	20.6141	25.0493	26.2603	25.0424	0	26.7422	24.2333	24.3069	26.1864	24.5052	26.1257	26.6431	24.0036	0	25.8117	26.4319	20.3308	24.1046	27.0614	22.1566	22.5528	23.8307
LGALS3BP	23.5677	25.8014	24.1214	22.7049	24.6921	24.6588	25.2114	25.7737	25.8902	26.2718	26.5996	22.8362	25.0159	26.0661	23.7369	23.4551	26.2389	26.0364	24.3955	22.4594	22.6912	24.7539	22.6868	25.6674	23.8887	23.4153	26.5285	24.4831	24.6709	23.768	24.4352	23.4504	24.4031	21.7429	24.426	23.4881	24.8909	24.2434	22.7544	22.556	23.2055	24.8802	24.7967	19.4052	24.6178	23.5734	24.2406	26.5171	24.6157
LGALS7	23.4268	25.2771	25.0885	24.9136	24.0939	24.9185	24.5445	24.1015	26.3337	24.0957	25.0998	25.9254	23.4685	0	24.1046	30.5737	0	24.1388	22.7535	23.4752	24.0735	20.9272	25.7266	0	24.3101	21.0197	0	20.2093	22.5822	24.2438	19.7179	21.0563	23.4599	20.0227	24.2118	24.4485	23.6361	24.1465	25.6676	0	23.0806	22.4507	24.3879	23.3535	21.4189	27.7205	28.001	24.5604	0
LGB	0	0	0	0	0	0	27.3519	0	25.2698	0	0	0	0	0	0	0	0	22.0273	22.4016	0	0	23.9191	22.6703	0	0	0	0	0	0	0	0	0	0	0	0	0	0	0	0	0	0	23.5114	24.4131	23.8773	21.602	19.7332	27.1834	0	0
LGMN	0	0	0	0	0	22.9338	25.4417	0	0	0	22.0852	0	0	0	0	0	0	23.0722	0	0	20.3118	0	0	0	0	0	0	0	0	0	0	0	20.1448	0	0	20.2799	20.427	0	0	0	0	0	21.1348	0	0	0	0	20.6732	0
LIPE	0	21.6762	0	24.3826	21.8607	21.6955	20.3772	0	23.1226	22.0074	20.9558	22.7469	0	0	20.3959	22.1307	20.0346	20.5982	0	0	22.6983	22.2715	19.2128	0	19.2998	22.3038	19.6171	19.1486	0	20.574	21.6321	0	0	0	21.5693	0	20.5489	21.2881	21.7716	19.9934	20.5941	23.6482	20.605	0	0	21.9521	0	0	0
LMAN1	0	22.2842	0	0	0	0	0	23.4206	23.5608	0	26.8373	22.3533	0	0	0	0	0	0	0	0	25.0128	0	0	24.6545	0	0	23.6842	0	20.2334	0	0	0	24.7969	0	0	23.069	24.0434	22.7641	23.2948	23.1731	0	0	0	0	0	0	23.2955	25.6762	23.4664
LMAN2	0	23.3952	0	0	0	0	0	22.2843	22.9309	0	25.2423	22.9444	0	0	23.2582	0	22.4928	23.4264	0	0	24.7766	0	0	25.5167	0	0	23.5577	20.9159	21.4758	21.708	21.7746	0	22.4239	0	0	0	23.3765	0	0	22.4661	0	23.3275	22.7008	0	0	0	22.8544	22.9674	0
LMNA	35.6106	35.1999	36.5377	35.9175	34.2507	35.0461	33.6362	34.2013	35.4438	34.218	36.5325	35.7368	35.1665	34.915	34.709	33.7885	33.688	36.0917	34.9925	36.2799	35.5539	34.1796	34.416	33.7085	34.1296	35.266	34.0867	36.3885	33.5059	32.747	33.6479	33.009	32.7556	30.6836	36.4456	33.0936	34.6174	35.871	33.9322	35.303	33.3096	32.5731	33.8809	25.7574	36.2777	34.7201	35.1226	35.1415	34.6592
LMNB1	24.0107	22.9952	22.8455	26.8525	25.333	23.9208	26.9609	27.1911	26.6727	24.5216	27.4254	24.724	25.5937	0	25.7454	26.3977	24.3074	27.6068	25.263	23.5747	27.4649	23.0976	22.7083	26.6955	26.6824	26.1489	24.7428	26.9436	23.2174	26.0291	26.5541	0	26.2206	0	22.8016	24.636	24.6282	26.0549	26.0303	25.017	21.7789	24.9765	26.5005	21.3391	24.4582	26.2997	25.1744	27.1837	27.0335
LMNB2	0	24.7214	24.7064	24.3185	24.4715	24.9937	0	23.758	25.158	24.4633	26.9856	24.4666	22.6044	0	25.6096	0	0	24.7766	26.2888	26.0184	24.555	22.7443	24.0148	0	0	0	0	0	0	0	23.0479	20.8266	24.3277	0	24.44	0	0	23.2752	25.2032	23.424	23.2879	24.0317	23.9183	0	0	23.942	22.8879	24.5036	24.1064
LMOD1	0	0	0	0	0	0	22.9423	0	0	0	0	0	0	0	0	0	0	0	0	0	0	0	20.5855	0	22.4881	0	0	0	0	0	0	0	0	0	0	0	0	23.5267	0	0	0	0	0	0	0	0	0	0	0
LONP1	0	21.2324	0	0	0	21.057	21.0303	21.96	21.4092	21.5369	23.1271	23.0747	0	0	22.1961	0	20.9862	0	23.9347	0	22.4081	0	0	19.8614	21.4266	19.9929	21.1921	19.3755	20.5038	0	22.0909	0	23.2166	0	21.0016	21.4878	21.8559	20.3552	0	21.9619	18.6193	23.2218	22.0004	0	0	21.6726	20.9064	22.8561	0
LOX	24.7731	26.2357	0	24.9023	24.3598	27.1699	26.3263	24.7486	23.5441	26.4252	26.2957	24.6841	25.9989	24.2249	26.3415	20.8979	26.3772	26.2374	24.867	0	24.3209	24.8582	0	26.1479	0	24.1157	25.5541	26.0929	26.6822	25.6384	23.8007	25.9801	25.1208	27.4704	26.2385	22.1246	23.8814	23.928	22.9069	26.1322	26.2047	26.3389	0	0	26.4817	23.5412	25.8081	26.1711	25.2834
LOXHD1	26.4085	0	0	0	0	0	0	0	0	0	0	0	0	25.9507	0	0	0	0	25.5967	0	25.2867	26.3689	27.434	0	23.7924	27.858	0	24.2551	0	23.035	24.8794	24.5642	24.0937	26.1737	0	25.2172	24.7542	0	0	25.7176	0	24.4472	23.2684	24.3717	0	0	0	24.5213	0
LPCAT1	0	18.0321	18.4013	19.8133	0	0	0	0	18.1335	20.1318	22.3472	20.1255	0	0	0	0	0	20.8722	19.9301	0	0	0	0	0	18.9995	0	0	0	0	0	0	0	19.0427	0	0	0	0	0	20.6035	0	0	20.4571	0	0	0	0	0	19.8674	19.7663
LPP	0	0	0	0	0	22.141	21.1996	0	0	0	22.1069	0	0	0	21.7692	0	0	0	0	19.9281	0	0	0	0	0	0	0	0	0	0	0	0	0	0	0	0	0	0	0	0	0	20.9102	0	0	0	0	0	0	0
LRG1	20.9083	0	24.1384	23.0282	25.8047	26.2103	22.1462	24.6826	19.6496	19.1932	25.1698	0	22.0883	20.6498	25.5878	24.2842	19.4613	20.8092	0	25.7625	24.6169	18.2642	23.8224	22.3107	24.647	0	21.2635	20.2133	23.655	25.883	20.7319	0	24.9868	0	24.7173	22.7156	20.2732	22.5088	22.964	0	21.348	24.2339	0	0	24.2482	25.2693	19.1939	25.1254	0
LRP1	20.1471	0	22.405	21.2601	20.8752	23.1849	0	0	0	23.0931	0	0	23.6757	20.0158	22.9979	0	21.0131	23.1659	23.0634	21.3737	21.0558	0	19.6659	0	0	0	0	0	23.364	25.3962	22.6411	0	24.7132	20.0244	0	0	22.1823	0	20.306	0	0	23.999	0	0	21.701	0	0	0	0
LRPPRC	0	19.3913	0	19.3737	0	0	21.0021	22.7766	23.9037	22.4957	24.2207	23.1233	0	0	22.3683	22.6569	0	24.2527	23.1884	0	23.2815	0	0	21.8672	22.3737	22.1549	21.2791	0	0	19.5019	22.0343	0	24.0194	0	0	21.7138	0	22.5086	22.3873	21.9695	0	21.8375	24.2498	0	24.0416	22.8016	20.124	22.8322	22.546
LRRC15	0	0	0	0	0	0	23.6123	0	0	21.2829	23.6188	0	0	20.6481	22.768	0	0	0	23.4201	0	0	0	21.5291	0	0	0	0	0	23.6478	0	22.8297	0	25.2719	0	0	0	0	0	0	0	0	24.0679	20.8932	0	0	0	0	0	0
LRRC59	21.5824	22.5236	0	0	0	22.0384	25.0583	24.7367	25.6254	24.5462	24.7792	23.4277	0	21.0469	25.5294	21.5315	23.9548	25.8935	25.282	21.1306	24.8522	0	0	24.9447	24.2058	23.6831	22.9521	23.2983	24.9143	22.1158	23.9275	0	24.9929	23.1143	22.4314	23.8795	24.1923	22.8939	22.4525	22.2887	21.6693	24.3177	25.5827	0	22.4614	22.7514	22.7817	25.3629	23.4683
LSM14A	29.9625	28.8209	31.4763	0	29.8006	31.5842	29.4735	30.1677	31.3726	0	0	27.263	31.9933	25.5106	0	0	0	28.5597	30.2547	0	21.4736	28.3259	0	30.4684	0	29.0931	30.9551	28.1899	31.4465	31.7232	30.1547	31.2423	29.1768	30.2542	0	29.1511	31.4519	29.9497	29.8538	29.7769	30.0627	0	30.2959	0	28.4446	29.2448	30.922	29.4296	30.384
LSM5	0	0	0	0	0	22.8095	0	21.8534	22.1365	23.6705	0	0	20.373	20.3169	23.3195	22.1571	21.9704	0	22.5004	0	20.8377	0	0	0	21.4616	0	21.1717	20.7625	0	0	0	0	22.5579	0	0	20.665	0	0	21.3583	19.4189	0	0	21.9631	0	0	0	0	21.9032	22.1739
LSM8	0	22.2643	22.1687	0	22.0227	21.8539	22.8624	22.7107	22.7494	22.3613	24.6685	0	0	0	22.7944	0	0	0	23.3202	0	23.286	0	0	0	22.0082	21.1997	0	0	21.4838	0	21.5265	0	23.0701	0	21.3452	21.5911	21.8563	0	0	21.3188	0	22.5972	22.9747	0	0	22.9138	21.5545	22.5915	23.1026
LSP1	0	0	0	0	0	0	0	0	0	0	0	0	0	0	0	0	0	0	0	0	0	0	0	0	0	0	0	0	0	21.7482	0	0	0	0	0	0	0	0	0	0	0	0	0	0	0	0	21.6513	0	0
LTA4H	22.4882	22.6487	23.3195	24.039	22.9955	23.5449	25.1271	0	23.3118	23.2103	24.671	23.9244	22.2053	22.7655	24.0698	23.8971	22.254	24.7636	23.5761	20.7791	24.0417	21.4652	0	0	24.7175	0	21.9266	23.2292	0	23.2799	26.057	22.2731	22.8826	0	0	22.175	0	24.9854	25.2563	22.0992	0	23.8223	24.4604	0	23.2756	23.4933	23.5748	25.9899	25.8457
LTF	27.8783	26.6153	29.221	30.2595	27.3278	31.2735	31.9108	29.3725	30.5248	29.6351	30.6269	29.7388	29.3394	26.8055	28.0773	28.171	28.9594	27.8132	29.6594	27.7555	29.0176	26.5963	26.9752	30.2635	30.2914	30.0706	26.5447	27.0246	26.7711	30.1586	30.4089	26.6117	27.564	28.1131	25.566	29.3338	26.4749	29.6553	30.2913	28.3638	27.554	28.9811	30.1139	26.0144	29.179	29.6104	26.944	29.8853	31.1646
LTO1	0	27.3634	28.2442	27.2669	26.2662	28.2853	28.2896	28.1125	28.4596	28.2334	28.3116	27.9795	28.6359	28.2358	27.8014	0	27.2266	28.5681	27.7662	25.7459	27.3871	27.5949	27.3148	28.3419	27.886	27.6639	28.2864	27.9039	28.0441	28.5226	27.8771	27.1313	29.1387	26.7259	28.738	28.0391	27.9253	26.9627	26.0029	29.2512	27.9128	26.8503	27.1781	20.705	28.3162	26.4212	28.8221	27.7192	27.1307
LUM	30.1837	30.1106	32.9568	30.3482	30.4603	33.0733	31.7971	31.256	31.4666	31.8376	31.6369	31.3945	31.5375	32.1081	32.6148	30.5747	31.0704	31.6318	30.6394	33.1742	29.6387	29.6373	29.9651	31.3289	33.4888	30.1932	30.6927	30.9146	31.4875	32.5494	31.7653	30.8523	31.2724	30.8558	31.94	30.8185	31.3633	30.8403	30.8672	29.3255	32.1021	32.8175	29.9971	25.561	32.0702	30.6682	31.6375	33.0976	30.919
LYPLA1	0	0	0	0	0	0	0	20.7263	0	0	22.863	0	0	0	0	0	0	22.0958	0	0	0	0	0	0	20.7141	0	0	0	0	0	20.7797	0	21.8303	0	0	0	20.9259	0	0	0	0	21.6562	0	19.351	0	0	0	21.9154	0
LYPLA2	0	0	0	0	0	0	0	21.9948	0	0	0	22.4691	0	0	0	0	0	0	22.0966	0	20.4739	0	0	0	0	0	0	0	0	19.1554	0	0	21.1807	0	0	0	19.1782	0	20.3162	0	0	0	22.0894	0	0	0	0	0	0
LYZ	27.7683	27.0597	29.2661	28.6916	28.0447	30.3574	29.9362	28.0087	29.3242	27.5709	28.5005	28.4752	28.4391	25.7441	27.5244	29.126	28.6497	28.7231	29.4318	27.7266	28.0677	26.22	28.5589	28.9384	29.1672	27.4775	26.519	27.0535	27.1339	31.332	29.36	26.0309	28.7115	31.9214	25.4606	29.1692	28.1179	28.4702	29.1434	27.2807	28.377	29.0493	29.1094	25.5429	28.7445	28.433	27.0772	27.0832	29.2258
LZTFL1	28.0286	29.6252	28.8432	0	28.045	29.3009	28.4245	0	25.9594	28.7481	28.5217	30.3989	0	28.3875	27.9065	27.1339	28.3925	0	0	27.4163	27.966	0	27.2038	27.4071	27.1638	26.2922	0	27.0114	28.8786	29.1563	28.2374	28.499	26.8655	26.5785	0	27.954	27.2043	26.7538	27.6935	0	26.5794	27.952	25.1436	0	28.2086	0	29.2998	29.2711	29.0045
MACROH2A1	25.9914	26.6997	26.5698	27.5434	28.9616	26.5772	27.7629	27.677	26.6151	26.6097	28.7737	26.8366	25.7276	24.8638	26.1864	26.9236	26.2584	28.4247	28.0502	25.1731	27.6774	27.8942	24.0399	27.1214	27.5895	25.3999	25.6809	26.4669	25.2986	26.9262	26.0721	23.8179	27.8812	24.9891	26.53	26.8932	26.7029	27.5394	30.1983	25.5374	25.7271	27.3245	26.6371	21.0116	26.1689	26.8656	26.5459	27.0776	26.6828
MAGOH	0	0	0	0	0	0	0	0	0	0	0	0	0	0	0	0	0	0	0	0	21.5026	0	0	0	0	20.1712	0	0	0	0	0	0	0	0	0	0	0	0	0	0	0	0	0	0	0	0	0	22.4325	21.3791
MAMDC2	22.0081	0	0	0	0	0	0	0	0	0	0	0	0	0	0	0	0	0	0	21.7355	0	0	0	0	0	0	0	0	0	24.2649	0	0	21.632	0	0	0	0	0	0	0	0	21.1623	0	0	0	0	0	0	0
MAN2A1	0	19.972	0	0	0	0	0	19.9172	0	19.7329	22.2064	0	0	0	19.6667	0	0	0	0	0	23.104	0	0	0	0	0	0	19.1859	0	0	0	0	20.473	0	0	0	0	19.6449	0	22.4782	0	19.6517	0	0	0	0	0	20.3058	0
MAN2B1	0	0	0	0	0	0	0	0	0	0	0	0	0	0	0	0	0	0	0	0	0	0	0	0	0	0	0	0	0	22.3078	21.9264	0	22.7414	21.5519	0	0	22.4429	0	0	0	0	21.6496	23.756	0	0	0	0	0	21.0537
MANF	0	23.1245	0	0	0	0	22.4694	21.4417	23.8266	21.0977	25.21	0	19.6182	0	23.3205	21.9479	23.7059	22.4761	0	0	24.4192	0	0	0	21.5154	22.8309	23.0288	20.7857	0	0	21.2115	0	24.0178	0	0	0	23.0369	21.5181	0	21.5272	22.0074	0	22.9837	0	0	0	22.2999	23.6212	23.4299
MAP1B	0	0	0	0	0	21.8273	23.5941	0	0	23.3781	23.2039	0	0	18.3254	19.3249	0	0	0	0	21.5384	0	0	0	0	0	0	0	0	0	0	0	0	24.2514	0	0	21.9063	0	22.446	0	0	0	22.0041	0	0	0	0	0	22.938	0
MAP4	0	21.0483	0	0	20.2018	0	23.5058	20.7188	0	22.7207	0	21.1238	21.2911	20.3335	21.9121	0	0	0	21.5693	0	20.9019	0	0	23.1046	22.0896	19.9026	20.4369	0	21.8175	19.896	20.1015	0	22.8807	21.8651	21.0721	0	20.8069	0	0	0	21.8847	22.3633	20.4028	0	20.457	22.5491	21.2081	23.1496	21.7029
MAPRE1	0	0	0	0	0	0	0	0	0	21.7977	22.0579	0	22.0558	0	0	0	20.7272	0	23.5138	0	22.3417	0	0	0	22.0349	0	20.1854	0	0	0	0	0	22.5262	0	0	0	0	0	0	0	0	0	0	0	0	0	0	23.3871	20.3318
MARS1	0	0	0	0	0	0	20.715	0	0	0	22.7768	0	0	0	0	0	0	0	0	0	20.4045	0	0	0	0	19.8601	19.7821	0	25.1754	20.2195	20.426	0	21.0319	0	0	0	0	19.3291	0	18.7792	0	0	0	0	0	0	0	20.9443	20.7471
MAT2B	0	0	0	23.1844	23.0274	0	0	22.9027	24.0254	0	23.6642	24.293	0	0	0	23.381	0	0	24.2795	0	23.7185	0	0	0	0	23.3607	0	0	0	22.9965	22.3588	0	23.9513	0	0	23.3766	0	0	23.9903	22.6425	0	0	24.1001	0	0	24.2598	22.956	0	24.0755
MATN3	0	0	0	0	0	0	0	0	0	0	0	0	0	0	22.5821	0	0	0	0	0	0	0	0	23.2996	0	0	0	0	0	0	0	0	0	0	0	0	0	20.4181	0	0	0	0	0	0	0	22.9	0	0	0
MATN4	24.3344	26.5005	29.4716	29.5576	27.6148	27.9237	28.8278	29.9639	29.0172	28.4656	29.7158	26.4364	26.7192	25.2701	30.3517	25.1713	0	26.4624	31.0069	28.6142	27.391	27.7017	26.6262	28.6123	29.5647	25.4464	25.1949	27.76	27.83	27.5076	25.2021	25.2214	25.624	27.5181	25.7128	30.4084	27.2169	27.9063	27.4039	28.7322	25.4928	26.9096	28.6809	22.3764	27.4762	28.3917	26.0446	26.0584	26.519
MATR3	22.471	22.3151	20.2657	24.3335	20.4226	25.0814	24.8712	24.2524	23.4749	23.541	26.7657	25.197	20.2314	20.2407	24.3744	23.4584	22.3938	26.1513	24.7898	19.3017	25.7347	19.7418	0	21.965	23.9202	23.1614	23.0472	20.9351	22.8536	22.1867	24.1391	20.0477	25.6712	0	22.6323	21.7844	23.0238	23.8495	24.1829	23.7512	21.063	24.9447	25.2172	0	20.5347	24.0498	21.9056	25.0271	24.8786
MB	0	0	0	22.4249	0	21.8404	0	0	0	0	0	0	0	0	0	0	0	19.9001	0	0	0	0	0	0	0	0	0	0	20.4378	21.3307	0	0	0	23.4079	0	24.023	0	0	25.3355	0	0	0	19.5977	0	0	31.9343	0	0	0
MCAM	0	0	0	0	0	0	0	0	20.0512	0	20.9059	0	0	0	0	0	0	0	0	20.1347	0	0	19.9934	0	0	0	0	0	0	0	0	0	0	0	0	0	0	0	0	0	0	0	0	0	0	0	0	0	0
MCM2	0	0	0	0	0	0	22.2117	21.8432	20.9896	0	0	0	0	0	0	0	21.0109	0	0	0	0	0	0	22.1997	21.9377	0	20.0869	0	0	21.2313	20.9406	0	0	0	0	21.5013	0	21.63	23.98	19.8884	0	0	21.5398	0	0	0	20.5608	0	21.1225
MCM3	21.9209	23.7083	0	23.3801	23.3162	24.1147	23.8313	25.0902	24.1423	23.5442	24.1157	25.4195	22.6063	21.6355	22.7097	24.1019	22.9108	25.6892	26.028	0	23.4192	22.4814	21.4657	24.2458	25.2559	24.4508	23.5161	22.1716	22.9042	24.3239	24.2826	22.3474	24.2783	21.2776	21.3885	24.3031	23.2416	23.6109	26.119	22.3252	21.0307	23.5487	25.9767	18.3231	21.1327	25.2712	22.6701	24.2661	26.2725
MCM4	19.9272	20.7311	20.3541	20.6421	0	21.3885	0	25.0838	21.6663	22.6821	23.2643	22.1649	19.5985	0	0	0	20.4659	0	22.882	0	20.9864	18.8533	0	0	0	20.6822	19.7764	0	0	0	19.8822	0	0	0	0	0	0	21.9369	20.9265	18.9658	0	0	21.7222	0	0	0	19.5418	21.4532	21.645
MCM6	19.4364	19.5953	0	0	0	0	0	23.7923	20.3103	0	21.8759	20.0515	0	0	0	20.9886	18.3632	23.0403	23.5449	0	0	0	0	0	20.6411	21.9514	22.7002	0	0	0	0	0	0	0	0	21.9366	0	21.2516	19.0078	19.3644	0	0	19.3927	0	0	0	0	18.7854	20.9478
MCM7	22.1919	23.0007	0	23.5979	21.2415	21.5837	24.0727	24.3381	23.7807	22.3749	24.6447	23.6104	21.9585	20.6143	0	23.3028	22.2895	24.5396	24.6406	0	23.7176	20.3734	19.8101	22.7637	23.9029	23.1769	22.4531	22.5691	19.3515	22.7806	23.5156	0	22.7045	21.3292	0	22.2499	20.6493	23.5155	22.8269	22.0087	20.6238	21.1945	24.7321	0	0	23.0889	20.586	23.1171	24.4536
MCU	0	19.0638	0	0	0	0	19.8408	20.2726	21.744	0	21.1623	0	0	0	0	0	0	21.7408	0	0	18.3839	0	0	0	0	0	0	0	0	0	19.3229	0	0	0	0	0	0	20.1912	21.0577	0	0	0	21.5259	0	0	21.1256	0	19.7069	20.9926
MDH1	23.0448	22.7362	22.036	23.3994	21.9078	23.6292	23.9344	24.6265	24.9976	24.5845	26.9217	24.4456	21.8287	23.4465	23.7459	25.0055	24.3846	25.9164	23.7642	21.4178	25.2747	21.9128	21.3138	24.7444	25.454	23.8756	23.2443	22.3905	22.4396	23.5863	25.8547	21.4338	25.837	22.6531	23.31	22.8669	24.0226	24.6807	24.5728	23.8009	22.3216	25.4366	25.5714	21.3101	23.1856	27.0698	23.6205	24.896	24.6776
MDH2	23.8738	27.6756	26.1675	26.9415	25.3203	26.5684	26.7475	26.2834	27.4508	27.0774	30.5225	28.7546	24.6481	24.6481	26.4674	26.2611	27.2619	27.0836	28.7642	24.7536	27.6776	24.4907	23.3793	26.3218	25.4434	26.0165	25.841	27.1077	27.4699	25.6548	27.3588	22.9673	27.941	23.8786	25.1989	27.0438	27.9481	26.2239	26.5297	26.6885	23.9753	26.831	27.7022	22.1165	26.2778	29.738	25.646	28.2464	25.554
ME2	0	0	29.5659	27.4318	27.0523	0	0	0	26.734	0	0	0	0	0	0	27.3389	0	24.2361	27.394	0	26.0781	0	27.2653	0	22.1207	22.162	0	0	0	23.0493	23.403	0	23.6713	27.7353	0	0	23.4269	0	23.1937	22.0331	27.2497	21.3594	25.8333	0	0	0	22.7255	0	23.3683
MEPE	27.4322	28.4109	27.5488	26.8375	27.3669	28.3232	28.5993	27.7233	26.3689	27.7812	27.6965	28.2951	27.7838	28.9094	26.7464	27.7855	31.2306	28.8669	29.343	22.514	26.9055	27.3416	26.7043	27.1751	26.3509	26.1329	26.7226	28.2581	27.3668	26.9768	26.827	27.955	26.8294	25.4779	27.1821	26.6092	26.7786	26.4269	26.5429	27.3471	26.7749	27.3741	25.6035	21.3129	27.6351	27.3367	26.5244	28.1029	27.1889
METTL7A	23.3349	23.829	0	27.04	0	0	0	22.5601	23.3186	0	26.2099	23.5062	0	0	25.4623	22.7977	0	25.0919	0	0	28.0332	0	0	23.5642	22.6499	21.8337	23.0192	0	0	0	22.8544	0	23.019	22.3354	23.1729	0	25.5105	24.5408	0	0	22.4007	23.5679	0	0	0	0	0	0	23.5769
MFAP4	0	0	26.0941	23.4501	22.3293	26.0874	0	0	0	0	0	0	0	0	23.118	0	0	0	0	24.6738	0	0	24.5578	0	24.0628	0	0	0	0	21.0818	0	0	25.4015	23.7633	0	0	23.1797	23.3909	21.7514	0	0	0	24.0055	0	24.8254	0	0	0	0
MFGE8	23.8049	26.2029	28.0889	26.4006	26.4441	30.1583	27.1117	25.7562	26.9698	27.7046	26.2753	26.6988	26.0454	28.1388	28.5524	27.2986	25.1988	25.0758	27.7093	27.9742	25.2963	25.6764	25.9674	25.7287	28.221	24.7264	25.8768	25.5133	26.6756	30.5491	26.752	27.08	28.6276	30.8952	25.5023	26.0468	27.4197	25.7456	27.0937	25.3192	25.397	27.1741	24.1971	0	28.4013	26.5484	26.444	28.8709	27.542
MFSD10	20.1978	20.6092	21.7942	21.3389	20.8953	22.6146	22.0939	21.29	21.4032	21.3244	22.2944	21.777	19.4835	18.6374	20.6446	21.1237	21.4032	22.3555	22.7405	19.3978	20.8354	18.3976	19.4929	21.1793	21.3413	19.1494	20.1998	19.7497	19.2834	21.162	20.0328	19.2578	20.9583	20.6699	21.1229	20.9755	21.0193	20.2931	21.3257	19.8013	20.2287	21.2247	21.8427	0	20.5976	20.849	19.9429	20.3314	21.6839
MGAT1	0	0	0	20.6582	0	0	0	0	0	0	23.0547	0	0	0	21.336	0	0	21.4303	21.3662	0	21.2211	0	0	0	22.3462	20.2536	0	0	0	19.592	0	0	20.6796	19.4013	0	0	20.9806	0	0	0	0	0	0	0	22.2138	0	0	21.1273	20.4127
MGLL	0	21.167	20.9894	0	20.6809	0	0	20.6171	20.857	21.6303	20.9837	20.8549	0	19.1269	21.6881	20.0024	21.6043	22.0416	0	0	18.9021	18.9607	0	0	20.7508	0	0	0	0	19.5412	21.5427	0	19.8248	0	20.2549	0	0	19.3291	0	0	18.5425	22.3687	22.5245	0	19.6676	21.8243	0	0	0
MGP	30.757	32.6028	33.3917	32.1608	32.1869	31.9902	31.6511	32.7481	31.5912	31.3985	31.5658	31.1754	31.3112	31.5904	31.1522	31.7596	31.5054	31.9716	33.0206	30.4605	31.7344	32.524	31.536	32.1858	32.9953	32.0067	31.2329	31.9303	30.3814	32.4965	30.5844	30.9039	30.3082	31.4048	29.575	32.4889	32.2033	32.2726	31.7855	31.4339	31.8194	32.1821	33.4598	23.0113	31.2504	32.5271	32.3569	29.8499	31.2036
MIA	0	0	0	0	0	0	0	0	0	0	0	0	0	0	0	0	0	24.5806	0	0	0	0	0	0	0	0	0	0	0	0	0	0	0	23.1282	0	0	0	0	0	0	0	0	0	0	0	0	0	0	0
MIF	23.5829	26.6905	25.9316	23.6379	23.9825	27.6114	25.9967	26.7511	0	25.8365	28.3724	26.0433	0	25.4251	26.1981	27.1819	26.2067	25.0024	27.8018	25.2322	26.2107	22.7792	0	25.0017	27.1736	22.9204	24.1856	0	25.3758	25.5239	26.1503	22.9757	27.8022	24.6712	25.157	24.4978	28.7495	25.1657	0	27.2528	24.0388	28.1724	26.7099	19.96	24.5305	22.2262	0	27.586	25.8761
MMP13	0	0	0	0	0	0	0	0	0	24.4593	22.8497	22.0347	0	0	22.3725	0	0	22.9215	0	0	0	0	0	0	0	0	0	0	0	0	0	0	0	0	0	0	0	0	0	0	0	0	0	0	0	0	0	0	0
MMP2	0	23.2601	24.9082	23.8741	0	23.5108	0	22.3653	21.6333	25.1789	24.4041	25.0943	22.7163	20.6876	22.82	0	23.1395	24.7591	22.3182	0	0	22.1427	0	22.2209	23.0945	0	23.7903	22.2316	23.9546	23.1939	20.985	23.1087	22.0666	0	22.6358	20.6662	24.1483	22.5083	0	0	23.0331	0	0	0	21.3998	0	23.6385	24.1001	22.8566
MMP3	21.548	22.0903	0	24.3719	22.6855	23.2938	25.2488	22.6848	25.0486	24.76	0	23.669	23.5129	0	0	23.5635	22.8426	23.876	23.1289	23.8879	22.915	21.0896	0	22.9243	23.6076	24.7658	22.9419	0	0	24.0582	0	0	0	21.8287	0	0	0	24.7366	24.662	22.3363	0	0	0	0	22.5422	23.7677	21.302	23.6063	23.6951
MMP8	0	0	19.9247	0	22.0831	21.999	24.16	21.5373	0	0	18.5333	0	0	0	0	22.2734	0	0	0	0	21.3529	0	0	0	22.1312	23.7498	0	0	0	21.9239	18.5332	0	19.7388	0	0	0	0	22.1891	22.4134	0	0	19.1206	24.2039	0	0	22.9037	0	0	23.3092
MMP9	26.323	23.035	24.7831	25.5225	23.8392	25.4494	28.1356	23.8133	26.0601	24.7255	24.724	25.7273	24.6058	21.5439	24.2032	25.7144	24.4654	29.2789	25.4089	21.5341	25.9151	0	22.868	24.3031	26.1666	25.7805	23.3178	21.1443	21.7173	26.3176	26.0934	21.6716	24.9223	25.9693	26.082	24.9838	22.2155	26.2157	25.3391	20.9672	23.4392	25.5293	26.5802	20.737	23.3184	26.4824	24.3648	23.1235	26.9397
MMRN1	0	0	0	0	0	0	0	0	0	0	0	0	0	0	23.8679	0	0	21.1295	0	0	0	0	0	0	0	0	0	0	0	0	0	0	22.0134	0	0	0	0	0	20.1454	0	0	19.8124	23.2129	0	0	22.2044	0	0	0
MNDA	0	0	0	24.2117	23.4749	26.0308	30.1178	26.206	27.8626	24.919	25.6582	25.6943	25.5846	0	24.1305	23.7662	22.8301	26.4765	25.9574	0	24.4593	21.4702	0	29.5534	25.9023	27.2254	0	0	0	25.9373	24.7669	0	22.0675	0	0	22.8683	0	26.4262	25.8144	23.6969	0	0	26.6302	21.8101	22.614	24.7463	22.2848	0	27.3841
MOB1A	20.622	0	0	0	21.9431	0	23.936	25.2821	22.485	23.8811	23.7355	0	21.5571	21.817	0	0	21.7961	23.2439	22.8389	0	22.103	20.5155	0	22.5318	25.4049	21.8256	21.436	0	0	22.0316	22.3409	19.7499	0	20.857	0	21.9628	0	22.9023	22.0102	21.4375	20.788	24.9474	22.4261	0	21.1026	22.5308	21.346	0	22.5281
MOGS	21.1864	23.3917	23.1713	23.8326	22.9992	21.3711	23.2022	23.4086	23.1879	25.209	26.4631	25.0071	21.0253	19.8851	25.4276	24.2404	23.4409	23.7622	25.398	20.1376	22.1439	18.474	19.3082	21.4531	22.5415	22.8988	23.515	21.4359	21.0512	21.4023	23.6629	20.5269	25.4983	21.6127	0	23.3647	24.2463	21.0493	23.7824	21.7062	19.992	21.5233	23.7132	0	0	23.2599	22.8146	23.6075	24.8422
MPHOSPH9	31.4018	31.6689	32.0557	31.829	32.0943	32.811	32.2469	31.4298	31.5962	32.9975	31.675	32.7622	32.3511	31.348	31.7077	0	32.0136	32.9383	31.7322	31.3826	30.9214	30.708	31.3051	0	30.9567	30.5202	32.4456	31.5888	31.4435	0	31.2842	31.3252	32.2033	0	33.0393	30.8753	31.3673	31.0487	31.35	31.6329	30.8851	31.5958	28.9805	21.7904	31.1974	30.3579	32.6367	32.3894	31.5897
MPO	31.959	29.5638	31.3562	32.4957	30.3288	32.9967	32.8157	33.2864	33.6354	31.4015	30.72	32.363	32.2838	28.465	32.099	34.3029	30.9114	32.3824	32.6051	28.2001	33.4127	28.4166	30.828	32.4279	33.144	31.6509	32.1027	29.4337	28.7955	33.3847	32.9807	30.3415	32.109	30.2273	29.9411	30.2479	29.6789	32.1644	31.3497	31.9351	30.0023	30.1844	33.5833	27.6849	29.776	31.2657	31.2337	31.5372	34.9545
MPP1	0	21.0426	0	0	0	0	22.6553	22.8993	22.6973	0	22.363	0	22.4533	0	22.8591	0	0	22.5895	0	0	0	20.3248	0	23.1627	22.8352	0	21.9467	0	20.7198	0	0	0	0	0	22.0454	0	0	22.5556	0	22.6361	21.4304	0	21.4827	0	0	0	22.4305	0	24.8106
MPST	0	0	0	21.2203	0	0	20.1966	0	20.0597	0	0	0	0	0	0	0	0	0	20.9894	0	0	0	0	0	0	0	0	0	0	0	0	0	21.0995	21.6764	0	19.2262	0	0	20.5515	0	0	0	21.0278	0	0	21.799	0	21.5142	0
MRC2	19.6027	21.2133	23.3226	0	0	0	22.0996	21.7557	20.9859	22.9298	0	22.4949	22.1591	21.4677	23.4263	21.7316	21.9376	22.8769	22.6347	21.4776	0	20.3948	21.0309	21.4227	21.8177	0	0	0	23.1531	21.1588	21.7278	0	24.3296	0	0	19.6051	0	0	22.2394	20.5642	20.4965	0	20.5419	0	21.6074	21.013	22.1686	24.4351	21.6767
MSH2	0	18.6222	20.9144	20.5857	19.1795	0	26.9795	26.9153	19.7191	0	20.855	20.3037	26.6834	28.845	20.2912	20.2783	18.461	21.9123	20.7903	30.4927	20.6497	0	0	26.3296	28.1283	25.767	0	0	18.9773	27.1886	27.9426	0	29.0474	25.8715	18.8248	0	27.5642	28.0311	28.2913	25.5992	0	28.4032	26.1982	0	0	27.5459	18.7337	22.1458	22.0123
MSN	26.5464	28.4179	27.108	27.8303	28.1561	28.1743	29.7857	29.1929	28.9128	28.6317	29.9659	28.4094	26.305	28.4743	28.9085	30.2314	28.9724	28.9615	28.8683	26.5124	28.0985	26.992	25.9761	29.6413	29.2467	28.3031	28.0086	26.6481	27.0586	27.1984	29.0617	25.8319	30.6437	28.2659	26.9542	28.2041	26.6676	27.5768	28.8728	26.9345	27.6421	28.9017	28.8581	23.3276	27.6749	28.244	26.4709	29.87	29.429
MTAP	0	20.5514	0	0	0	20.4363	22.4782	22.8409	23.6818	22.6177	24.0475	22.2439	0	0	23.4901	20.4995	21.2328	23.4472	24.1943	0	22.0081	0	0	22.7867	20.9638	21.5968	0	0	0	21.3223	21.6411	0	21.4049	0	0	21.4347	22.4498	22.4457	23.0323	0	0	0	0	0	0	23.5518	0	0	23.3208
MT-ATP6	0	0	0	0	0	0	0	0	22.3625	0	0	0	0	0	22.7961	0	0	0	23.8976	0	21.9914	0	0	0	0	0	0	21.5633	0	0	22.1671	0	23.0979	0	0	0	0	0	0	20.5416	0	22.9242	0	0	0	23.5891	0	0	0
MTCH2	20.3612	0	0	22.4069	20.9168	0	23.7198	23.5673	23.8959	22.6109	24.821	23.7703	23.3922	0	24.1031	0	0	0	23.9428	20.5676	24.1745	19.3226	0	21.3024	0	0	0	0	0	0	0	0	23.28	20.9378	0	20.8468	21.3538	0	0	22.2347	0	23.1201	23.8676	0	0	21.9406	21.0994	22.6359	23.1064
MT-CO2	24.4356	22.8669	25.0728	26.6242	25.2993	25.2626	27.389	25.646	25.7084	25.8104	27.2869	25.9824	24.5627	24.0383	25.9634	25.9048	26.5064	26.7074	27.0662	23.2623	27.0276	19.3366	23.9622	26.1498	25.417	24.8669	25.1499	24.9353	24.2325	24.6636	25.942	22.2118	25.9609	25.0459	25.0807	25.0958	25.9778	25.6428	25.4198	24.7974	25.1941	26.1258	26.182	20.7756	24.362	27.7968	24.7427	26.3526	25.9037
MTDH	0	20.6433	0	21.4382	0	0	19.7291	23.0441	24.4612	20.3476	24.6736	21.4118	0	0	21.9944	21.9218	21.5868	20.7868	22.2429	0	20.4178	0	0	0	20.4215	0	20.966	0	0	0	0	0	25.7321	0	20.5562	0	0	20.3412	0	20.6503	0	19.8671	0	0	19.9624	0	0	0	20.6434
MTHFD1	20.5961	21.5447	0	21.0601	24.258	21.7811	22.3509	25.0167	25.0086	20.7968	24.9725	23.759	0	0	21.0478	22.7913	21.7661	25.3815	23.6955	0	23.9987	0	0	21.9808	23.8647	22.2805	21.6968	0	21.3924	25.0016	24.4144	0	24.7864	21.4898	0	23.0786	24.3685	22.6916	25.5057	22.9731	0	23.8042	24.1622	22.6142	0	23.9912	23.5139	20.9473	22.9105
MTPN	0	20.9655	0	0	22.2325	0	18.7191	19.5341	0	20.324	25.5065	21.0063	0	18.9366	0	0	0	26.6056	0	0	18.8097	0	0	0	20.8383	23.6745	0	0	19.1695	0	0	22.2404	24.541	0	0	0	20.0004	0	0	22.2155	0	19.8084	20.786	20.2586	0	0	0	23.1208	23.168
MUCL1	0	0	0	0	0	26.6017	0	0	0	0	0	0	0	0	0	27.4785	0	0	0	0	0	0	0	0	0	25.9632	0	0	0	0	0	24.0858	0	0	0	0	0	0	27.6987	0	0	0	23.8753	23.5534	0	0	0	0	0
MVP	18.9098	18.7826	22.0368	20.3154	21.8556	22.7542	23.9431	23.2399	21.1622	23.4543	26.4247	21.9238	18.9484	20.5204	20.4922	21.1462	22.9187	24.3016	19.8941	22.2945	25.0841	0	0	0	22.7091	18.6438	18.7004	19.624	0	21.4084	23.4753	0	24.0269	20.2723	0	0	23.0775	22.6631	20.3387	19.3797	0	25.2342	20.4797	0	0	20.2747	22.3484	22.5962	23.1678
MX1	0	23.048	0	0	23.3218	0	19.7395	27.3506	0	22.2586	27.5804	0	0	0	0	0	21.5911	0	26.6891	0	0	0	19.8741	0	0	0	25.5092	0	24.5928	0	0	0	24.5143	0	0	0	27.0173	0	0	21.4355	0	0	0	0	22.4388	0	22.2506	25.1949	0
MXRA8	17.8531	19.8948	23.6828	24.1738	0	0	0	22.2272	0	23.3102	22.8572	23.4644	22.9382	23.0336	23.198	0	0	22.8165	23.8467	0	22.4658	21.3784	21.6544	0	21.7821	21.753	21.61	21.6964	21.753	0	0	22.9461	0	0	23.1527	0	22.463	0	21.4013	21.5367	0	21.9388	0	0	0	0	0	20.9242	23.5745
MYADM	21.1782	23.9143	23.8831	24.6904	24.0652	25.1254	24.6454	24.818	23.1068	0	0	24.6515	0	22.7743	24.2541	23.4808	24.1759	24.6662	24.4976	23.0452	23.8281	21.7694	23.4314	22.4505	23.6047	22.8122	22.9847	0	0	0	0	0	0	22.5342	0	0	0	24.0279	25.0578	22.3842	0	24.4263	24.8193	0	24.4888	23.807	0	0	25.1201
MYBBP1A	0	0	0	20.6464	0	0	19.9773	20.3448	19.7572	20.6016	21.4916	20.6071	18.1075	0	0	0	0	22.0208	21.8916	0	21.4981	0	0	0	20.7525	19.0628	19.6953	0	0	0	20.3784	0	20.4273	0	0	0	0	20.9114	20.05	19.6559	0	20.4526	0	0	0	0	0	20.9154	20.5311
MYBPC1	0	24.5267	24.3636	0	24.0262	25.2833	0	0	25.9797	0	24.7691	0	0	0	0	24.6054	0	0	25.1862	23.7787	26.7062	0	0	0	0	0	0	0	0	0	0	0	24.9767	0	22.9846	0	27.1275	0	23.3116	0	0	0	24.2687	20.6792	24.0742	31.0284	0	0	0
MYBPC2	22.5141	0	0	0	0	0	0	0	21.0643	0	0	0	20.0857	0	0	0	0	22.138	21.9125	0	0	0	0	21.2816	0	0	20.4921	21.598	0	0	0	0	19.3932	0	21.6812	0	0	0	0	0	20.1488	0	0	0	21.2952	24.6791	21.0699	21.0851	0
MYDGF	0	22.722	0	0	0	0	0	22.806	0	0	24.643	0	0	0	0	0	0	0	0	0	23.7617	0	0	0	21.435	0	22.8749	0	0	0	21.7326	0	22.9137	0	0	0	23.0913	0	0	0	0	23.0467	0	0	0	0	22.3072	0	0
MYH1	25.8674	23.1982	0	0	25.6367	0	0	0	0	0	24.3192	25.5629	22.4114	24.8656	0	24.3487	23.3954	22.403	0	24.5022	0	21.3268	0	26.1282	0	0	22.5774	23.6079	0	22.9718	26.9698	22.5809	22.3289	0	25.5059	0	0	24.5549	0	22.2901	0	26.7432	0	19.4502	23.7391	29.4648	23.4134	23.8968	23.2742
MYH10	20.507	23.9921	25.4166	22.8434	20.3228	23.4786	24.4142	23.7558	24.6701	22.6449	24.1696	22.2088	0	24.62	24.8244	21.6877	24.5216	25.9827	24.654	21.7535	21.9012	22.9653	0	24.05	24.7951	22.3337	22.9063	23.9898	24.257	22.3714	23.7756	20.2912	25.6485	0	23.4733	20.2994	24.2221	23.1063	23.4998	0	20.7671	23.2032	22.743	0	22.5695	23.5163	23.0815	26.1844	23.6762
MYH11	25.8034	24.7333	28.2636	27.5916	28.7028	30.9084	28.002	28.3505	26.4081	27.3266	29.5359	26.2496	27.4778	26.4136	29.7369	29.4602	26.4302	27.9166	25.7738	29.2918	27.0386	26.3395	30.426	27.552	31.958	25.2008	25.7769	26.9701	24.8434	26.9177	26.6846	23.946	27.0754	24.7747	25.402	26.421	29.7989	31.5233	28.9967	26.513	25.9017	26.7847	26.0687	22.8816	27.6163	26.7927	27.3191	28.1909	26.7832
MYH14	21.9415	24.1502	24.7488	24.0223	24.0347	25.0454	25.2087	25.5314	28.8145	24.8986	25.2637	24.6601	22.2872	27.7526	24.5004	23.539	23.9925	25.1389	26.0548	24.6036	29.0063	28.341	23.143	26.9239	26.046	27.6319	23.0113	22.3213	0	22.2541	22.0946	0	23.1484	22.7882	23.2047	24.2817	23.4611	26.0156	28.6725	24.2559	22.5081	24.6073	25.5795	19.1836	0	27.1967	24.4389	23.7226	25.0778
MYH2	0	23.2029	0	0	22.1571	0	0	0	0	0	0	0	20.3201	0	26.6697	25.2155	0	0	27.6281	25.0138	24.3362	23.1556	25.0185	24.9093	24.9176	0	0	0	25.5802	27.026	28.005	0	0	23.0686	28.2597	22.6766	0	0	23.9229	24.6555	26.7278	0	0	19.1526	0	31.8439	0	0	0
MYH3	0	0	0	0	0	0	0	0	0	0	0	0	0	0	0	0	0	0	0	0	0	0	0	0	0	21.2144	0	0	0	0	24.8836	0	0	0	0	0	0	0	23.6353	22.5447	24.4798	25.458	0	0	0	32.1219	23.5119	0	0
MYH7	26.6066	25.3759	25.4656	23.2348	22.3366	26.2786	26.1901	26.8472	25.7657	0	28.5119	28.4396	26.1421	26.0924	25.9928	24.568	24.7005	25.0816	26.3515	0	24.0378	25.088	20.9512	26.5527	25.7134	24.0712	25.9051	22.2841	29.4232	22.1758	29.0663	0	0	25.2936	28.7678	0	0	24.9979	26.5178	25.1554	25.7909	26.7898	27.1442	0	26.5953	40.9931	24.763	26.9002	25.4472
MYH9	27.412	28.3981	29.5499	30.0158	29.7698	30.1561	29.5634	29.483	30.3632	28.8567	31.0593	28.6967	28.2941	28.013	31.6467	30.4993	29.1206	30.6503	29.9254	28.6306	30.1765	27.8532	28.3729	28.6937	30.2198	29.146	27.798	28.0343	27.4132	28.7241	28.3214	26.9964	30.8224	27.7465	28.724	29.025	28.5108	30.4372	30.7863	28.0932	27.5785	29.2117	30.5787	24.2588	28.3232	29.2951	28.7968	29.3201	30.8573
MYL1	0	0	0	0	0	26.1041	0	0	0	0	0	0	0	0	0	0	0	0	0	25.279	0	0	0	0	0	0	0	0	0	0	27.4824	0	0	0	25.4098	0	0	0	24.5148	0	0	0	19.9198	0	0	31.6107	0	0	0
MYL12A	24.2778	25.2899	25.5983	25.1517	25.8747	27.8119	27.0006	26.8581	27.0175	27.0765	31.6772	26.3771	26.0073	24.3383	26.9569	27.2628	26.1332	26.5105	26.6353	25.1129	25.8137	24.7633	26.7697	26.1798	28.6005	26.9247	26.7275	27.5258	24.5497	26.1754	25.7545	0	25.7049	0	24.6605	24.9828	25.0609	27.3318	26.6875	24.7291	25.6258	23.3468	27.2533	22.1334	24.424	27.3098	26.2394	26.181	26.4939
MYL2	0	0	0	0	0	0	0	0	23.377	0	0	24.8126	0	0	0	0	0	0	0	0	0	0	0	0	0	0	0	21.1634	0	0	0	0	0	0	0	0	0	0	0	0	24.9889	0	0	0	0	32.4507	0	0	0
MYL3	26.9082	28.2673	25.5277	26.5692	25.1788	27.0349	24.3459	25.0081	24.7235	28.4141	0	26.3275	26.2632	25.753	27.3013	23.0701	27.7126	0	27.2266	23.1333	0	25.778	24.6063	26.0408	0	23.1999	0	0	24.6911	0	0	0	0	0	29.0598	0	0	22.2022	0	25.2813	0	24.9049	0	0	0	32.2058	0	23.2043	24.9873
MYL4	0	0	0	0	18.9622	20.9059	0	0	20.1969	0	0	0	0	0	0	0	0	20.63	0	0	0	0	0	0	0	19.4358	0	0	0	20.6366	0	0	0	22.9861	0	0	0	19.5971	19.9005	0	0	0	20.844	0	0	0	0	0	0
MYL5	0	0	0	0	0	0	0	0	0	24.4505	0	0	0	0	0	0	0	0	0	0	0	0	0	0	0	0	0	0	24.1056	0	0	0	0	0	24.6452	0	0	0	0	0	0	0	0	0	0	28.1643	0	0	0
MYL6	24.9445	26.936	26.3799	26.5282	26.7215	29.0857	28.2923	27.5726	28.2941	27.4071	29.008	27.3102	26.7593	26.2357	28.4134	28.9011	26.6245	28.3088	27.4984	27.6472	26.8808	26.5483	27.6913	27.7707	29.108	27.6081	26.2977	26.2219	27.6064	27.76	27.1335	25.088	28.7339	24.3224	26.2391	28.4226	27.5735	28.8527	28.0926	26.4278	26.5334	27.3946	28.4685	22.4044	27.1895	29.5184	27.602	28.0376	28.1591
MYL9	0	21.7697	24.4675	0	0	24.1375	21.6754	0	0	23.0933	23.7308	23.3958	0	22.663	26.0005	23.5854	0	0	22.7627	22.8491	0	20.9951	24.4543	0	26.0476	0	21.9146	0	0	0	21.0519	0	0	0	0	23.4917	24.4741	27.0801	0	20.226	22.4613	21.8814	22.2293	0	21.9437	23.6035	0	0	21.9063
MYLK	0	0	24.304	0	23.9406	24.9489	0	23.2174	25.3289	22.9564	24.8432	0	0	22.7775	25.0487	22.3211	22.0094	22.1827	0	21.0279	22.7905	22.9206	19.7649	22.5267	28.1099	25.3356	23.0068	0	19.648	21.7943	22.3543	0	23.5194	0	0	21.7235	23.9813	26.8481	22.6866	23.1918	0	23.5865	0	0	20.8329	0	22.9059	22.7411	23.5243
MYLPF	0	0	0	0	0	0	0	0	24.3489	19.4294	20.1885	0	0	0	0	0	0	0	0	0	18.5632	18.6284	0	0	0	0	0	19.8777	0	0	23.3816	0	0	0	25.0384	0	0	22.05	0	0	0	0	0	0	0	28.7465	0	18.4945	0
MYO10	19.682	20.6664	23.7744	23.0091	21.694	0	0	20.1014	19.1514	21.3285	20.4686	23.3205	19.8039	21.1736	20.7557	0	20.5076	20.3839	23.6388	0	0	19.165	20.1263	0	0	0	0	20.6239	0	0	0	0	0	18.8074	21.8181	0	0	0	0	19.8541	0	20.1042	0	0	19.1582	18.6518	19.2759	22.5831	22.206
MYO18A	0	20.3949	0	0	0	21.275	20.1966	19.8365	20.9742	20.6459	21.8235	21.6944	0	0	20.2994	0	18.749	20.8505	22.3281	0	0	0	0	0	0	0	0	0	0	0	0	0	0	0	0	0	0	0	0	0	0	0	20.6285	0	0	0	19.1969	20.3067	20.0156
MYO1B	24.7618	26.754	25.5082	26.3149	26.5391	25.1578	25.9834	25.8241	24.6778	27.4019	26.7821	27.1605	25.0153	26.2346	27.3648	25.2748	26.3438	26.3949	26.724	22.4168	25.4799	25.7598	22.477	24.7511	22.9265	24.2453	25.0074	25.6798	25.1535	21.7619	24.8756	25.847	25.5439	21.5343	26.3528	24.1437	23.1446	23.7466	24.9499	24.7729	23.84	26.5001	21.29	0	25.078	23.2822	24.7898	26.7938	26.2548
MYO1C	24.8386	26.0072	29.8465	25.3027	26.2162	27.4194	24.3553	23.3119	26.3507	26.0631	26.4389	24.9562	23.8279	25.328	26.5952	25.7787	25.6765	26.7587	25.9712	29.55	24.9792	24.6698	25.5715	22.5234	25.809	25.9545	23.1934	23.5116	21.0928	23.5661	24.9716	23.9697	26.5497	21.733	26.4588	26.3071	28.4221	25.3245	25.4319	23.8371	23.7407	26.7678	26.7905	21.4027	25.334	24.9161	24.0693	25.0814	24.7943
MYO1D	24.4086	25.7116	27.3094	25.6481	23.9994	26.7018	25.8247	26.2497	25.157	26.9439	27.6497	28.7251	24.8363	27.2931	27.3288	24.6946	26.1477	26.4701	25.754	25.8056	24.6377	22.9098	24.9219	23.9359	26.4983	24.488	24.7571	26.3478	27.2747	23.3037	25.1477	24.8918	25.6204	24.1123	26.8537	23.8769	24.6762	25.057	23.7782	25.1544	23.2428	27.0399	23.6349	0	27.0584	26.1101	24.9767	27.0749	25.65
MYO1E	0	0	26.7291	26.7788	24.0305	0	0	0	22.9885	0	0	0	0	0	0	24.1788	0	0	25.9176	0	0	0	21.6862	0	0	0	0	0	0	0	0	0	0	0	0	0	0	0	0	0	23.6266	0	0	0	0	0	0	0	0
MYO1F	19.3993	21.5904	0	0	22.8679	24.0139	22.2477	22.1719	24.4415	22.7713	22.2599	24.1671	20.7185	19.5695	20.8303	23.8617	21.9826	23.9602	25.1989	19.3898	21.8669	19.0378	20.3922	20.253	21.5991	22.127	0	19.8608	0	21.3355	20.9062	0	20.4611	21.1128	0	21.8468	20.0905	22.1572	21.8035	21.1014	18.8857	21.4714	24.8503	17.9853	20.4472	22.3915	22.5825	0	22.9776
MYO1G	0	0	0	0	0	0	22.003	0	0	0	24.9847	0	0	0	0	0	0	0	0	0	0	0	0	0	0	0	0	0	0	20.8324	0	0	0	0	22.9274	0	0	0	21.0801	0	0	0	0	0	0	21.4699	0	0	22.3549
MYO6	0	20.7604	0	20.5656	22.0726	0	23.1839	20.7986	0	21.5419	21.6027	0	19.2579	0	0	0	0	21.9486	23.323	21.7305	0	0	0	22.2517	0	0	19.5005	0	22.8191	22.344	22.1102	22.511	0	21.3194	23.6797	0	0	0	0	0	0	0	0	0	22.8395	0	19.5385	21.824	0
MYOC	0	0	0	0	0	29.9329	0	0	0	0	0	0	0	0	0	0	0	0	0	28.0545	0	0	24.3191	0	24.7668	0	0	0	0	28.7253	0	0	0	0	0	0	24.8218	21.6314	24.8498	0	0	0	0	0	27.1113	22.1079	0	0	22.9538
MYOF	0	20.3487	22.1035	0	20.218	0	21.1266	20.2921	0	21.6131	21.9274	21.0559	0	19.5252	0	0	21.1659	0	0	21.1274	20.012	18.295	19.3205	0	23.2193	0	0	0	0	0	19.4815	0	21.9051	0	0	0	0	21.301	0	19.3216	0	22.7111	22.5676	0	20.3642	0	19.6482	21.5228	20.3323
MYOM1	0	0	0	0	0	0	0	0	0	0	0	0	0	0	0	24.2154	0	0	0	0	0	0	0	0	0	0	0	0	0	0	0	0	0	0	0	0	0	0	0	0	0	0	0	0	0	29.1573	0	0	0
MYOM2	0	0	0	22.2687	0	0	24.2356	0	0	0	0	0	0	0	23.2297	22.843	0	0	0	0	24.1679	0	0	0	0	0	22.7603	0	0	24.6647	0	0	0	0	0	20.8543	24.8607	0	0	20.2766	0	0	0	0	0	29.8623	22.5138	24.3264	0
MYOM3	0	0	0	26.7731	0	0	28.6803	0	0	0	0	0	0	0	0	0	0	0	0	0	0	0	0	0	0	0	0	0	0	0	0	0	0	0	24.88	0	0	0	25.0096	24.672	0	0	0	0	0	27.4476	0	0	0
MYOZ1	0	0	0	0	0	0	0	20.4637	22.8608	0	0	0	0	21.0966	0	0	0	0	0	0	20.5834	0	0	0	0	0	0	0	0	0	0	0	0	0	0	0	0	0	0	0	0	0	0	0	0	28.8536	0	21.568	0
MYOZ2	0	0	0	0	0	0	0	0	0	0	0	23.1775	27.0928	27.9316	0	26.9962	0	0	0	25.8674	27.354	27.0339	0	26.6161	24.8365	24.5504	0	0	0	0	24.8363	0	24.1652	24.8601	0	24.2022	0	26.6158	25.2459	25.4813	0	0	0	0	0	27.7732	0	0	0
MZB1	24.1579	27.9603	26.5939	26.8739	24.6036	0	23.0739	22.1462	24.8631	25.6083	29.1035	29.2858	0	0	27.7133	25.5106	22.9143	25.4674	29.2696	0	27.7579	0	21.1026	0	0	0	27.0804	24.1514	27.5269	25.3583	26.8403	0	28.3274	22.9221	0	25.9814	28.9429	23.3447	24.7837	25.8611	24.4936	28.3515	25.8009	19.0469	0	0	25.2629	27.211	22.2498
NACA	22.117	22.3765	0	0	0	23.2927	23.6676	22.7003	0	0	24.4276	0	21.0134	0	0	0	23.1803	24.8063	0	0	25.551	0	0	22.5183	0	0	21.964	21.7215	21.8937	21.9829	22.751	0	23.0166	0	0	21.8551	23.1136	0	21.838	21.7745	0	22.3551	22.5198	18.9901	21.2772	0	21.731	22.4629	22.6482
NAGK	21.9949	23.8263	24.5319	21.2627	24.6016	25.5287	24.8672	26.0424	26.668	23.0395	27.2663	25.7429	24.2945	23.184	24.7604	25.787	23.3408	27.2581	24.6854	23.7249	24.4477	22.7118	23.1203	23.6045	26.7077	24.7947	23.3926	0	23.3948	24.1901	23.608	0	25.4464	24.9231	22.8298	23.8762	24.5202	23.0826	24.8656	24.4901	22.3369	25.3805	26.8256	0	23.1645	25.4754	24.9072	21.5401	26.7143
NAGS	0	0	0	0	0	0	0	0	0	0	0	0	0	0	0	0	0	24.6502	0	0	0	0	0	0	0	24.7901	24.9347	0	0	0	0	0	0	0	0	0	0	23.2586	24.1438	23.9756	0	0	0	0	0	0	0	0	0
NANS	24.8437	24.9952	28.3966	0	25.9621	23.1808	25.934	25.2341	26.4812	23.9262	26.1331	26.0456	25.8851	25.9998	27.8228	25.2075	25.6584	25.5597	25.8599	24.4525	26.933	0	0	24.2744	23.7852	23.1458	24.2513	24.7665	29.4286	28.2079	28.778	31.8833	27.378	27.0488	0	26.6572	28.0933	22.7554	23.0884	24.348	0	28.1115	28.2231	0	0	0	23.2355	25.5139	27.0868
NAP1L1	19.064	20.4417	21.1435	21.7345	20.174	21.3925	20.7438	21.9011	22.4447	21.4237	24.0575	21.8101	0	20.6597	24.1165	23.1469	20.4503	24.1445	21.0649	19.2478	21.7727	18.7789	0	19.8301	22.1493	21.5579	19.5365	19.3588	20.1083	22.1884	23.5174	0	24.3106	19.7903	20.7065	22.3838	23.3041	23.3372	23.2137	19.6893	18.3277	21.3483	23.3887	0	19.6512	21.273	20.152	24.6045	22.1299
NAP1L4	0	0	0	0	0	0	0	0	0	0	23.6513	0	0	0	0	0	22.249	0	0	0	0	0	0	0	0	0	0	0	0	0	0	0	0	0	0	0	0	0	0	0	19.6241	0	0	0	0	0	0	0	0
NAPRT	0	19.9381	0	0	20.6566	21.7762	21.6549	21.256	22.1557	0	23.0904	21.7675	0	0	0	22.6707	20.7522	22.7254	23.0326	0	20.5202	0	19.1379	19.9251	22.4506	21.3496	0	0	0	0	20.6294	0	0	0	20.3105	20.209	0	21.7652	19.7928	20.5255	0	22.2674	22.982	0	0	21.6502	19.7561	21.2984	23.1874
NASP	0	0	0	0	0	0	0	0	0	0	0	0	0	0	0	0	0	0	0	0	0	0	0	0	0	0	0	0	0	19.7539	0	0	19.4474	0	0	0	0	0	0	0	0	0	0	18.3529	0	0	0	0	0
NAXE	0	22.3901	0	0	0	22.1016	0	0	0	22.1065	23.0231	22.6604	0	0	0	0	21.0055	21.4137	0	0	0	0	0	0	22.4907	0	0	0	0	0	21.1917	0	21.9798	0	0	0	23.1849	0	0	0	0	23.6513	0	0	0	0	21.5492	21.9613	0
NBEA	0	0	0	0	0	21.3185	0	0	0	0	0	0	0	0	20.7963	0	0	0	19.6419	0	19.1915	0	0	0	0	0	0	0	0	0	19.1514	0	21.2735	0	0	0	0	0	0	0	0	0	21.0785	0	0	25.6412	0	0	0
NCAM1	18.1493	23.5063	22.7555	23.7412	23.2623	0	0	22.1959	22.9093	22.5011	25.1169	24.3465	0	22.3827	22.7701	0	22.2547	0	24.1379	0	23.0092	20.1638	21.3428	21.5996	0	0	20.5079	0	22.184	0	23.5694	21.6784	23.2336	21.3324	22.8427	22.5077	22.1287	0	0	0	0	23.4532	21.6586	0	0	0	23.0805	24.1125	22.0414
NCBP2AS2	33.7002	33.7652	33.2455	32.6301	34.1321	31.7775	33.5811	33.5952	33.7771	33.1599	31.1762	31.4616	34.8246	34.2213	32.4192	33.2213	33.7105	31.1634	31.7276	34.7993	34.662	33.8395	33.608	34.7509	32.9764	33.775	34.957	33.6194	33.5091	34.199	34.0368	33.4276	33.3486	34.079	31.5685	34.1642	35.186	34.2351	33.6996	33.5932	34.5281	32.3787	33.2806	29.7134	33.3806	33.5542	34.2854	32.5471	33.1656
NCCRP1	0	0	0	0	0	0	24.7102	0	0	0	0	0	0	0	0	25.7848	0	0	0	0	0	21.9028	23.9892	0	0	23.1905	0	0	0	0	0	0	0	0	0	0	23.586	22.6678	22.3462	0	0	25.2263	0	23.1532	0	0	0	0	0
NCF1C	0	0	0	0	0	0	0	0	0	0	0	0	0	0	0	0	0	0	0	0	0	0	0	0	22.3733	0	0	0	0	0	0	0	0	0	0	0	0	23.1043	22.5719	0	0	0	0	0	0	0	0	0	0
NCF4	0	0	0	0	0	0	20.6994	20.4893	0	0	21.7121	0	0	0	0	0	0	20.6935	0	0	0	0	0	0	0	0	0	0	0	21.9969	20.9746	0	20.6762	0	0	0	0	0	21.9901	0	0	0	20.2356	0	0	0	0	0	20.8055
NCL	25.1586	27.2688	25.1674	27.8174	26.6478	28.307	29.2628	27.6208	28.6058	25.3971	29.3296	28.3053	26.344	26.9906	27.9516	27.03	27.7247	29.1005	28.2331	24.2589	29.2934	26.3385	26.3578	29.0044	27.6916	27.602	27.2635	26.1275	27.5763	27.3803	29.1657	23.1491	29.0661	24.4217	26.8088	27.0767	25.9133	28.4089	28.397	29.1904	25.7371	27.3796	28.5778	21.2693	25.3435	28.9688	26.7938	29.452	29.0146
NCOA2	0	0	0	0	0	0	0	0	0	0	0	0	0	0	0	0	0	0	0	0	0	0	0	0	24.2302	0	0	0	0	0	0	0	0	0	0	0	0	0	0	0	0	0	0	0	25.9961	0	0	0	0
NCSTN	0	0	0	0	0	0	0	0	22.5272	21.5638	0	0	0	0	0	21.1685	20.7316	0	22.641	0	22.4256	0	0	0	22.0554	0	21.7067	0	0	20.7647	0	0	22.6969	0	0	0	20.0949	0	21.4807	20.0909	0	0	0	0	0	0	0	22.7196	0
NDEL1	0	18.2852	0	20.5348	0	0	19.183	19.0917	19.9339	20.1985	21.6146	20.0368	18.0401	0	0	19.6149	18.6855	18.9766	19.2277	0	19.3025	0	0	0	20.1783	0	0	0	0	18.5649	0	0	18.6885	0	0	0	0	0	19.9287	0	0	0	20.4804	0	0	0	0	19.8416	20.3483
NDUFA10	0	0	0	0	0	0	0	0	0	0	24.7032	0	0	0	0	0	0	0	0	0	0	0	0	0	0	0	0	0	0	0	0	0	0	0	0	0	0	0	0	0	0	0	0	0	0	22.6466	0	0	0
NDUFA13	0	22.3309	0	22.4502	23.2107	22.6927	24.0053	22.8057	22.3256	22.4663	23.9534	23.0214	0	0	23.9092	23.6447	21.8563	21.5647	24.4329	0	21.9869	0	0	22.739	22.6845	20.0354	21.9693	0	21.1531	22.8007	22.357	0	23.9972	21.8725	20.6184	22.6679	23.254	21.0667	0	0	22.2473	24.3919	23.1056	0	0	23.8564	22.295	22.783	23.3857
NDUFA5	0	19.054	0	21.8679	0	0	22.5227	19.608	21.3097	21.0535	23.7777	0	0	0	22.3673	0	21.3001	23.3156	0	0	22.9065	0	0	21.7624	0	0	20.3609	21.0099	21.0554	0	22.5908	0	22.3508	0	0	0	20.8031	21.7845	21.6121	22.9051	0	22.1984	21.8821	0	0	24.0506	0	22.8099	20.2358
NDUFA9	0	0	26.4991	0	0	0	0	22.5885	25.0641	0	24.1442	0	0	0	0	25.2876	0	0	25.4591	0	20.9662	0	24.6916	0	22.1357	0	0	0	0	0	0	0	0	0	0	0	0	0	22.2686	0	24.057	0	24.2425	0	0	24.0897	0	21.0654	0
NDUFAF4	0	0	0	0	0	0	0	0	0	0	22.6331	0	0	0	20.536	0	0	20.8239	0	0	20.6495	0	0	0	0	0	0	0	19.9332	0	20.401	0	21.1335	0	0	0	21.0072	0	0	19.9604	0	20.8713	0	0	0	0	0	21.2768	0
NDUFB10	0	22.5032	0	22.0622	22.622	22.8697	24.0631	23.4714	22.248	23.1292	23.6746	22.4976	0	0	23.5704	22.9659	22.6425	23.749	24.2961	0	22.1002	20.7947	0	23.1337	22.6959	21.1406	0	20.5961	0	22.3838	21.3117	0	23.023	0	0	21.1941	22.4284	21.0656	22.8186	21.4443	0	23.6454	22.2438	0	0	23.6278	0	22.3678	23.1726
NDUFB4	0	0	0	0	0	0	0	0	23.6839	0	23.6129	23.6336	0	0	0	0	0	23.0508	23.4443	0	23.0944	0	0	22.3077	22.2675	21.9646	24.4811	0	0	0	0	0	23.4817	0	0	0	22.2751	0	0	0	0	0	23.8298	0	0	25.2136	0	22.4156	22.7068
NDUFS1	0	19.7075	0	0	0	0	20.5238	21.4097	0	0	25.369	0	0	0	0	0	21.8901	24.3722	0	0	19.1314	0	0	22.7326	21.0775	22.2177	21.1355	0	0	0	20.893	0	0	0	19.9107	0	0	0	0	22.1748	0	0	0	0	22.7661	25.7125	20.6041	20.8234	22.8423
NDUFS2	18.9939	0	0	0	0	0	0	0	20.1377	0	0	0	19.8766	0	0	0	0	0	20.7635	0	0	0	0	0	0	0	0	0	0	0	0	0	0	0	0	0	21.0159	0	0	0	0	0	21.0334	0	0	0	0	0	0
NDUFS3	0	0	0	0	0	0	0	22.6202	23.3806	0	25.0878	0	0	0	0	0	22.8406	24.7083	0	0	25.4961	0	0	23.9851	0	22.0193	21.5482	0	0	0	0	0	19.782	0	0	21.1716	21.6748	22.9565	0	22.7947	0	0	21.1437	0	0	25.9612	21.7022	25.1899	0
NDUFS8	0	0	20.2099	0	0	0	0	0	0	0	0	22.6402	0	0	0	0	0	0	0	0	0	0	0	0	0	0	0	0	0	0	0	0	20.4	0	0	0	0	0	0	0	0	0	0	0	0	0	0	0	0
NDUFV1	0	0	0	0	0	0	0	0	0	0	21.9933	0	0	0	0	0	0	0	24.6772	0	24.7981	0	0	0	0	0	0	0	0	0	0	0	0	0	0	0	24.5825	0	0	0	0	0	0	0	0	25.2655	0	24.9055	24.7761
NDUFV2	0	23.2743	0	0	0	0	0	21.202	21.0675	22.6283	23.6953	0	0	0	0	0	0	24.1556	25.2636	0	0	0	0	21.2	21.894	0	21.011	20.2858	0	0	21.8825	0	0	0	0	0	22.1803	0	21.6647	0	0	22.6624	21.0289	0	0	23.0663	0	22.4243	20.9805
NEB	0	0	0	0	0	27.2843	0	0	24.2892	0	25.1764	24.1584	0	0	0	22.135	0	0	22.3135	0	0	20.7299	0	24.7571	0	0	0	0	0	0	0	0	22.8476	0	0	23.6997	0	0	0	22.9585	0	0	0	0	0	30.1243	21.7828	0	0
NEDD8	21.1622	23.0686	22.7114	23.2949	23.0822	23.8025	22.3072	27.9947	23.0548	23.6237	24.9498	22.9599	20.4105	22.625	23.2457	22.6287	22.415	23.4888	22.2594	22.4007	23.368	0	19.6086	21.1904	26.0114	22.3263	24.3486	21.7527	19.5855	20.3851	22.3221	20.7519	21.8601	21.5844	21.8515	21.5237	22.313	21.8527	22.8136	23.3545	20.3003	27.1615	23.5115	18.9042	21.7199	22.1471	23.6092	25.5966	24.0114
NES	25.4351	24.7638	24.0933	24.0655	0	0	26.4626	23.4697	23.9925	0	0	25.9514	23.5863	22.557	0	25.4587	0	20.71	26.0011	0	23.2318	24.1509	0	25.3545	23.3623	26.1191	23.956	0	19.3607	0	21.611	0	24.3882	0	0	0	22.9868	24.3944	25.0907	23.9989	0	21.4317	0	23.6158	0	22.1711	24.1308	19.5495	0
NETO2	0	27.9053	0	0	0	28.104	28.6202	30.0502	0	0	0	0	27.2536	26.6217	27.1301	0	27.2486	0	26.7723	0	27.2796	26.7556	0	0	29.5579	0	27.2961	0	26.6396	27.6141	27.692	26.9717	0	0	25.8996	26.2451	26.2277	26.9003	26.7327	26.1847	0	0	26.4424	0	27.2998	0	26.4541	0	26.7863
NEURL3	24.0096	25.0687	0	0	0	0	25.9095	26.5481	0	0	0	0	26.7429	26.9832	26.1268	0	26.0881	25.1696	24.2928	0	26.0889	27.1297	24.6371	25.5818	25.9047	23.6659	25.3497	26.7868	25.3755	26.752	26.6188	26.0782	26.123	24.1868	25.7988	0	25.4416	25.5103	26.947	26.221	23.8814	25.9022	23.8609	0	26.4627	24.3191	27.292	26.763	25.9064
NEXN	0	0	0	0	0	0	0	0	0	0	21.2161	0	0	19.0149	21.5957	0	0	19.0691	0	0	0	0	0	0	20.2943	0	0	0	0	0	0	0	0	0	0	0	0	21.1981	0	0	0	0	0	0	20.0686	21.1453	0	0	0
NIBAN1	0	0	23.5939	0	0	20.6198	0	0	0	0	0	0	0	0	0	0	0	0	0	0	0	0	0	0	22.4273	0	0	0	0	0	0	0	0	0	0	0	0	0	0	20.3627	0	0	0	0	0	0	0	0	0
NIBAN2	17.7308	18.4418	18.4715	18.7461	0	19.8968	21.7802	19.2321	23.0531	22.5376	22.7271	0	0	21.127	0	0	21.8363	23.1346	22.3018	0	21.2337	0	0	0	0	0	0	0	21.375	0	0	0	0	21.5109	0	0	0	0	0	0	0	23.2527	22.5751	0	17.9045	0	17.1551	22.2526	0
NID1	0	0	0	0	0	0	0	0	23.3411	23.1196	0	0	0	0	25.0821	24.4874	23.3349	0	0	22.3799	0	0	24.0397	23.9387	24.664	21.7536	22.4097	21.1739	0	0	20.5654	0	22.8181	24.0098	23.4555	0	22.5054	23.5265	22.8102	0	25.7054	24.8065	0	0	23.3695	24.857	0	0	0
NID2	0	0	0	0	0	23.8069	0	0	0	0	0	0	0	0	21.5361	0	0	0	0	20.741	0	0	0	0	22.6845	0	0	0	0	0	0	0	22.844	0	0	0	21.3209	21.4102	0	0	0	24.3	0	0	0	0	0	0	0
NIN	0	0	23.8251	0	0	24.555	0	0	0	0	0	0	0	22.7838	0	0	0	0	0	23.4007	0	0	0	0	0	0	0	0	0	0	0	0	0	0	0	22.5969	0	0	0	0	0	0	0	0	0	0	0	0	0
NME1	0	25.0503	0	24.1344	0	0	0	23.7117	25.3289	24.9497	25.8828	25.2364	23.6781	0	23.466	24.7214	0	26.0525	25.8485	0	25.4094	0	0	24.372	0	0	0	23.4848	0	0	23.5955	0	26.0917	0	0	0	23.3335	0	23.2798	0	0	0	25.6376	0	0	0	23.1933	25.015	23.5314
NME2	24.172	27.1266	24.8309	26.3106	25.0289	27.2379	27.1168	26.2143	27.8858	27.1035	30.7793	28.6616	26.3825	26.0103	25.3842	26.413	27.2626	26.9001	28.5551	25.6272	28.2967	25.3893	25.1295	26.2863	25.6573	27.2094	26.1383	27.7759	27.1417	24.7738	26.7992	0	28.2846	24.3176	22.2875	27.1343	26.5251	26.4682	27.1555	27.2453	23.2734	25.8205	27.2095	23.4358	26.4186	27.2756	25.8964	28.2483	25.2846
NNMT	0	19.034	0	0	0	21.1895	0	22.7322	0	20.6446	24.4427	23.4477	0	18.6439	20.0721	0	0	25.5962	0	17.6183	21.0008	0	23.9003	0	21.3995	0	0	0	0	0	0	0	19.1563	0	0	0	0	0	0	0	0	19.9161	18.873	0	0	0	24.1771	17.8011	0
NNT	0	0	0	0	0	0	0	0	0	0	0	0	0	0	0	0	0	22.3961	0	0	23.3315	0	0	0	0	0	0	0	21.9183	0	0	0	23.1005	0	0	0	0	0	0	0	0	0	22.7116	0	0	25.8103	0	24.518	0
NONO	0	0	0	0	0	0	0	0	0	0	23.4121	0	0	0	0	0	0	0	0	0	24.1812	0	0	0	23.0946	0	0	0	0	0	0	0	0	0	22.376	0	0	0	0	0	0	23.3093	0	0	0	23.1213	0	0	0
NOP56	0	23.7755	0	0	0	24.3173	20.1034	22.9937	20.7598	0	0	0	21.9679	0	0	0	0	23.1979	25.5093	0	0	0	0	0	21.7232	21.2516	0	0	0	0	21.9278	0	19.3967	0	0	0	25.8106	22.843	22.1415	21.2832	0	0	20.8035	0	0	22.703	0	0	22.1775
NOP58	0	0	0	0	0	0	0	21.8517	0	0	23.8277	0	0	0	19.1501	0	0	23.049	21.6727	0	22.7635	0	0	0	0	0	20.6949	18.0898	0	0	22.4593	0	0	0	0	0	0	0	18.2647	21.4533	0	0	22.3387	0	0	0	0	0	0
NOTCH4	25.2261	26.6131	26.2089	0	27.3688	25.9761	26.348	28.8892	25.7798	27.7811	26.6523	27.1309	25.737	0	26.0722	26.5515	25.5996	25.7754	26.2137	25.6973	26.3532	25.6456	26.4291	0	29.3464	25.4264	28.6005	26.8158	25.0968	0	0	0	0	0	25.112	25.646	0	0	26.9343	26.0954	0	0	0	0	27.792	0	0	26.48	27.0305
NPAP1	0	0	0	0	0	0	0	0	0	0	0	0	0	0	0	0	0	0	0	0	0	0	0	0	0	0	0	0	27.8191	26.836	25.7176	25.6849	26.4599	26.8595	0	27.141	25.8372	0	0	0	0	29.8148	26.1367	0	0	0	0	0	0
NPEPPS	0	0	0	0	0	23.0285	0	0	0	0	0	0	0	0	0	22.7322	0	22.1358	0	0	22.3262	0	0	0	0	0	0	0	21.0395	21.4196	22.1165	0	23.5635	0	0	22.3307	22.3626	0	0	0	0	23.1189	22.9901	0	0	0	0	0	0
NPM1	23.4848	26.6645	24.711	26.365	24.2237	26.5719	28.2058	27.292	27.3173	27.3876	27.9695	26.4609	26.4746	24.2701	26.7437	26.928	24.8088	27.9037	27.4731	25.2528	28.8048	21.3772	23.4008	27.8543	27.2115	26.7635	28.0389	25.5255	22.011	27.2283	27.6119	22.3874	28.024	23.8296	25.5081	26.6293	27.8974	27.3801	27.7689	26.6809	21.0687	26.6237	27.8656	25.1075	22.5139	27.2935	26.7235	27.1592	27.0867
NPM3	0	0	0	21.6811	0	0	0	0	20.7555	0	0	0	0	0	0	0	0	26.0787	21.929	0	21.8504	0	0	0	0	0	0	0	20.289	20.9366	21.0104	0	21.6119	0	0	0	21.9661	0	0	0	0	21.3212	21.8851	0	0	0	19.501	0	0
NPTX2	18.5262	19.2228	19.9122	19.8716	0	0	20.3893	20.0578	0	20.7059	19.9525	20.6942	0	20.783	0	0	20.3847	21.1284	21.1389	0	0	0	0	0	0	0	0	20.3087	19.0553	18.6886	0	20.1219	0	0	19.3347	0	0	18.7413	0	0	0	19.6478	0	0	20.8981	19.3312	18.5242	20.4528	0
NSF	0	0	0	0	21.4911	0	21.9975	22.3932	23.6885	0	25.3243	24.4498	22.1632	0	0	22.3533	0	23.7431	23.3562	0	24.4275	0	0	0	22.0171	0	20.7793	0	0	0	0	0	22.3047	0	0	0	23.3301	22.4697	0	22.3722	20.905	0	0	0	0	0	0	0	0
NUCB1	22.444	24.7657	23.8094	25.903	23.4888	23.502	24.5715	24.6289	23.1856	25.5872	27.0365	26.5536	22.8519	23.9574	24.5471	24.9492	24.7254	26.4682	25.3034	22.4646	25.3795	23.6996	22.1286	23.6662	23.3291	22.9261	23.8958	25.3696	24.0571	23.2497	23.7792	23.88	24.6322	21.7432	24.7691	22.9252	24.4318	23.4164	22.9164	23.7296	24.2802	24.7557	22.7797	0	25.1696	24.0017	24.4376	26.429	24.3447
NUCB2	24.193	27.6527	24.7013	24.8485	24.3582	23.8216	24.3997	26.5917	23.8821	27.23	26.6888	26.585	25.4787	25.0842	25.8275	23.8304	26.9703	26.8393	27.3493	22.7204	24.3255	24.9438	21.6779	25.1697	24.243	23.3731	27.2065	25.7304	26.4791	24.6343	24.778	24.7428	24.9863	24.3233	26.6682	25.0446	25.8793	23.6144	25.4448	24.2765	24.1015	24.5839	24.1007	19.3259	25.4342	24.4049	25.781	26.1534	24.675
NUDT21	19.0475	0	0	20.322	19.7579	21.1163	20.1623	21.9448	20.1666	23.9225	24.6946	21.8352	19.4077	20.0922	23.2062	0	0	23.0327	21.1956	21.0973	22.0722	0	0	22.2383	0	0	0	0	0	0	0	0	0	0	19.7964	0	0	20.0588	20.6539	21.1101	0	21.1457	22.5574	0	0	23.0428	19.7052	20.4508	23.1907
NUMA1	18.0536	19.0066	0	19.4893	0	20.4091	23.8461	19.6891	21.4599	23.4783	26.0267	22.9208	0	0	22.5544	19.0946	19.8638	24.302	19.691	0	20.1433	0	0	19.3313	22.11	19.0691	0	18.6679	20.0977	22.816	21.1318	0	23.6919	0	19.9057	21.2069	22.19	20.122	22.0658	0	0	21.5385	22.3771	0	0	22.8284	19.1224	23.1283	23.3922
NUP214	0	0	0	0	0	0	0	0	0	0	21.7641	0	0	0	0	0	0	20.6101	19.8785	0	0	0	0	0	0	0	0	0	0	0	0	0	0	0	0	0	0	0	0	0	0	20.7395	0	0	0	0	0	0	0
NUP62	0	0	0	0	0	0	19.1873	0	0	0	21.9079	20.1576	0	0	0	0	0	0	18.945	0	0	0	0	0	0	0	0	0	0	0	0	0	20.1339	0	0	0	0	0	19.8196	0	0	0	19.7602	0	0	0	0	22.8564	19.5982
OAF	0	0	0	0	0	0	0	0	0	0	0	0	0	0	0	0	24.1981	0	0	21.8246	0	0	0	0	0	0	0	0	0	0	0	0	0	21.6427	0	0	0	0	0	0	0	0	0	0	21.29	0	0	0	0
OAT	0	0	0	0	0	0	0	0	0	0	0	0	0	0	0	0	0	0	0	0	0	0	0	0	0	21.8954	0	0	0	20.5769	0	0	0	0	0	0	0	21.2793	21.6781	0	0	0	0	0	0	0	0	0	0
OBSCN	0	22.7763	27.2506	29.8864	28.3536	26.184	22.8827	0	26.2929	24.5047	0	25.1591	0	0	0	0	0	0	30.3985	25.9262	0	0	25.3863	27.9438	28.189	28.4569	27.8449	27.5172	25.1581	24.9989	0	23.968	24.2626	25.61	28.1192	25.8761	0	28.2576	27.7744	27.6482	28.2411	0	24.8195	21.9739	27.7209	27.718	28.0595	27.6677	28.2972
OGDH	20.8031	22.5025	21.9823	23.6844	23.1036	23.0875	22.711	24.1195	23.4616	24.3097	27.0857	23.3938	22.2333	20.4029	24.4855	23.0053	22.4758	25.9393	25.454	20.5061	24.3163	19.0027	19.8578	21.3187	23.2533	22.4944	21.9088	22.5231	21.2847	21.1579	21.639	0	24.9606	0	23.6999	22.4382	21.7475	22.9796	0	21.7917	0	24.4552	23.9305	0	0	25.5273	22.8868	24.0201	22.6303
OGN	26.9186	27.6768	30.987	28.6937	27.0081	32.3178	27.0976	25.917	29.9195	28.2092	28.0144	27.6521	26.0839	29.0441	29.7523	30.1749	26.9256	30.059	30.2449	30.9349	25.994	25.1378	27.7228	27.4888	30.6767	26.7347	27.0085	27.0478	28.5102	30.1109	27.0531	25.7408	31.4181	30.1131	29.3261	30.0732	28.9525	30.9722	28.1042	24.9537	30.1359	29.2591	26.5043	23.264	30.1432	29.1683	26.8559	28.7905	26.9115
OGT	0	0	29.5644	29.2587	28.8058	0	0	0	0	0	0	28.0601	0	0	0	0	0	0	28.3256	0	27.2662	0	25.8306	0	0	0	0	0	0	0	0	0	0	28.4772	0	0	27.3644	0	0	0	29.5335	0	0	0	0	0	0	0	0
OLA1	19.0549	22.3788	21.2262	20.1966	21.0063	23.6258	23.0207	23.197	23.1766	23.4617	23.894	23.2066	22.7443	23.2222	24.2886	22.2649	22.6463	23.6833	21.2791	22.2018	22.2209	21.9278	21.9241	23.5292	23.9259	23.2824	22.4641	21.3711	23.3832	22.9595	23.817	20.4397	23.2041	19.6255	20.542	22.0515	23.2878	23.1993	24.1173	22.75	0	23.4769	23.2177	20.7949	21.9791	25.5029	23.2013	25.4803	24.6971
OLFM4	20.4388	24.49	0	24.8637	23.0227	24.4901	27.5169	23.9618	26.452	24.4496	25.3969	21.4909	24.1833	22.7074	22.6336	24.2657	24.7525	27.3596	22.1541	0	20.1002	21.0157	0	24.7003	24.1159	26.687	23.3515	19.2201	0	0	18.5792	18.2563	0	20.086	24.9751	0	0	25.6728	27.2801	22.7457	0	20.978	25.1027	22.0531	20.1059	27.6058	0	0	23.8047
OLFML1	24.0408	23.3026	25.0196	26.1441	0	25.0656	23.4694	23.9232	24.7018	25.7244	26.0854	23.0632	22.5271	26.9527	26.8757	0	24.0237	25.2838	23.5542	24.6027	23.7681	23.9275	22.9342	22.8522	26.4259	22.6946	22.6214	26.1339	23.1453	0	25.1234	23.7844	23.5716	24.5341	24.732	22.3679	23.8146	25.732	24.4042	21.9755	24.3167	26.5175	24.2309	0	25.7096	24.9448	24.7777	25.5097	23.2481
OLFML3	26.4131	27.1758	28.6865	28.1253	26.5168	28.6632	27.0791	26.573	26.4761	28.9273	26.7885	28.7499	27.5999	26.7781	27.5447	26.0355	27.83	26.8233	27.454	27.5985	27.07	25.3577	26.496	25.7093	27.2217	26.2508	27.6022	27.4008	28.1785	28.1916	25.6786	28.1667	27.5332	27.3544	27.6593	25.7027	27.8816	26.7256	26.1071	26.3513	27.8089	27.459	24.5669	0	27.2604	27.1389	28.2645	28.8117	27.1214
OMD	29.7332	30.7189	29.4759	31.3537	30.7121	30.0952	29.9827	29.9916	29.2418	30.3845	30.6014	30.2343	30.0736	29.5339	31.5979	30.9917	31.3145	31.1777	30.2267	27.9742	30.5237	31.1607	28.2966	29.0633	28.8726	29.3796	29.6337	30.8072	29.9753	29.0374	29.3164	31.1573	30.4663	29.5632	31.3434	28.5609	28.8851	30.1396	29.9482	29.5747	28.9385	29.7431	29.1801	19.5294	30.7266	27.789	30.1432	30.7471	30.715
OPTN	0	0	0	0	0	0	18.719	19.6097	0	20.0209	20.8799	0	0	0	0	0	0	20.9186	0	0	0	0	0	0	0	0	0	0	0	0	0	0	20.9183	0	0	0	0	20.1984	19.4297	0	0	0	0	0	18.8764	20.4299	19.7454	19.7853	19.8754
ORM1	27.8732	27.7994	31.6522	29.4485	29.3914	31.886	27.7081	28.3127	29.0701	29.3252	30.5657	28.1695	28.4426	28.6831	30.1471	30.7772	27.9059	28.0488	28.5048	30.7796	29.9457	27.4302	29.4433	28.1507	30.2709	28.3461	29.3747	28.224	27.8722	30.1339	27.3599	27.4058	31.4586	27.9582	29.854	30.3146	28.5415	29.2053	29.7778	27.5522	27.4999	29.8991	30.5279	24.4371	29.6125	29.5999	28.0478	29.6649	27.2957
ORM2	24.5885	25.4257	29.6207	0	25.7306	29.1023	26.1305	25.1419	23.8305	25.1159	27.553	25.8466	25.7376	27.5158	28.162	26.2049	24.9568	25.7612	25.9636	29.3157	26.5234	23.3176	24.8237	25.4919	26.9331	23.0542	24.472	25.2491	24.972	28.4956	26.7093	25.9859	27.2662	25.24	26.287	28.0553	26.9586	26.5087	26.9192	21.2421	25.5307	26.0048	25.8521	20.3121	25.9232	26.2028	25.7151	27.4829	25.2639
OS9	0	20.6409	0	0	0	0	0	0	0	0	21.4202	0	0	0	0	0	0	22.7444	0	0	0	0	0	0	0	0	0	0	0	0	0	0	0	0	20.6034	0	0	0	0	0	0	0	0	0	0	0	0	21.3439	0
OSTC	24.2847	21.7016	0	0	0	23.0871	21.2135	0	22.4467	0	24.1684	23.3321	0	0	24.0972	0	0	0	22.7347	0	21.038	0	0	0	0	0	0	0	21.9217	21.3602	21.034	0	22.9209	0	0	20.8469	0	0	21.0535	22.0861	0	23.466	21.9452	0	0	0	0	22.3949	22.7097
OSTF1	19.4053	0	20.196	21.2273	20.1351	22.7677	24.9507	22.2418	21.8953	25.0244	23.3768	22.78	21.064	20.245	21.4442	21.3233	21.1939	24.5502	20.9866	19.3765	20.9363	19.2344	0	21.1105	22.3621	21.3106	22.8571	20.5255	21.5337	22.5654	23.088	19.3436	22.2745	19.3641	21.3429	23.5061	20.4523	21.9146	21.5998	20.5812	0	22.2883	22.7567	0	20.5305	22.6051	21.6357	22.4725	22.3986
OTP	0	0	26.0541	0	0	0	0	0	0	0	0	0	0	0	0	0	0	0	0	0	0	0	0	0	0	0	0	0	0	25.8713	24.9069	25.6663	0	0	0	25.1667	24.535	0	0	0	0	0	0	0	0	0	0	0	0
OTUB1	0	23.1901	0	23.714	0	23.8014	22.6107	22.4308	21.5641	0	25.3637	24.0157	0	21.34	22.9901	23.1387	0	24.4789	23.8919	0	23.9978	0	0	23.2092	22.7839	0	0	0	22.7137	22.5948	23.4447	0	24.6654	0	0	0	23.3737	23.5732	0	0	0	23.3313	23.6186	0	0	23.5772	23.057	22.9282	23.1682
OXCT1	0	0	0	0	20.3166	20.8401	20.9747	0	0	22.4608	22.9414	22.5189	20.2807	0	21.6662	21.0798	20.6535	20.9579	22.2252	0	22.9935	0	0	0	0	0	0	19.2337	20.1269	0	21.5256	0	21.944	0	19.6321	20.3792	20.476	0	0	0	0	22.1197	20.4054	0	0	0	0	21.4418	0
OXSR1	21.2491	0	22.7336	22.9687	0	25.4156	22.5928	24.1807	23.3988	22.4898	23.348	0	21.7408	21.1992	22.568	22.6218	22.5172	23.8731	23.7813	21.8752	23.2957	21.6054	23.8069	22.7433	23.6688	22.4974	21.6518	0	22.3827	22.4909	0	20.4428	22.5361	20.5328	22.3845	22.7125	22.8485	22.6485	23.9075	24.3039	0	22.754	23.5323	0	21.6165	24.4014	21.8973	23.2285	22.572
P3H1	20.0057	22.4365	22.2497	22.1156	20.5823	21.0195	21.3338	21.2293	20.9885	23.7884	22.7228	23.0018	21.2052	20.5396	22.2618	0	21.9872	21.8911	23.6636	0	20.5816	19.7018	19.1196	20.2195	0	0	20.8492	21.065	21.4606	20.1508	20.5667	20.5401	20.8699	21.416	20.8223	21.8529	21.1697	24.9576	0	19.0301	20.0544	21.6274	20.7944	0	21.9712	24.2756	20.9689	22.974	21.7371
P4HA1	0	0	0	0	0	0	0	24.7022	0	24.3096	0	0	22.713	0	22.5979	0	0	0	0	0	0	0	0	0	0	0	0	0	23.0766	0	21.8174	0	22.9704	0	21.217	0	0	0	0	0	21.2524	25.4054	0	0	0	0	21.8042	25.4239	21.9766
P4HB	26.6491	29.8539	28.2609	30.7003	28.6079	28.0495	29.7552	29.1017	28.9475	29.6779	29.6908	30.7462	29.074	27.6443	29.6631	28.9017	28.8365	28.9919	30.7871	26.3637	31.5626	27.569	25.2596	29.7466	28.3587	28.0792	30.2051	27.5548	29.9444	29.8195	29.88	26.2299	30.4064	27.197	26.9146	29.6923	29.5127	30.4208	30.6819	28.0568	26.7671	28.0507	29.4382	25.4758	26.8044	30.5488	29.1706	29.9797	30.3087
PA2G4	0	0	0	0	0	19.5174	0	0	20.8135	0	23.8667	0	0	0	20.282	0	0	0	24.8587	0	24.2467	0	0	0	24.0454	24.9143	0	0	0	0	22.4777	0	0	0	0	0	0	23.4838	0	22.3318	0	23.0637	0	0	0	0	22.5465	0	24.8112
PABPC1	21.6368	24.3365	0	24.196	23.3249	24.0881	23.4859	26.3271	23.7868	0	25.6664	24.6193	23.1735	21.1476	24.7195	24.6667	23.906	27.2844	25.968	0	24.7226	22.7011	20.6468	24.0007	25.2162	23.8385	23.8303	22.1991	24.0333	25.3156	25.0687	0	25.5166	20.6096	22.9849	25.2429	24.6311	24.5609	24.7038	24.0847	21.8587	23.3451	24.0094	19.3328	0	26.2163	24.3833	24.9562	25.4321
PABPC4	0	0	0	0	0	0	0	0	0	0	22.8952	0	0	0	0	0	0	0	0	0	0	0	0	0	0	0	0	0	0	0	0	0	23.7782	0	0	0	0	0	0	0	0	24.076	0	0	0	0	0	0	22.0634
PABPN1	0	23.4365	0	23.6097	23.0677	24.3392	0	23.1609	23.5895	0	24.8756	23.9443	0	0	0	0	0	23.2077	24.0522	0	24.3941	21.3658	0	0	23.0073	23.1314	23.6545	0	21.7499	23.9378	23.126	0	23.2793	0	0	0	23.6518	23.61	23.4112	0	0	0	23.5847	0	0	23.6105	23.5003	23.3254	23.9682
PACSIN2	0	0	32.2368	26.3091	26.2781	26.1871	0	0	27.0239	28.824	0	28.7683	0	0	0	26.832	0	0	28.2044	0	28.0907	0	28.1441	0	0	0	28.0087	0	0	0	0	0	0	0	0	0	0	0	0	0	0	0	0	0	0	0	0	0	0
PADI2	23.1613	0	0	0	0	0	0	0	0	0	21.8971	0	0	0	0	0	0	0	26.1486	0	0	0	0	0	0	0	0	20.5907	0	0	0	0	0	0	0	0	20.8531	0	0	0	0	0	0	0	0	25.912	0	0	0
PADI4	0	0	0	21.4959	0	22.6072	20.7167	20.5632	24.5711	20.8896	22.8153	0	0	0	0	0	0	0	20.9908	0	0	0	0	20.3075	25.6881	27.4647	19.8723	0	0	21.5174	19.5391	0	0	0	0	20.5858	0	24.1392	24.2783	0	0	21.0871	23.7306	17.8849	0	23.4758	0	20.5653	24.1907
PAFAH1B2	22.5577	27.483	24.0142	25.4009	24.0564	24.0961	24.2098	24.8876	23.8843	25.0726	26.0221	24.1983	23.6382	23.2782	25.1797	24.9052	24.2238	26.1049	27.4792	21.806	24.9322	21.7441	21.8206	23.4152	24.6669	22.299	23.0667	22.7723	23.2996	24.1497	23.7549	22.0988	25.1134	23.4274	24.993	26.695	23.0369	24.5755	24.3627	22.2755	22.2802	25.5443	24.7366	20.006	21.8794	22.7845	23.7675	24.5233	24.6614
PAFAH1B3	23.4407	21.6514	22.7724	22.8848	21.679	21.9181	22.6974	21.9632	22.6022	21.8212	22.3697	22.8682	21.3963	20.8236	22.9624	22.8304	23.2436	26.408	22.6838	0	22.6555	0	20.5745	22.9485	21.9248	21.6865	20.6371	20.3406	0	22.5814	22.6408	0	23.2819	23.1324	24.6881	22.3848	22.9857	22.0464	22.2397	21.4573	21.398	22.0557	23.9871	0	21.2883	24.0684	21.1867	22.897	23.3607
PAICS	21.4394	20.0969	0	0	0	21.2022	23.0838	20.5813	0	21.4433	23.967	20.5218	0	21.2735	0	0	18.7434	23.8918	22.9186	0	23.4488	0	0	23.5005	23.0356	21.2389	20.097	22.0666	0	0	20.6608	0	23.7197	0	22.305	0	23.2611	23.614	0	22.4704	0	22.1954	21.6978	0	0	0	19.5197	23.6928	22.8944
PALLD	24.9015	26.8448	0	23.6017	0	23.9787	25.5272	0	21.8493	25.9431	27.541	23.7932	26.8684	26.5972	24.5386	25.4922	26.7544	25.7257	28.3509	27.258	24.5826	26.6453	23.5448	25.3185	27.0748	22.4861	27.7533	25.0661	26.3529	26.7259	25.9795	24.1131	0	26.489	25.4437	25.5384	27.2394	24.8765	25.4084	24.8065	23.2467	25.8241	0	0	24.5574	25.6749	25.6843	24.4847	24.7227
PAMR1	0	0	31.2	31.6236	31.2107	0	0	0	31.7685	27.9476	0	31.9509	26.5916	0	0	31.6095	0	0	32.0566	26.1394	29.2811	0	29.296	26.0867	0	27.4918	26.6004	0	0	0	0	0	0	27.3927	0	0	26.8668	25.336	26.4382	0	31.3415	0	27.4168	0	0	25.4401	0	26.5287	0
PAPSS1	0	0	0	0	0	0	0	19.6942	0	0	21.8352	0	0	0	0	0	0	0	0	0	0	0	0	0	0	0	0	0	0	0	0	0	0	0	0	0	0	0	0	0	0	0	19.7893	0	0	0	0	0	0
PARK7	24.4687	27.5316	25.1401	24.3422	24.5533	26.6734	25.9027	26.2421	27.5129	26.962	29.7227	27.5741	25.8576	25.9	26.0655	26.0748	26.4563	26.2889	27.3638	25.7837	27.1682	25.5949	24.8967	26.8236	26.4149	26.9147	25.9172	26.3439	26.8462	23.8146	25.7886	22.1036	26.6669	24.4358	24.1995	25.3785	25.8275	27.0123	27.2059	26.0354	23.7101	24.508	27.1286	22.1869	27.128	29.4854	25.9145	28.0669	26.5251
PARP1	21.1135	24.6045	23.3212	22.5945	22.1987	0	21.5134	23.3711	22.2294	25.135	28.3464	24.7718	0	20.6346	24.6089	19.5782	23.893	24.3756	26.4749	0	25.0849	0	20.0656	23.5879	22.6847	20.82	24.6218	24.3558	22.0142	22.9365	24.1106	0	24.9813	0	0	23.5926	23.6013	21.9218	23.6295	23.1875	20.9857	23.9331	24.0035	0	0	22.9997	23.9858	25.1687	23.087
PARP14	0	0	0	0	0	0	0	22.0423	0	21.4828	23.2973	21.6783	0	0	0	21.02	20.2805	0	21.6417	0	20.3662	0	0	0	0	20.2158	19.4291	0	0	0	0	0	0	0	0	0	19.8734	0	0	18.9564	19.9129	0	0	0	20.487	0	20.5447	22.9245	20.7514
PARVA	17.9891	0	0	21.3316	21.101	21.8962	0	0	20.8595	21.0885	21.8566	20.5447	0	0	21.6272	20.1644	0	20.4614	19.6465	0	20.2881	0	19.1117	0	22.4008	0	0	21.0148	0	18.9891	19.9539	0	20.0688	0	20.6066	19.6246	20.2161	22.7795	0	0	0	23.005	0	0	21.5962	0	19.1871	21.0732	20.7847
PARVB	19.414	0	0	0	21.2028	23.0482	0	24.3341	20.656	0	21.8014	22.0015	0	0	26.3481	0	0	23.4533	0	22.5238	21.6373	0	21.086	23.4371	24.4787	20.8048	22.3791	22.1612	0	21.3152	21.7653	0	23.697	0	23.3681	22.7568	0	22.17	0	21.5016	0	23.4484	23.8241	0	0	23.1377	21.1808	0	23.8983
PBDC1	21.8538	0	0	0	0	0	25.1852	0	21.2166	0	0	0	0	0	0	21.3425	0	23.4659	22.0786	0	22.024	0	0	0	0	0	0	0	0	0	22.0059	22.5849	21.9271	0	0	0	21.4501	0	0	0	0	24.0985	22.316	22.1	22.001	22.0372	0	21.4781	0
PBXIP1	21.4586	22.2937	0	22.2114	24.6659	0	22.7316	22.0369	21.8025	22.1251	25.0977	22.1781	0	21.1915	21.4148	22.1165	23.7763	25.1195	23.9983	0	0	0	21.5446	24.3376	0	0	20.6519	24.8684	19.7581	23.676	20.6481	21.3594	18.9599	0	23.1592	0	21.7294	21.7598	0	23.7177	0	21.6751	0	0	21.5735	23.1461	22.3646	20.8472	22.9333
PC	0	0	0	0	22.2763	0	19.0219	20.5341	21.8413	0	20.9171	0	0	0	0	0	0	0	20.375	0	0	0	0	0	0	0	0	0	0	0	21.0864	0	20.8456	0	0	0	0	0	0	0	0	0	21.7892	0	22.4262	0	0	0	0
PCBP1	25.2221	25.798	25.1347	25.946	24.0832	26.6356	26.1708	25.9772	27.5883	27.1814	28.2803	26.7977	24.3767	23.892	25.9387	27.1212	25.5713	28.8206	27.1214	23.6209	25.4995	22.2875	22.6214	0	25.3957	26.0963	25.0324	24.4157	24.5978	24.8976	24.7444	21.9309	27.043	23.9872	26.6268	26.672	24.8574	25.744	25.8865	24.9587	23.789	25.245	27.3909	0	24.2844	27.3389	25.0002	26.0737	25.9001
PCBP2	19.7459	23.8507	21.6953	22.8146	21.9732	23.4192	24.1023	24.0065	24.6997	25.3321	26.0108	23.8477	23.5532	22.9206	24.9466	23.76	23.6899	24.7364	24.3251	0	24.0046	22.4827	17.7346	0	24.128	23.754	23.9637	23.2296	23.4149	23.9371	23.8676	22.7625	24.9076	0	22.8031	23.36	23.9797	23.0966	23.5992	22.7807	22.3847	23.8637	24.2371	0	23.5252	24.1569	23.795	23.7504	24.9077
PCK2	0	0	0	0	0	0	0	0	0	0	23.1323	0	0	0	21.3574	0	0	0	22.674	0	0	0	0	0	0	0	0	0	0	0	0	0	0	0	0	0	0	0	0	0	0	0	0	0	0	0	0	0	21.7006
PCMT1	0	0	0	0	0	0	0	0	0	0	0	0	0	0	0	0	0	0	0	0	0	0	0	0	0	21.6003	0	0	0	0	0	0	0	0	0	0	0	23.3146	0	0	0	0	23.4542	0	0	0	0	0	23.0745
PCNA	0	23.9118	22.923	21.8784	22.4337	23.834	22.8165	24.7194	23.6172	0	24.8034	23.0642	22.8968	0	23.0536	0	25.4381	23.9014	0	0	22.8612	21.6876	0	22.2626	23.6536	22.9073	21.7978	0	21.7376	23.4422	24.0284	21.3007	24.9819	24.8367	22.2182	23.2499	24.2733	22.12	23.2221	22.8946	19.9385	22.9352	23.4415	0	22.0467	0	0	23.4761	24.6545
PCOLCE	25.8528	26.5685	27.3483	28.4537	23.6954	27.5746	27.8058	25.7959	26.0936	29.0504	25.8447	27.5157	26.598	27.0336	27.0298	25.7817	26.978	25.829	27.6394	25.4084	26.4994	24.8058	25.0104	26.5289	25.7894	24.8326	26.3579	26.0313	28.1741	24.5939	25.0439	25.9629	26.4104	25.4553	27.155	22.656	23.9473	26.1409	23.6866	24.2337	27.2106	25.8572	23.3916	0	26.8325	24.4765	24.7502	28.8154	25.9304
PCOLCE2	0	0	23.1794	0	0	25.8441	0	0	22.767	0	0	0	0	0	0	24.2035	0	0	0	23.1986	0	0	22.6151	0	24.9675	0	0	0	0	25.8861	0	0	24.1255	26.4	0	22.4143	0	0	0	0	0	0	0	0	29.8332	21.3509	0	0	21.067
PCSK1	28.9089	28.57	0	34.5863	29.6339	0	30.0341	27.2645	28.2547	0	0	0	27.2069	27.1703	0	0	25.7477	0	30.1083	24.9273	32.1649	26.9977	25.7041	24.3822	25.898	0	24.464	27.7791	28.8324	29.3885	28.7637	30.6094	29.009	30.6244	0	28.5156	0	0	24.2207	0	28.4754	0	30.0303	19.798	26.0265	26.4726	27.0074	28.0523	26.6856
PCSK9	22.0428	22.856	0	0	24.0142	0	0	23.4233	22.0296	0	25.8358	23.4195	22.6898	24.8832	23.9488	21.3694	0	23.8807	23.4768	0	22.4534	23.1133	22.7709	24.5083	21.3912	22.2006	24.175	25.687	22.3344	0	23.2183	23.873	21.4217	20.9435	23.7384	20.5464	21.1117	21.9186	22.4818	23.6783	21.74	22.3424	21.3565	0	24.2777	22.255	23.3657	23.2703	22.8975
PCYOX1	19.8392	23.0351	21.9897	22.8791	23.2782	22.5387	20.8038	22.8072	23.9951	22.1726	25.807	23.8118	21.2537	23.7654	25.6911	23.0676	24.3197	21.8192	23.2314	21.1908	23.7027	19.711	22.4842	19.5822	23.0174	21.1528	22.2679	22.2437	22.0499	19.5831	22.732	22.9328	23.6221	22.3404	21.6125	22.2053	24.2237	22.5314	21.7329	20.7416	18.6622	23.7737	23.5339	19.3983	22.728	24.0631	22.6703	21.7583	25.999
PDCD4	0	0	0	0	0	0	0	23.2647	0	0	24.4941	0	0	0	24.0889	0	0	0	0	0	22.9676	0	0	0	0	0	0	0	0	0	22.6931	0	22.5273	0	0	0	0	0	0	20.4528	21.2925	0	0	0	0	0	21.5726	0	0
PDCD5	0	0	0	0	0	0	0	0	0	0	24.0679	0	0	0	0	0	0	0	0	0	0	0	0	0	0	0	0	0	0	0	0	0	23.7673	0	0	0	0	0	0	0	0	0	23.9998	0	0	0	0	0	0
PDCD6	0	0	0	0	0	21.9969	0	21.3008	23.3802	23.5962	22.3888	24.3101	0	0	0	21.608	0	0	23.1569	0	21.4985	0	0	0	23.4751	0	0	0	22.2295	23.887	0	0	23.6272	0	0	23.2595	24.3128	0	21.4026	0	0	22.6513	0	19.2982	0	0	19.6333	22.733	19.5066
PDCD6IP	20.0124	23.305	22.7819	21.8172	21.3014	23.6176	21.5323	23.392	22.9524	22.5209	25.2169	0	22.1164	0	23.1975	22.9569	26.8568	23.7376	23.81	22.2321	20.7899	19.8809	19.948	23.6805	24.7626	22.8355	22.6195	21.4136	21.1532	23.8585	23.9482	0	24.9541	22.8196	22.5384	22.8814	21.1159	23.4656	23.9327	24.0706	0	23.0377	23.2952	0	22.1256	24.2388	24.1841	24.3092	25.2185
PDE6A	0	0	28.5059	0	0	0	0	0	25.8484	0	0	0	0	0	0	25.5788	0	0	25.9394	0	0	0	26.6043	0	0	0	0	0	0	0	0	0	0	0	0	0	0	0	0	0	26.5419	0	0	0	0	0	0	0	0
PDGFRL	0	0	0	0	0	0	0	0	0	0	0	0	21.378	0	0	0	0	0	0	0	0	0	0	0	0	0	0	0	0	22.4397	0	0	0	0	0	0	0	0	0	0	0	0	0	0	20.69	0	0	22.6814	0
PDHA1	0	0	0	0	0	24.6784	23.9704	23.0422	23.7206	0	23.9599	23.201	0	0	0	0	0	0	0	0	0	0	0	23.0257	23.0148	0	0	0	22.1229	0	0	0	24.0056	21.8466	0	0	0	0	0	0	0	23.2494	23.5777	0	0	0	0	24.1273	0
PDHB	22.922	23.5872	0	0	0	24.6428	23.6795	23.0468	23.2539	0	23.0611	23.7395	21.8259	22.1118	24.1873	24.2253	24.1658	24.0646	23.2512	0	22.4053	0	0	0	22.5441	20.9721	22.9505	21.0673	23.0422	20.0479	23.2982	21.3519	24.3787	22.3981	23.9757	0	22.1787	21.5247	23.9564	22.4693	21.224	22.5218	22.1753	0	22.1462	24.4349	21.7812	23.5423	22.5868
PDIA3	27.6421	28.7365	26.867	27.8628	27.0187	27.3186	28.5077	28.0984	28.0593	27.6567	31.2241	29.3513	27.0053	26.1337	28.6323	27.6156	28.8691	30.5	29.2154	25.2911	28.5155	25.3025	23.6992	27.8899	27.1668	26.343	27.492	27.8117	28.38	28.6633	27.7908	24.4677	29.378	26.0771	27.7923	27.7571	28.8369	27.6043	28.2557	25.8293	26.2814	27.5653	28.4355	23.3249	26.9596	29.1909	28.6787	28.8862	28.773
PDIA4	25.5273	26.9563	25.4711	26.5081	26.2032	23.8948	26.187	27.7036	25.4838	26.7762	29.1675	29.8418	25.4504	25.9004	27.526	25.2528	27.3237	28.241	26.6453	23.2028	28.9296	24.7136	23.8647	27.6686	25.6698	22.6487	27.8678	27.4187	26.976	27.0347	26.8669	0	28.0896	0	24.7975	25.5547	30.2837	26.4028	27.4008	27.0876	23.0249	28.0747	26.3665	19.3218	23.7481	27.7825	28.6453	27.0091	27.4271
PDIA5	0	0	0	0	0	0	0	0	0	0	0	0	0	0	0	0	0	0	23.197	0	23.6023	0	0	0	0	0	22.0808	0	0	0	0	0	0	0	0	0	0	0	21.6015	0	0	0	0	0	0	0	0	0	0
PDIA6	25.7587	28.5172	27.4424	27.8087	26.5767	27.3584	27.9667	27.6052	27.888	26.6831	29.9454	28.9647	26.4276	24.924	29.2252	27.2627	28.1572	28.3796	29.4567	24.2475	28.6673	24.294	24.5573	27.6304	26.7384	26.0141	27.0062	26.6187	26.2456	28.0885	28.3467	24.1845	29.4834	25.3728	26.4869	27.4357	29.5839	26.7117	27.1081	26.0777	26.5224	27.6244	28.1843	21.3241	26.0998	27.3075	28.6723	28.8715	28.4878
PDK1	0	0	0	0	0	0	0	0	0	0	21.5057	23.0037	0	0	22.8286	0	0	0	24.8578	0	0	0	0	0	0	0	0	0	0	0	20.5788	0	21.1198	0	0	0	0	0	0	0	0	20.4865	0	0	0	0	0	0	0
PDLIM1	0	23.9472	0	0	0	0	24.5946	22.0837	0	23.8869	24.433	0	0	0	25.7321	0	0	24.7039	0	0	0	0	0	0	20.9567	0	0	0	0	0	0	0	24.3985	0	25.0547	23.1335	23.5754	22.3846	22.1714	0	22.7957	0	24.1879	19.1338	23.9336	24.9371	0	22.6346	23.6014
PDLIM3	0	0	0	0	0	0	0	0	0	0	0	0	0	0	0	0	0	0	0	0	0	0	21.3544	0	22.5148	0	0	0	0	0	0	0	0	0	0	0	0	22.9736	0	0	0	0	0	0	0	26.928	0	0	0
PDLIM5	0	0	22.6043	0	0	0	0	23.2386	0	21.6308	0	0	0	0	0	0	0	0	0	0	0	0	0	0	20.9513	0	0	0	19.8439	0	0	0	24.8146	0	0	0	0	0	0	0	0	0	20.7739	0	0	30.0791	0	0	0
PDLIM7	0	0	0	0	0	22.6966	0	0	0	0	0	0	0	22.4499	0	0	0	0	0	22.2127	21.5137	0	24.1421	21.5637	25.7366	0	0	19.6015	21.4362	21.1864	0	0	24.6997	0	0	23.206	21.4781	23.924	0	0	0	23.2426	0	0	0	24.2896	0	22.2828	0
PDXK	18.9084	21.0304	0	21.3374	21.4572	21.5647	21.136	21.2455	22.7897	22.769	25.0413	22.1016	20.3226	20.1961	23.5756	22.7132	21.5341	22.6931	22.7322	20.7496	21.2781	19.7261	0	20.9527	21.418	21.1975	21.2707	21.0818	20.8023	21.2719	21.3661	20.3903	24.2973	19.6256	20.8241	21.6321	22.9204	20.6975	21.2512	19.1665	0	23.2724	23.7616	0	21.5303	0	21.5563	21.8106	22.8596
PEA15	20.6906	0	0	21.2081	22.1285	23.7899	21.1468	21.4736	0	22.2749	23.8561	22.468	21.1773	21.6182	22.7045	21.6818	21.2716	24.0253	24.2688	22.3865	21.9788	0	21.8397	0	23.1433	19.5458	0	20.6245	0	0	0	0	21.6772	0	22.4467	0	21.8518	22.1412	22.7164	19.3626	0	21.5272	21.55	0	21.4549	22.2382	22.0379	22.4703	22.2976
PEBP1	22.5492	26.8036	27.275	25.5364	25.3925	25.8572	24.077	25.1212	27.4479	25.563	28.2676	27.7233	0	23.4906	26.437	25.9245	25.8617	28.3446	25.4073	27.9435	25.7872	22.7665	24.6237	25.6912	26.9324	25.8131	24.918	24.7099	25.4506	24.3681	27.2448	0	27.5618	0	26.2142	26.6269	23.4832	27.5333	26.35	24.9879	22.3193	25.9173	26.6986	21.4154	0	28.43	25.5349	26.8191	26.6738
PECAM1	0	0	0	0	0	0	0	0	0	0	23.6676	0	0	0	0	0	0	0	0	0	21.6797	0	0	0	0	0	0	0	0	0	0	0	21.0613	0	0	0	0	0	0	0	0	0	21.8173	0	0	0	0	0	21.3115
PEPD	0	0	21.7254	0	0	22.8164	0	0	0	22.7748	25.4097	0	0	0	23.2583	20.2816	23.2978	25.257	0	20.2567	22.812	0	0	0	0	0	0	0	22.0429	22.7652	22.0641	0	23.0095	20.3362	0	21.8966	22.394	23.207	0	0	24.9889	22.7721	22.4683	18.4609	0	0	19.3222	23.0579	0
PF4	24.0991	23.4233	0	0	25.2888	0	24.9309	25.9617	25.2985	26.0946	0	27.6798	25.295	23.1367	27.7528	23.3841	23.8524	26.1714	0	0	24.8755	0	24.4075	24.4062	24.6569	24.1806	24.845	25.4476	0	0	0	0	24.2258	0	24.8669	0	0	25.4006	25.5298	23.8458	0	0	26.6706	21.8954	0	27.9768	0	24.456	25.1261
PFDN5	18.7441	19.821	0	0	0	0	20.7064	20.3429	0	20.7451	22.4585	20.2809	0	0	20.1606	19.387	0	21.4107	0	0	19.4927	0	0	0	0	19.2508	19.0461	19.5341	0	18.974	20.4415	0	20.5231	0	0	0	0	21.1302	20.714	0	0	20.817	0	0	0	20.1495	18.5575	21.6155	20.4106
PFKL	0	22.5434	22.5989	21.8395	22.2499	22.2944	0	24.6672	23.6266	21.285	23.5202	22.553	20.8755	20.4011	21.6864	21.8469	20.5202	25.0565	23.193	21.1917	22.2754	0	19.1899	20.7935	24.6111	21.0758	19.7919	0	20.6307	22.3522	0	0	21.0808	21.0993	21.5324	21.2187	21.1309	21.8635	20.959	21.3746	0	23.2866	22.7658	0	21.7695	24.0539	20.3899	22.3015	23.2524
PFKM	0	0	0	0	0	24.6843	0	0	0	0	23.3109	23.3598	0	0	0	0	0	0	0	21.5165	0	0	0	0	22.6103	0	0	0	0	0	23.9321	0	21.0526	0	0	0	0	22.1063	0	0	0	0	0	0	0	27.5775	0	0	0
PFN1	27.2922	28.3766	29.4054	28.4569	28.3935	28.914	29.2084	29.9685	29.5582	29.7229	31.3098	29.7183	29.6411	30.7111	29.0177	29.9965	29.2815	29.7437	29.4128	28.2081	28.6576	26.355	26.3516	28.6688	30.17	29.1187	28.917	27.9907	27.8266	30.6296	32.9995	25.9526	30.3552	28.0509	27.625	28.7635	29.266	28.8405	29.8317	27.6214	25.9502	29.1349	29.6535	25.3434	28.7129	29.948	29.621	32.5431	29.7899
PGAM1	24.8373	23.6203	22.2649	25.9041	0	25.8719	25.4654	26.7924	27.835	24.4311	27.6074	24.5838	24.7766	24.5865	26.2702	27.6777	24.1493	26.825	26.1526	24.7867	27.9724	25.286	25.0352	25.4761	27.2861	26.1973	24.2095	23.4092	24.6804	26.4867	26.5027	23.1138	28.0415	26.2471	24.5874	25.8985	26.2936	27.0636	28.0152	25.8445	23.7834	26.4496	27.6851	21.9886	23.5679	28.1848	26.3026	25.9179	27.591
PGD	25.0924	26.2938	24.4623	25.8304	26.3103	27.3414	28.4626	28.519	27.6316	27.4796	31.6572	26.4392	27.1544	25.9185	25.8133	26.2715	27.0426	28.1708	27.4994	24.0103	26.7432	24.2121	23.1497	27.5235	28.1967	26.9769	27.3676	28.0756	25.2938	27.5153	27.313	23.8225	26.8605	24.7047	25.0758	27.0879	25.6653	27.0103	28.297	26.0371	24.3047	26.8891	27.7257	24.182	29.011	27.1288	27.1335	26.0611	27.1932
PGK1	27.3658	28.4863	27.2359	27.8287	28.0011	28.4371	29.144	27.6744	27.5739	29.059	29.7087	28.7296	27.5045	26.8985	29.1329	31.2232	27.7517	30.4299	29.0686	26.5407	28.4722	26.8389	24.8637	28.5368	28.4288	26.7647	27.9275	26.5115	27.7857	29.7488	28.9587	26.3856	33.477	26.7885	28.4306	28.9333	28.1669	28.2798	29.0699	27.0211	26.4012	28.2532	28.3695	24.4633	26.9821	29.6261	28.4007	28.8617	29.7309
PGK2	0	0	27.074	0	0	27.2789	0	0	24.6748	0	0	0	0	0	0	0	0	0	24.8998	27.3329	0	0	24.4293	0	0	0	0	0	0	0	0	0	25.451	26.9224	0	24.739	26.2696	0	0	0	0	0	0	0	0	0	0	0	0
PGLS	21.8717	21.6375	22.9092	24.2783	24.868	26.0701	23.6268	25.0587	27.3256	23.9749	26.5339	25.2063	23.1154	20.2971	25.2917	23.7953	23.5422	25.2066	24.1646	22.3419	24.3817	22.7309	22.5905	23.4629	24.2108	25.9628	23.0295	21.9226	23.1115	23.1598	22.5838	22.1978	24.117	20.8841	22.8638	23.7877	24.3263	23.0947	24.3124	23.3277	22.6194	25.2744	28.8058	19.7277	23.5298	24.9825	23.3802	23.3841	25.3922
PGLYRP2	0	22.6892	26.4447	0	21.3599	26.0778	21.3236	21.4713	24.5179	22.1267	22.0552	0	22.5928	23.3637	25.0375	23.5269	22.877	0	21.3095	27.2021	23.8652	21.6629	22.5254	23.3279	25.1658	0	21.0402	21.9128	24.1413	25.0492	19.9598	0	25.5699	25.3981	23.9642	24.999	22.88	22.115	24.6053	19.562	0	22.879	21.4237	0	24.3428	22.9307	0	25.0408	20.3839
PGM1	21.5809	23.9281	0	0	0	23.8032	21.1546	23.1412	23.4797	25.4951	24.4515	23.0441	20.7016	21.0598	24.5137	21.2135	22.5821	0	23.5119	21.9097	22.5329	19.7901	0	23.3324	25.0004	21.3892	0	20.8695	21.6771	21.8522	23.6782	0	22.9742	0	0	24.8432	21.3886	23.1648	24.5759	0	0	23.7245	21.6655	0	0	27.0217	0	22.2269	24.0041
PGM2	19.7038	21.0642	0	26.1661	25.6426	22.0268	20.8741	21.1361	24.1271	21.1101	23.0361	27.2771	0	20.3277	21.6635	24.4763	20.4912	22.6729	26.5084	19.107	24.0175	18.4266	23.9339	19.4249	21.723	18.815	19.0204	19.9264	19.1971	19.5713	19.708	0	20.5757	22.0551	0	20.2481	0	20.7357	20.9082	0	23.8408	20.6738	0	0	19.583	0	21.383	21.4685	21.36
PGM3	0	0	0	0	0	0	20.3531	20.109	0	22.4022	22.9565	0	0	0	20.3452	0	0	0	20.6271	0	20.3338	0	0	0	0	0	0	0	0	0	20.0351	0	19.4208	0	0	0	0	0	0	20.2722	0	21.3987	0	0	19.8553	0	0	21.8303	19.5905
PGM5	0	0	0	0	0	22.8029	0	0	0	0	0	0	0	0	22.2293	0	0	0	0	22.115	0	0	0	0	23.0077	0	0	0	0	0	0	0	0	0	0	0	21.4832	21.5374	0	0	0	0	0	0	0	0	0	0	0
PGRMC1	0	0	0	0	0	0	22.9895	0	0	0	23.8378	0	0	22.1146	0	0	0	26.2818	0	22.4536	0	0	0	0	0	0	0	0	0	22.0156	22.876	0	23.4892	0	0	0	23.8322	0	0	0	0	22.3052	0	0	0	0	0	0	0
PGRMC2	0	0	0	0	0	23.7181	0	22.8484	22.681	0	25.3237	25.526	0	21.2745	0	0	0	0	0	0	24.943	0	0	0	21.9483	0	0	0	0	22.0127	0	0	22.8029	0	0	0	22.417	0	0	0	0	25.0786	23.9267	0	0	0	0	0	0
PHB	23.6846	25.471	24.4171	25.97	26.3144	28.4762	26.1308	27.1228	27.0932	25.4386	28.1715	27.8458	23.1335	25.3057	26.0433	25.851	24.2497	27.4429	28.1614	25.5418	26.9869	23.0072	27.7151	23.7881	27.3668	26.0524	24.4972	24.3739	26.2216	24.8714	26.0528	23.989	26.5969	23.9648	24.9929	25.7509	26.7935	25.1168	27.3736	27.3904	23.8299	27.8817	27.3912	19.9144	24.5149	27.8766	24.1353	26.8284	25.8715
PHB2	24.1792	24.979	25.8036	25.2516	24.2892	25.077	26.2733	26.07	25.7739	24.8891	27.3599	26.5276	23.4564	23.0957	25.1491	24.9259	24.7827	27.2921	27.5839	23.9183	25.5526	22.5082	23.1092	25.1938	26.0335	24.716	23.5072	23.2674	24.1816	23.2154	25.4079	0	25.9382	23.1273	25.1426	24.4402	23.8911	24.6432	24.7418	23.4458	22.5849	26.8266	25.7498	0	23.6968	26.2762	23.732	24.8992	24.6374
PHEX	0	20.5706	0	19.8966	0	0	20.9192	20.0442	19.8045	22.9665	21.7082	22.0013	19.2928	20.2385	21.9652	22.732	20.1237	21.5779	21.264	0	0	19.3237	18.3017	18.8834	0	0	19.4217	19.9344	19.7459	0	19.7413	0	0	0	21.0848	0	18.9678	0	0	18.5938	0	20.0417	0	0	19.5351	0	0	21.1402	20.9452
PHGDH	21.6181	22.6359	0	22.6268	22.3635	25.1964	24.329	23.2547	25.9602	22.7816	26.6481	24.8844	24.9342	0	24.4875	24.3985	23.7335	25.4799	26.9788	21.8499	22.5259	24.4665	22.29	24.3695	24.6808	22.3982	24.742	25.7544	22.773	23.9694	23.979	20.658	26.3515	21.9541	21.8462	24.402	24.0513	24.7812	24.5399	21.7495	22.5617	22.8485	26.1794	0	25.6657	24.8801	25.1979	25.5214	22.6745
PHLDB1	0	0	32.2018	32.6731	31.0501	26.6402	25.8311	0	31.679	27.4966	26.2765	31.5944	0	0	0	32.0371	26.705	0	33.2939	0	30.3922	25.3237	31.3946	0	0	0	26.4502	25.214	0	0	0	25.367	0	28.8867	27.2735	0	26.0052	0	0	26.2461	30.5026	0	0	0	0	25.1674	26.2108	0	25.773
PHOSPHO1	23.5557	0	24.2	23.9375	0	0	19.4424	19.9315	24.416	24.6256	21.9122	25.0551	22.4357	23.3528	20.3108	0	21.583	22.1219	25.5751	0	0	0	0	22.5988	22.124	23.6294	22.074	23.6032	24.3007	0	22.5466	23.0974	0	0	23.2601	21.8848	23.8166	21.6509	22.0357	19.3569	21.5842	23.9571	0	0	23.2541	0	23.196	24.0804	0
PHPT1	19.982	21.1068	22.799	22.3649	22.0396	23.1728	23.7763	23.5325	23.3572	23.4058	24.8506	23.309	22.2059	22.1576	23.516	21.0897	22.6247	23.8459	22.7999	21.4129	22.2114	19.6846	0	22.7802	23.4358	21.5492	22.524	21.0585	21.1715	20.0871	22.9471	0	22.7124	20.2259	0	20.9376	22.2668	21.9812	22.5344	21.6715	19.8386	24.0737	22.3893	0	21.796	24.5672	22.9508	25.015	23.1644
PICALM	0	22.0929	22.8875	22.7864	21.8622	23.2166	22.3514	22.4856	21.9112	21.9738	25.9873	22.9528	21.3196	20.8701	22.2985	22.0145	20.0913	25.7682	22.0282	21.827	23.1203	0	0	21.6339	23.3159	21.5536	18.4461	20.9551	0	22.8623	22.0386	0	21.8363	0	22.2597	22.47	23.136	22.7789	21.4811	21.0778	0	22.9769	24.4843	0	21.5105	23.5542	21.3361	22.3241	22.2947
PIGR	0	0	25.2234	0	0	0	24.3277	0	21.4079	0	0	23.5325	0	0	0	0	22.4817	0	0	0	23.4418	24.3347	20.1891	0	0	0	0	0	0	0	0	0	0	0	0	0	0	0	0	21.1766	0	0	21.6463	22.8321	0	0	21.6644	22.2409	21.3557
PIP	24.3285	24.3821	27.9639	22.9986	26.9697	24.822	26.2187	23.8168	26.4466	22.5412	26.6153	25.4954	24.9151	26.5915	22.0504	29.8764	23.1432	25.9813	23.2463	23.9746	22.2453	24.84	24.0107	0	24.3502	27.188	23.9863	26.9699	25.3129	27.2871	27.1231	22.8241	26.8217	24.0732	22.3809	22.3098	22.9371	24.7904	28.9475	24.5209	23.2306	25.9907	25.2196	27.0435	25.9332	26.2758	25.1845	26.9347	22.48
PIP4K2A	19.4437	20.628	21.9874	22.9446	21.4092	23.7967	22.2539	0	22.0261	22.6481	23.3515	21.4366	20.7163	21.2914	23.8427	23.3665	21.4669	22.8074	21.0893	0	21.8947	18.3374	20.07	21.5675	21.6098	0	20.2593	20.355	19.1056	20.7584	21.4323	21.3438	21.937	20.967	21.9528	20.3862	20.7042	20.8803	20.6845	0	20.4611	22.2285	0	0	20.152	20.292	20.9914	21.6073	22.3582
PITHD1	0	0	0	0	21.1439	0	0	21.779	24.4464	0	22.9995	0	20.2618	19.8034	21.7948	0	0	21.0541	0	0	0	0	0	0	0	0	0	0	20.5756	0	0	0	0	0	20.4976	20.2415	20.5037	0	21.569	0	0	0	0	0	0	22.6856	20.0445	21.4512	0
PKM	28.2202	30.0748	28.5547	30.5554	28.8685	31.8619	31.708	30.172	30.4076	29.7329	30.6658	30.7747	28.6159	30.3543	30.4367	30.3187	52.0596	30.673	30.3499	51.0019	31.0002	29.0014	50.9969	31.7126	30.3052	51.2351	29.5813	28.4041	28.8709	52.6241	31.1844	27.5916	30.7826	29.2309	30.5764	29.1042	51.3973	55.5171	53.4838	32.2607	28.8882	29.1534	30.2601	25.1235	29.3118	32.0585	50.8955	31.8187	31.7021
PKP1	0	0	0	0	0	0	24.8804	0	0	0	0	0	0	0	0	25.7978	0	0	0	0	0	22.7136	21.9254	0	22.8467	0	0	0	0	0	0	0	0	0	27.894	0	0	20.5531	20.8598	0	0	0	21.5734	23.4712	0	0	22.9952	25.3558	0
PLA2G2A	0	0	29.7975	0	0	0	0	0	0	0	0	0	0	0	25.5274	25.4837	0	0	0	30.4286	0	0	0	0	0	0	0	0	0	27.3249	0	0	0	30.0481	0	0	26.3728	0	0	0	0	0	0	0	0	0	0	0	0
PLBD1	0	0	0	0	0	21.45	0	0	0	0	0	0	0	0	0	0	0	0	0	0	0	0	0	0	21.3137	22.6255	0	0	0	20.619	22.5168	19.725	0	0	0	0	0	24.0077	21.8272	20.0369	0	21.2732	22.5323	19.9608	0	21.6106	0	0	21.9571
PLCD1	20.5005	20.6405	0	23.3805	0	0	21.033	21.8416	0	22.1223	22.521	0	0	0	21.3843	20.9667	23.3133	0	21.9511	0	20.5291	0	0	0	0	0	0	21.5818	21.9022	21.6168	0	0	22.674	0	22.4702	0	21.9668	0	0	0	20.8059	21.7757	0	0	20.8727	0	21.2065	22.4101	0
PLCG2	0	0	0	20.5261	0	0	20.8403	20.9128	20.957	0	23.4011	0	0	0	0	0	0	0	21.9627	0	20.7077	0	0	0	19.9505	20.1955	0	0	0	0	19.7123	0	0	0	0	0	0	0	0	19.5533	0	20.8413	22.3225	0	0	20.8054	20.4536	19.9883	21.5613
PLD3	19.0084	21.7019	21.4306	22.362	22.2143	21.2659	21.197	21.4142	23.5636	22.5691	24.1516	23.762	22.3311	19.7953	22.0278	22.9923	22.5416	24.7841	23.5775	19.5519	22.6076	19.3648	20.1518	21.995	19.5438	21.9273	19.8939	0	20.7889	22.7395	20.0343	0	21.1981	21.9499	0	21.9239	21.3993	21.9501	22.1272	20.9345	20.7443	0	23.0388	17.1605	22.8254	23.7882	20.9784	21.8073	23.487
PLEC	26.2752	26.5515	30.5088	28.3159	26.5091	28.1923	27.2344	26.0102	28.2819	27.1234	30.6187	29.4755	22.7546	27.1602	28.45	28.1954	26.4505	30.0923	28.845	28.5797	29.0085	22.8208	27.2602	26.0706	27.8582	26.082	25.2347	25.3943	26.0189	24.5704	26.4953	23.2343	28.1208	22.8976	26.7706	25.7801	26.9495	27.7353	26.0945	24.3043	26.0943	28.0364	28.8625	21.3603	27.6847	30.0999	27.5498	27.9813	26.8166
PLEK	23.9521	23.6318	0	0	24.0224	21.7917	23.7122	25.1669	0	25.7009	26.2209	24.4812	23.1451	21.7927	25.4864	24.7393	22.7607	26.3187	24.9687	0	23.5236	21.186	0	22.3439	24.2724	22.9753	24.1269	24.6924	0	0	23.5592	0	21.3154	0	0	24.4318	0	22.8903	23.7205	0	21.3075	0	25.6408	0	0	24.5677	23.1715	0	23.6911
PLEKHO2	19.5281	20.715	0	22.3765	21.4314	20.8537	21.0473	21.2083	21.5115	21.5212	21.9145	21.2868	19.6481	19.9578	21.3394	21.4869	20.5897	22.9462	21.692	19.7345	21.2096	19.6687	19.2714	20.1952	21.5805	19.3953	19.6004	0	19.0022	20.4206	20.9499	0	21.5327	0	20.5623	20.3377	19.932	21.9985	22.0421	19.2903	18.9231	21.5521	21.4005	0	19.6983	21.3811	20.3836	21.5024	22.3852
PLG	24.0421	25.1508	28.5271	25.5892	25.6746	27.2364	24.7655	25.4324	25.8934	27.2746	26.2694	26.6902	26.2891	26.3193	27.5155	26.1356	26.8905	26.2001	26.7282	27.1908	25.9367	24.5811	25.9237	26.341	26.4064	24.9724	25.2507	26.4349	25.4787	26.0555	25.4911	25.1928	25.5589	27.0913	25.4925	23.3422	23.4628	26.3944	26.1447	25.7762	26.0038	26.0517	25.6563	19.6777	25.6406	26.8924	25.5602	27.5611	25.8746
PLIN1	25.9072	26.4596	24.0211	23.9105	25.0265	25.7941	22.0794	22.9697	28.2206	25.2087	25.1728	22.2781	22.7213	24.4646	25.2224	27.6003	26.4979	28.2923	0	23.8533	25.4776	24.2456	24.9635	27.3707	25.0724	27.1826	24.9657	22.9478	20.8748	23.3099	24.9834	0	22.4086	22.9272	28.3686	26.0951	25.2703	25.4161	25.2905	20.8433	25.1571	26.7944	27.1148	22.1126	22.7203	27.506	23.6618	23.1497	23.0492
PLIN3	0	0	0	23.954	21.6329	0	0	21.9174	21.7263	0	24.4641	24.3989	0	0	0	0	0	24.2194	23.1743	0	0	0	0	0	0	0	0	0	0	21.7436	0	0	24.5406	0	0	0	0	0	0	0	0	22.9657	0	0	0	24.8279	20.9639	21.9171	24.0562
PLIN4	0	0	0	0	0	0	0	0	0	0	0	0	0	0	0	0	0	0	0	0	0	0	0	0	0	24.3108	0	0	0	0	0	0	0	0	0	23.3691	0	0	0	0	0	0	24.1042	0	0	25.5531	0	0	0
PLPBP	0	0	0	0	0	0	0	0	0	0	0	0	0	0	0	0	0	0	0	0	0	0	0	0	0	0	0	0	0	22.3773	0	0	22.2111	0	0	0	0	21.585	0	0	0	0	21.8344	0	0	0	22.0443	0	0
PLS3	22.718	24.289	24.6458	24.353	23.2931	25.2861	24.4835	25.9194	24.6917	28.1705	27.0548	24.8549	24.3663	24.3225	26.3018	25.721	23.5209	27.4959	26.4024	24.8472	24.9832	23.5578	22.9581	23.0321	26.1236	23.0159	23.5212	24.7832	26.292	24.3772	24.3936	23.0887	27.0491	21.8461	26.486	23.9634	24.6857	25.2701	22.2259	22.4026	21.6129	26.8207	24.3757	18.7306	26.2617	22.4739	25.2696	25.8393	23.6325
PLTP	0	0	0	0	0	25.0507	0	0	0	0	0	0	0	0	20.4546	0	0	0	0	25.0744	0	0	22.1392	0	23.8416	0	0	0	0	0	0	0	0	0	0	0	0	0	23.3818	0	0	0	0	0	23.7082	0	0	0	0
PML	0	0	0	0	0	0	25.9278	25.3066	24.1521	0	24.1447	24.756	22.4482	24.9104	23.9688	24.3516	24.6539	22.7063	24.2375	0	26.1841	23.9503	23.6334	0	23.4191	23.4369	0	0	0	20.8527	25.9016	0	26.4566	23.5428	0	24.2184	23.9904	25.1158	24.427	25.6471	21.9446	0	24.247	0	0	25.5073	24.0798	0	0
PMPCB	0	0	0	20.9988	0	0	0	0	21.0928	0	0	0	0	0	0	0	0	0	21.5247	0	21.1051	0	0	0	0	0	0	0	0	0	0	0	0	0	0	0	0	0	0	0	0	0	20.457	0	0	0	0	0	0
PMVK	0	0	0	0	0	0	0	19.8367	21.9366	0	22.6549	0	0	0	0	0	20.1409	22.537	0	0	19.6874	0	19.5016	0	21.5779	0	0	19.8965	0	0	0	19.5913	0	0	0	0	0	0	0	18.9938	18.598	0	0	0	20.6567	0	19.514	0	21.5791
PNP	24.9224	25.6096	25.6665	25.8393	25.6392	27.9478	26.2423	26.1141	26.8397	26.9802	25.92	26.489	25.4516	24.0595	26.2174	27.6175	26.2309	27.3692	26.2046	24.6387	25.2143	23.1777	24.1929	26.9211	26.0184	26.1839	25.2736	25.0333	24.0035	26.1777	25.3362	23.9303	26.7037	25.2705	24.8373	25.7541	25.8528	26.0161	25.6869	26.5297	23.4672	25.3987	26.9373	23.6561	23.9977	27.2964	25.5632	24.5521	26.288
PODN	0	0	20.2831	0	0	23.0245	22.6866	0	0	0	26.4358	20.6186	0	22.7252	23.9458	22.1583	0	22.8563	0	24.7161	0	20.454	21.3662	22.6709	24.7925	0	0	23.5855	0	0	18.2846	0	22.9326	22.4017	23.8885	18.8191	19.1813	0	0	0	0	24.7026	24.7753	0	19.5179	0	23.0609	0	0
POF1B	0	0	0	0	0	0	0	0	0	0	23.305	0	22.0411	0	0	26.0532	0	0	22.255	0	0	21.1328	22.5412	0	0	20.5036	0	22.3354	0	0	0	0	0	0	0	0	0	0	21.3774	0	0	0	21.5611	21.0527	0	0	23.5909	0	0
POLR2D	24.2456	25.9593	27.0623	28.5636	23.8784	28.2034	26.5276	24.7704	25.3649	26.6666	26.7665	26.5709	24.1068	24.8595	27.0126	25.0386	26.3567	27.1152	25.3507	26.8796	28.0114	23.9301	24.5629	26.168	26.3295	24.5514	25.4871	24.3584	24.0611	24.42	24.1331	23.5203	25.3962	23.8701	26.7761	25.3666	25.1509	30.0308	26.2034	25.4651	24.3284	24.8508	24.6094	20.2832	25.3326	26.4767	0	25.7369	25.7916
PON1	0	23.9823	23.1859	22.7361	0	25.3831	22.7874	22.7821	20.4206	23.1217	25.4469	0	23.8461	24.4366	25.0459	21.9408	23.0194	23.4951	0	25.108	22.6782	22.5188	0	24.0451	24.7885	21.7791	20.4749	23.3951	19.9423	20.5792	23.378	0	0	21.9889	23.884	23.8523	0	24.4487	24.7367	21.2492	0	22.9683	22.9445	17.8699	23.5734	24.7133	25.472	24.2105	22.6458
POR	0	20.2897	0	0	20.8626	0	0	0	20.7952	0	24.8685	0	0	0	0	21.3686	0	21.2732	21.2728	0	20.2457	18.9389	0	0	0	0	0	0	0	0	0	0	0	0	0	0	0	0	0	0	0	0	0	0	0	0	20.4408	20.8661	0
POSTN	20.6065	21.7275	25.0296	23.5457	23.5517	26.0803	25.0229	24.6363	23.4818	22.224	24.5027	19.7361	23.5483	51.7937	23.981	23.7266	21.6293	54.2787	27.2044	24.6699	0	22.2556	22.0419	19.7241	26.4475	0	20.6354	26.79	51.3267	23.3858	22.1722	24.0779	24.8924	20.9141	23.4336	21.3026	23.79	24.9692	22.9407	20.4327	24.4174	28.6506	21.9393	0	24.6172	25.6895	20.886	24.9186	20.5941
POTEE	24.9224	26.6344	28.8211	28.9169	30.4329	27.457	26.6388	26.9197	29.979	26.7794	26.8637	30.5079	25.8054	24.4477	28.3866	29.5767	26.3582	26.9701	30.9792	25.2144	29.0759	25.326	28.2735	26.0151	27.279	25.7992	25.1062	24.3231	25.5433	25.4465	25.6635	24.0919	26.4099	27.736	24.8785	25.1924	26.4522	26.1868	27.5686	24.5758	28.1503	25.7161	29.3282	0	25.3374	27.0349	25.3476	26.8085	27.849
POTEF	0	0	23.5418	0	22.0743	0	0	0	0	0	0	23.1227	0	0	0	0	0	0	0	0	0	0	0	0	0	0	0	0	0	0	0	0	0	0	0	0	0	0	0	0	0	0	0	0	0	0	0	0	0
POTEKP	0	0	25.0908	0	24.4845	0	0	0	25.4221	0	0	0	0	0	0	25.8036	0	0	25.6864	0	0	0	24.3274	0	0	0	0	0	0	0	0	0	0	24.1308	0	0	0	0	0	0	24.6847	0	0	0	0	0	0	0	0
PPA1	22.3872	0	23.2133	23.6902	21.5591	23.5755	23.4255	23.6971	23.0681	23.1499	26.3094	25.1314	21.1325	21.1927	23.6266	24.0596	0	26.0623	24.817	0	24.4895	0	21.9767	23.2921	22.1808	22.1527	22.3117	22.5399	23.209	23.2247	24.3029	0	25.3442	21.438	21.7661	23.061	22.7561	22.4256	23.6132	21.9312	0	23.3391	24.2313	0	0	21.7694	23.7433	24.4838	22.8888
PPBP	0	22.8372	24.1487	0	25.2346	22.7503	25.1487	26.0104	27.3668	26.2721	24.8887	27.1146	23.8068	22.9769	29.0657	24.4701	23.1562	26.4435	0	0	23.9456	22.9912	21.539	24.9573	25.6764	24.3912	0	25.7433	0	23.5648	23.8767	0	25.88	22.5821	23.4735	25.1922	22.6255	24.767	25.6656	22.7584	0	0	27.8775	21.0969	24.0019	25.4173	23.3876	23.515	26.2721
PPIA	28.155	29.1941	28.8105	28.9142	28.6344	29.5282	29.5156	29.8945	29.0394	29.5667	30.875	30.7512	26.8854	26.655	30.8602	29.3586	28.4653	29.996	29.6838	27.9918	28.9575	26.3361	27.0719	29.095	30.5673	28.0475	27.6427	26.8233	29.2447	28.9139	28.8879	28.229	30.6814	27.1972	29.3783	28.8402	29.0382	28.9551	29.5885	28.4766	26.8483	30.743	30.1084	24.5986	28.0985	30.2097	27.9569	29.2701	31.067
PPIB	26.5803	27.605	26.0015	26.7236	25.9172	27.9719	27.0237	27.6641	27.9505	27.7491	28.3246	27.6395	25.7574	25.6899	26.7246	28.2107	27.1783	28.0609	28.1037	25.6311	28.816	24.9671	26.8489	26.8036	26.138	25.6451	27.5148	25.329	27.052	26.4703	27.2468	24.6399	30.2164	25.8201	24.0475	26.8549	28.6408	26.6732	28.0352	27.9793	24.8805	27.4496	28.2662	23.8735	24.3856	27.161	26.1568	27.6919	26.9776
PPIH	0	0	0	0	0	0	0	0	0	0	20.5162	0	0	0	0	0	0	20.4847	0	0	20.8342	0	0	0	20.0252	0	0	0	0	0	19.8511	0	0	0	0	0	0	0	21.1525	0	0	0	0	0	0	0	0	0	0
PPL	0	0	0	0	0	0	0	0	0	0	0	0	0	0	0	23.4386	0	0	0	0	0	0	0	0	0	0	0	0	0	0	0	0	0	0	23.1853	0	0	0	0	0	0	0	0	18.7786	0	0	19.7022	20.3676	0
PPM1F	0	0	0	0	0	0	20.1867	19.885	21.2397	0	21.91	0	0	0	0	0	0	0	21.3461	19.4444	0	0	0	19.2275	20.5401	0	0	0	0	0	0	0	0	0	0	0	0	0	0	0	0	0	0	0	0	21.5862	0	0	0
PPM1M	27.6123	25.7101	27.5475	26.499	25.2769	26.7508	28.0977	27.5203	27.0727	27.8925	27.7444	26.5819	27.7752	28.0597	26.9878	26.5605	27.5187	28.064	25.6559	24.1038	26.2071	26.721	24.7107	27.2236	28.0294	26.9496	27.2026	26.4053	26.2072	26.5421	27.8238	27.3037	26.0596	26.2955	27.8282	26.2605	26.3701	25.9169	25.639	26.4303	28.0594	27.2097	26.1488	0	26.6513	25.4333	27.7285	27.9039	26.6448
PPOX	0	22.8078	20.076	21.4021	19.7702	20.2956	19.8361	21.5221	21.4324	0	21.1743	20.9555	0	0	0	20.9913	20.2422	23.1997	23.6122	0	22.2154	0	0	0	22.1503	19.8015	0	17.8134	0	0	19.6745	0	20.6973	19.9678	0	0	20.0318	21.1095	21.6019	18.2309	0	21.9719	21.7856	0	0	20.1468	0	21.0766	21.1137
PPP1CA	22.887	24.6223	24.899	21.9529	23.5535	24.275	24.2032	24.1343	24.0863	23.8542	26.2522	23.4311	23.1163	22.3772	24.6116	22.7449	22.6662	24.8535	24.9015	24.5896	22.5446	21.049	20.7701	20.8883	24.0684	22.2853	22.2437	21.6061	21.045	22.6767	23.263	21.416	24.7446	20.1908	22.0597	22.7956	25.9009	23.0184	24.6381	23.3064	19.9198	23.8668	25.0059	0	22.0782	24.0617	21.073	24.5309	24.5819
PPP1R3A	0	0	25.4227	0	0	0	0	0	0	0	0	0	0	0	0	0	0	0	0	0	0	0	0	0	0	0	0	0	0	24.714	0	0	23.7813	0	0	23.0007	0	0	0	0	0	0	0	0	0	0	0	0	0
PPP1R7	18.0608	21.2118	0	19.6019	20.0062	0	21.1367	20.6146	21.0686	19.9958	22.8673	19.7268	0	20.3784	20.0217	18.845	18.8033	20.7292	21.1519	0	20.1823	0	0	19.2638	19.8903	0	0	18.2912	0	0	0	0	20.8669	0	0	0	18.6755	0	19.2756	18.9055	0	20.299	0	0	18.9532	20.7504	0	21.3343	19.6844
PPP2CA	0	0	0	0	0	0	0	0	0	0	0	0	0	0	0	0	0	0	0	21.1161	21.3388	0	20.4746	0	22.0877	22.3795	0	0	0	0	22.2873	0	23.6477	0	0	21.5175	22.8611	0	0	0	0	0	0	0	0	0	0	0	0
PPP2R1A	20.908	23.8775	23.0226	21.6623	23.3988	24.2918	25.4203	24.1435	23.2951	25.2921	25.89	27.01	22.3154	23.0465	25.3553	26.2951	24.1878	27.3383	26.2029	19.8422	24.4501	18.4723	20.5261	23.9623	23.095	23.8029	20.7249	23.1118	23.8548	24.687	25.1804	19.7822	28.6275	22.3929	24.3505	23.9065	23.3845	23.5727	24.2889	23.1767	20.2645	24.7854	24.2901	0	19.8392	25.3974	24.5866	27.6666	25.3406
PPT1	0	0	0	0	0	21.1816	21.1191	20.0834	0	21.7999	0	0	20.2978	19.6164	0	0	20.1715	22.7183	0	0	19.8652	0	0	0	21.5533	0	0	20.0718	19.7469	0	20.4563	0	22.383	0	0	0	0	21.4093	0	19.6966	0	0	21.1874	0	20.3128	0	0	0	0
PRAMEF18	0	0	0	0	0	24.305	0	0	0	0	0	0	0	0	0	0	0	0	0	23.3754	0	0	0	0	22.3298	0	0	0	0	24.1636	0	0	0	0	0	21.0008	0	21.6276	21.6499	0	0	0	0	0	22.8071	0	0	0	0
PRCP	21.1065	22.6603	22.8037	22.5928	23.4272	24.2483	25.8636	23.7143	22.7976	23.4508	24.2449	23.7695	23.1067	21.1129	23.0485	23.6106	22.9001	24.3926	24.4008	20.8192	22.5396	21.4687	20.3096	23.2263	24.3496	22.0658	22.1967	21.3731	21.2715	23.3521	22.9956	23.1677	24.1921	22.3131	23.0722	22.9372	22.3192	21.9944	24.3393	22.1561	20.8293	26.0211	23.7228	20.7105	21.2662	23.456	22.607	23.0476	25.0886
PRDX1	25.0582	26.7752	26.4671	26.1469	27.0531	26.5956	26.4565	27.965	26.7725	27.6861	28.2367	28.2875	25.1106	25.9144	28.0631	26.373	27.3004	28.8209	27.4876	26.2001	27.1632	25.8941	23.4863	26.3495	27.1341	23.5732	27.1833	25.0408	25.8381	27.0957	25.9253	23.9983	27.3455	26.5297	25.393	27.2641	27.7861	26.3918	27.5592	25.1367	0	27.4511	27.1127	24.3267	25.17	28.4513	27.3153	26.0137	27.1318
PRDX2	28.7596	30.5036	29.5268	29.898	29.804	31.0619	29.8639	30.7962	32.2897	30.3836	30.3963	29.7505	30.7994	28.3731	30.5982	31.8381	30.2394	29.9689	30.008	28.3672	29.6568	28.2679	28.946	31.1365	30.8151	30.9256	29.0992	29.0632	28.7985	29.2828	28.8128	28.0979	31.1406	28.8891	29.5236	31.1009	28.9969	30.1739	31.2125	29.2256	27.9221	28.6318	32.1394	27.8724	28.5653	32.3669	30.0484	29.7469	30.4398
PRDX3	25.4628	25.7129	25.7676	26.6198	25.5846	25.1679	27.6122	26.8086	26.3142	26.3842	27.9624	26.0882	23.92	24.3126	26.5263	26.1567	26.8518	27.6861	27.0512	23.6136	27.1424	23.0045	24.1923	27.0842	26.6742	25.5848	24.5909	24.046	23.8043	24.9509	26.5668	21.8689	26.881	25.4994	25.1385	25.1501	25.9139	26.3363	25.2282	25.4392	25.9332	25.7746	26.1172	22.108	24.3688	26.7489	25.5813	26.266	25.9864
PRDX4	25.9485	26.3876	25.8552	26.424	25.7666	27.2122	26.719	29.2345	28.8744	27.0808	29.2558	26.2611	25.7856	26.5066	27.0199	28.938	26.9252	27.4559	27.8045	25.3832	28.291	24.8391	26.9695	27.6177	28.7278	27.2698	25.3464	26.1786	25.9199	23.3118	27.4114	24.3322	29.808	27.4423	25.3974	27.0421	27.8743	26.3035	26.343	27.0495	25.8975	30.1855	27.9332	23.5813	26.1766	27.3818	26.6884	27.7213	26.4362
PRDX5	26.4524	25.6996	26.0902	26.9075	23.9009	26.6152	27.4701	26.9912	26.8626	25.8497	28.1171	27.3284	25.2929	24.07	27.3303	26.8313	27.0723	30.9479	26.8908	23.9988	27.3603	23.8899	24.5189	27.4357	26.6836	26.1058	25.3822	25.0013	26.8584	26.9496	27.3174	24.3218	27.9675	25.1755	29.0189	25.9297	27.694	26.9089	26.5802	25.5472	23.7111	26.6295	27.3011	21.2316	24.9884	27.1626	26.0421	27.6795	27.6898
PRDX6	26.424	26.972	29.0405	28.5924	29.395	29.9288	27.7432	28.6985	27.6607	28.338	30.197	27.8303	28.5971	27.575	29.1225	28.5001	28.1533	28.6455	27.2605	28.0963	28.5233	28.3646	27.6333	28.2581	28.8638	26.8368	27.1265	27.7093	26.2962	28.1345	28.4527	26.6179	28.5086	27.2136	27.8319	26.6783	28.198	28.4433	30.0446	28.3216	25.1323	28.519	27.8027	23.8594	27.3571	28.8619	28.5778	29.4345	28.4719
PRELP	23.8664	25.1934	32.5348	28.2058	25.4364	34.7044	27.9703	25.8827	30.8992	27.401	30.0427	27.4806	25.2629	30.5654	32.3415	30.7518	27.4954	28.2222	29.8271	33.9164	24.8385	24.9284	30.496	26.6251	33.8571	25.7495	25.9115	27.9477	28.593	33.6335	28.0172	26.8401	32.1833	33.3605	28.1325	31.5306	31.7513	30.9036	31.1478	23.9069	29.9537	32.2526	26.0046	26.1955	34.2655	34.9078	26.0544	29.8463	30.2962
PRG2	25.8896	25.4084	23.4999	27.0154	26.8677	26.8427	28.3224	25.0508	28.1382	27.3844	25.4689	27.5937	26.3752	23.0212	0	25.1531	25.0275	28.78	27.7709	24.2624	26.5068	22.4557	25.1111	29.2359	24.9552	26.8842	23.1352	0	0	0	23.9371	23.8966	22.3742	24.6583	23.4909	25.953	23.3036	26.5752	27.2888	27.3402	28.4178	24.7583	27.3347	23.517	24.1065	26.3677	25.7096	22.9925	26.4615
PRG4	0	0	0	0	0	27.4633	0	0	24.8466	0	0	0	0	0	21.6145	26.0884	0	0	0	22.3114	20.3132	0	21.7788	0	22.9009	0	0	0	0	23.4871	0	0	0	28.8976	0	0	20.989	0	21.31	0	0	21.6409	22.2004	0	22.5419	0	0	0	0
PRH1	22.8242	0	0	0	0	0	0	0	0	0	0	0	0	0	0	0	0	0	0	0	0	0	0	0	0	0	0	0	0	0	0	0	0	0	0	0	0	0	23.2032	0	0	0	0	19.6439	24.4893	0	0	0	0
PRKACA	19.5247	22.4973	0	21.7007	21.4341	22.837	21.6977	20.9836	22.6028	22.8426	25.5207	22.9129	21.2272	0	21.2068	20.9332	22.4249	22.6683	22.7933	21.4649	21.8359	20.1479	0	21.032	21.7445	22.5609	20.7746	21.6626	21.0678	0	21.8433	19.2025	21.5762	20.7263	21.3438	22.287	21.7567	22.0831	0	21.5251	0	21.7828	22.745	0	22.3737	23.5419	0	21.9657	21.4054
PRKACB	0	22.4323	21.4271	21.2924	21.2066	0	23.647	22.9993	21.5704	24.0351	24.181	21.9121	23.5739	19.5506	23.7727	21.5863	23.2242	24.2513	22.1448	0	22.7093	19.3575	20.0569	23.1455	23.4971	22.6703	22.8845	22.3863	0	0	23.0644	0	23.6062	0	22.8016	21.9833	20.1565	22.7932	22.9263	20.0124	0	0	23.4122	0	0	23.5897	23.3258	0	22.4249
PRKAR1A	0	19.9862	0	0	0	22.6934	0	0	19.6488	0	24.2915	0	0	22.7566	0	0	0	0	0	19.8203	0	0	0	0	0	0	0	0	19.3378	19.746	0	0	22.6842	0	0	20.0822	20.2468	0	0	0	0	21.3194	23.0738	0	0	0	0	20.9823	0
PRKAR2A	18.7803	23.08	0	22.8924	18.6934	23.4913	0	0	22.4967	23.4543	24.6038	0	0	0	23.0858	0	0	0	0	21.6663	22.4035	21.3728	0	0	0	0	0	0	0	21.8096	22.1439	0	22.7615	0	20.4442	22.7661	0	0	0	0	0	23.5621	18.9873	0	0	23.0805	0	0	0
PRKAR2B	0	22.487	21.4484	22.0344	21.2254	0	0	20.5566	23.7281	20.7893	0	20.7787	0	20.584	22.2911	0	20.6058	0	0	0	23.1314	0	0	0	22.9971	20.5933	0	0	0	0	22.1587	0	21.4495	0	0	20.8341	21.0618	20.4502	18.9911	19.4993	0	24.4251	23.3273	0	0	21.9121	21.3841	22.0919	23.2263
PRKCB	0	0	0	0	0	20.8743	0	0	21.6047	0	22.5157	21.7034	0	0	0	0	18.8417	21.3838	0	0	20.4968	0	0	0	20.2201	21.2017	0	0	0	0	0	0	0	0	0	18.8573	21.1212	20.681	20.7922	0	0	21.2331	0	0	0	20.211	0	20.8335	21.0991
PRKCSH	22.9426	24.0287	0	23.0085	0	0	24.9233	24.5473	24.5615	0	25.4245	24.4013	22.694	0	22.3061	0	0	24.9845	0	0	24.8635	0	0	25.799	24.5551	23.0974	25.121	21.4257	23.9507	23.0218	23.3991	0	26.2762	0	0	23.5326	24.3083	22.6082	25.7598	24.1121	0	24.1974	0	18.7344	22.6793	0	22.1626	26.106	23.4232
PRKDC	27.4443	27.1328	29.0801	27.0491	26.7456	27.6956	26.6541	25.6413	28.1772	26.8707	28.1436	28.4064	26.0396	25.4346	27.2421	27.0457	26.0067	28.2069	28.1008	26.9251	28.0777	24.9646	26.1913	25.778	25.8697	26.5269	25.2171	27.0026	21.5918	22.1449	22.8558	0	24.593	23.8886	26.9427	24.7403	23.6341	26.4872	26.3869	25.6554	25.6602	22.5745	27.0067	21.2552	27.3039	27.7152	25.9956	26.6853	26.253
PROC	29.6875	30.513	29.3877	29.9445	29.1935	30.2741	31.0013	31.4203	30.4	30.5035	31.2407	29.3053	29.6638	31.2476	29.8214	30.6534	31.3256	31.464	30.362	28.995	30.055	29.3816	30.451	30.4893	29.1891	30.3459	29.5715	31.2283	28.9715	27.9459	30.9553	29.1184	30.8746	29.3316	30.9323	29.1621	29.0782	28.3772	27.9003	30.4731	28.9658	31.9633	30.1751	21.6633	29.7836	28.4522	30.054	31.5012	28.7485
PROCR	0	0	0	0	0	23.0743	0	0	0	21.881	0	0	0	0	0	19.9065	0	0	0	21.0609	19.9097	0	19.9105	0	20.2266	0	0	0	0	21.0691	0	0	0	22.0608	0	0	19.9714	0	0	0	19.3125	20.2643	0	0	22.2368	0	0	0	0
PROS1	27.5378	28.9158	27.7585	29.5004	27.8826	26.595	30.0299	28.1231	27.6535	29.673	28.3887	28.448	28.0178	29.729	28.2956	27.4294	29.4234	29.6563	27.2392	25.6078	28.1857	27.6802	25.3147	30.2871	28.4555	27.7975	29.3611	28.5407	28.3556	25.9287	29.5881	27.4322	29.9226	32.4626	29.4798	29.1263	29.3053	27.913	26.9888	27.8879	30.7823	28.3706	29.2173	23.6869	27.3448	27.9108	28.7904	28.4116	27.3684
PROZ	26.2157	28.6868	25.6524	28.0591	29.0619	28.1516	28.7303	25.9116	25.6494	26.0752	27.8172	26.9233	26.482	26.0558	28.6319	27.6575	27.5505	28.6148	27.9585	22.6652	27.8712	27.8086	25.9016	28.005	27.6246	28.6317	27.7495	28.9143	27.5636	26.9899	28.4169	28.1767	28.2726	27.025	26.7585	27.9123	27.7821	26.2591	27.2311	27.8849	25.8448	27.3962	28.7598	0	27.1431	27.3168	28.1427	25.8383	26.3798
PRPF31	0	0	0	0	0	0	0	0	0	0	22.5006	0	0	0	0	0	0	0	0	0	0	0	0	0	0	0	0	0	0	0	20.2582	0	21.1193	0	0	0	0	0	0	0	0	0	0	0	0	0	0	0	0
PRPF8	0	20.5378	22.0483	20.7578	20.5731	21.798	21.7358	21.7105	21.5542	21.6598	24.3847	21.8854	20.5522	0	21.6665	22.2708	0	23.1147	21.8358	0	21.5178	0	20.0789	21.3243	21.4054	21.125	0	0	0	0	21.5995	0	21.872	19.6212	20.9977	20.1688	21.4699	20.8245	21.3328	22.646	0	22.0455	22.0233	0	20.2823	21.3353	20.9212	21.565	21.468
PRPS1	20.7467	23.8183	24.3215	25.0305	24.3249	23.9554	23.0553	23.1108	23.4022	24.422	24.9408	24.7706	22.3032	22.59	21.2745	21.7908	22.9845	23.2879	0	22.0013	25.3238	0	20.9448	23.2025	22.4559	22.0199	22.8426	20.4211	0	24	23.6098	20.2875	23.9515	23.1694	21.8504	23.8145	23.2104	24.689	24.3135	21.7935	0	22.8444	23.6977	19.7334	20.1052	24.3999	23.1902	20.8426	23.5887
PRPSAP1	0	0	0	0	0	20.626	0	18.7734	0	0	19.9095	0	0	0	0	0	18.3664	0	0	0	0	0	0	0	19.4637	0	0	0	0	0	0	0	0	0	0	0	20.8759	19.3541	0	18.7752	0	0	19.8194	0	0	0	0	21.1462	19.7866
PRPSAP2	0	0	0	0	0	0	0	0	0	0	0	0	0	0	0	0	0	0	0	0	0	0	0	0	19.5066	0	0	0	0	0	0	0	0	0	0	0	21.1078	0	19.5918	20.6185	0	0	21.096	0	0	19.8277	0	21.1235	0
PRRC1	0	0	0	0	0	0	0	0	0	0	0	0	0	0	0	0	0	0	0	0	0	0	0	0	0	0	0	0	0	0	0	0	21.349	0	0	0	0	0	0	18.6421	0	0	0	0	0	0	0	21.1648	0
PRSS1	23.276	25.0321	24.516	24.2731	23.6292	24.2522	27.561	24.0839	25.5271	25.7393	23.9111	25.9333	22.8157	23.1654	24.8088	23.5646	25.323	26.253	26.0916	23.608	22.1903	22.0298	22.2247	0	0	0	0	0	0	0	0	0	0	0	0	0	0	0	0	0	0	0	0	21.5296	25.013	24.3834	0	0	23.6629
PRSS3	0	0	0	0	0	24.4104	0	0	0	0	0	0	0	0	0	0	0	0	0	0	0	0	0	0	0	0	0	0	0	0	0	0	0	0	0	0	0	0	0	0	0	0	0	24.7921	0	0	0	0	0
PRTN3	32.5627	28.593	31.0928	30.766	28.8605	30.8289	30.7538	30.6477	30.6161	29.0583	29.748	31.4093	28.5705	28.7821	29.6958	30.1584	30.7963	33.4688	30.5721	28.2287	30.8774	26.0567	27.055	30.7355	28.9299	28.8253	28.3549	27.0488	28.0124	27.4507	30.476	27.0411	29.5129	30.1558	31.2262	29.204	29.9351	29.9719	29.0402	28.6388	27.9259	28.8983	30.6158	25.4819	27.8314	29.867	28.5513	28.8164	30.71
PRXL2A	20.5254	21.3883	0	21.1533	20.9071	21.2044	22.1778	20.5743	21.1487	22.9442	23.5633	0	0	21.3743	22.2374	0	22.8604	24.0664	0	20.4685	21.9061	20.8473	0	22.9739	0	21.47	21.6419	21.628	19.9066	20.9701	22.6189	0	22.1349	0	22.9534	22.0928	21.9763	22.4279	0	21.7829	20.8026	23.436	22.0826	0	21.0452	22.4294	22.1248	21.124	21.1943
PSAP	25.5914	25.703	0	25.117	22.7841	24.4402	26.8538	26.1219	27.5151	25.6819	27.6464	25.7215	25.4544	24.7909	24.8934	24.9706	25.6228	28.2805	25.7789	24.3875	26.9457	23.9062	23.7368	26.5126	26.0168	27.1459	26.0768	23.7176	23.8517	24.9532	25.0976	0	22.586	23.6292	25.4123	24.7604	23.3868	25.6957	25.5986	25.1524	0	22.8573	26.8761	19.1166	23.0661	26.445	24.9872	25.62	25.0217
PSIP1	0	22.7923	0	0	0	0	20.7485	21.784	22.4517	22.731	23.9714	22.374	0	0	22.5617	21.975	21.0069	23.4116	23.136	21.1451	22.0282	19.6655	0	0	22.2136	0	20.5296	20.435	0	20.4308	21.3085	0	22.2234	0	0	21.678	21.9681	21.7658	21.4564	20.7828	0	0	0	0	20.8396	21.9673	21.115	22.4817	21.4947
PSMA1	25.2759	25.2769	24.3163	25.1234	24.1396	25.203	25.9227	25.3576	27.0732	26.2959	27.2444	25.8038	24.5969	23.7286	24.8793	26.9015	25.6188	28.0451	27.0169	24.0611	25.8963	22.8639	23.3571	25.672	24.7948	26.1125	24.8135	24.4208	24.9301	24.5877	24.6495	22.8472	26.9001	24.1396	25.6265	25.6015	24.8864	25.2273	24.8971	24.5264	24.6007	24.4113	27.3732	22.1915	23.6344	26.5645	24.8191	25.5924	24.8488
PSMA2	21.0603	23.208	23.3561	22.9227	22.2447	23.521	24.0268	23.6794	24.0444	24.5016	26.6062	24.0321	22.2778	22.3529	25.1327	24.5883	23.026	24.6018	24.01	22.2754	22.2896	21.3101	20.0774	21.6859	23.2956	23.8028	23.1731	22.0693	23.2628	22.5789	22.9285	22.7896	25.7215	23.2886	23.4225	22.6249	23.9365	23.1465	23.6162	22.0648	0	24.3624	25.6445	21.9838	22.1553	24.4243	23.062	24.1812	24.8033
PSMA3	0	23.27	22.9644	0	0	22.3669	22.6748	24.8902	24.9392	0	24.9463	0	22.708	0	23.0868	25.8187	23.2464	23.3783	23.8325	0	22.9036	22.717	0	24.212	25.073	24.3545	23.1174	0	0	0	25.4002	23.5055	24.4983	0	0	22.5633	0	22.861	24.636	22.1716	0	23.4892	24.6399	22.0375	0	23.4572	23.9651	0	22.0286
PSMA4	20.7179	22.5711	0	0	22.038	0	23.3043	25.0381	22.6453	0	24.5881	23.3691	23.1401	22.0195	23.2502	22.6975	23.2135	24.0981	0	23.1848	25.1922	21.5078	0	24.5349	23.5511	24.1402	22.5034	22.0381	0	23.9495	0	0	24.2389	22.4075	0	22.3816	22.0304	0	23.1752	22.9665	20.3428	0	24.3818	21.9983	0	25.2179	23.9677	23.1344	23.0293
PSMA5	25.0001	25.4697	29.5461	24.0372	27.8222	31.3036	26.7484	26.2832	26.5126	24.8159	26.8413	24.802	23.9732	26.0024	26.6421	26.5482	25.9532	26.783	26.4666	27.5644	26.9768	24.8022	29.0523	24.9707	27.1481	23.6655	22.8815	24.9343	23.0109	24.2415	24.0727	21.0097	24.4881	22.2491	21.6482	26.5043	25.524	24.1537	26.6091	28.0355	24.385	26.4322	26.3815	21.8001	25.5748	27.3209	24.0072	26.3695	24.115
PSMA6	22.123	23.8578	0	25.3738	23.0987	26.2367	25.4926	26.0998	24.4007	25.2576	26.3437	24.1295	25.1509	23.5295	26.5266	24.2257	24.4388	26.3994	24.2931	22.6632	25.7515	22.8683	23.2026	24.236	24.9835	24.9583	24.0102	23.9102	22.1915	24.6964	24.6303	24.7301	26.5483	22.2244	24.1361	23.1406	24.0442	24.3532	24.7584	25.1319	21.4326	25.4403	25.4189	22.3602	23.3808	24.5411	25.2663	25.3534	26.5218
PSMA7	0	0	0	22.8785	0	23.8972	23.0759	25.785	25.1652	23.8397	27.1783	27.4302	22.6617	0	25.2444	24.8776	22.9404	25.6111	24.0747	0	24.02	0	0	24.2549	25.1164	23.9416	0	0	0	23.5863	24.628	0	23.6392	0	0	23.4315	23.9185	23.4443	24.8155	23.8042	0	23.3684	23.7896	22.4678	0	28.3102	24.0066	24.5014	25.4441
PSMB10	21.5076	21.6277	0	23.6437	23.0773	24.8551	22.7978	23.0039	23.0189	23.6009	25.7394	25.1134	0	20.1846	23.1707	22.673	22.2323	25.7781	23.6677	24.9158	21.4806	20.4468	0	21.6497	23.2901	20.3059	22.1865	0	23.096	22.3836	22.7511	20.8565	23.4114	20.9721	21.9407	22.775	24.2702	23.0791	23.8222	20.7737	21.0707	23.1245	22.9723	0	0	23.9044	23.5209	22.5208	22.8142
PSMB2	23.0454	24.5695	24.4298	24.4935	23.9054	25.594	24.6769	24.6487	24.3697	24.5719	26.1739	25.4659	23.3937	22.2086	23.8215	24.4277	24.6082	25.7964	25.7071	22.9557	24.065	21.3754	22.6136	0	24.368	22.7194	21.9893	22.5245	21.3076	21.9363	22.583	21.116	23.0669	23.326	23.3348	23.1542	23.9322	23.68	23.6598	23.4608	22.1521	24.3001	24.1986	20.7492	23.1435	24.1526	23.279	23.4846	23.9177
PSMB3	21.6554	23.0127	24.4204	24.413	23.3551	22.7368	24.3942	24.3941	25.4689	25.7307	25.2284	24.7307	21.8709	22.5304	24.3576	23.5818	24.5531	26.3622	25.1461	22.8843	23.401	20.9671	20.8473	22.8895	23.9333	24.5003	23.1549	22.1848	21.6785	20.7764	22.602	22.5517	22.96	22.8673	23.0184	22.0143	23.5221	23.8831	23.8019	22.1718	21.8313	24.4493	25.69	21.3903	22.4616	24.1771	21.7694	23.2226	23.7403
PSMB6	0	0	0	0	0	0	0	0	0	0	0	0	0	0	0	0	0	0	0	0	0	0	0	0	0	0	0	0	0	0	0	0	0	0	0	0	0	0	0	0	24.6971	0	23.896	20.873	0	26.1724	0	0	0
PSMB8	23.902	0	0	0	0	23.6125	22.8671	25.0349	0	0	26.7921	23.3204	0	0	23.4139	0	22.8114	26.3564	24.5861	0	23.5806	0	0	22.3725	0	22.4874	24.1932	0	22.9929	0	22.1889	0	24.8249	0	0	23.8864	24.2968	22.9889	23.3406	22.3882	0	25.2141	23.0344	19.5781	0	22.5812	24.3525	23.2843	23.6355
PSMB9	0	0	0	0	0	0	0	0	0	0	25.0397	0	0	0	0	0	0	24.1942	0	0	20.7929	0	0	0	0	0	0	0	0	0	0	0	0	0	0	0	22.8482	0	0	0	0	0	0	0	0	0	0	0	0
PSMC1	0	22.2179	0	23.1507	0	24.7881	24.0768	24.0973	23.6478	24.1633	25.1361	0	22.7133	0	24.1368	23.5473	22.9496	25.2892	25.1605	0	24.5224	20.6447	22.6505	22.9886	21.9814	24.3041	0	21.9027	22.3582	22.0863	23.537	0	24.8474	21.8895	23.6259	24.0766	0	0	23.1311	23.3474	0	0	25.0293	19.72	0	25.9014	24.5138	24.9411	24.294
PSMC2	0	0	0	0	0	0	0	22.9276	0	0	0	0	0	0	0	0	0	0	0	0	0	0	0	23.0219	0	21.2481	0	0	0	0	0	0	23.5769	0	0	0	0	0	22.3644	21.255	0	0	22.749	0	0	23.1204	0	0	22.7179
PSMC3	22.1978	23.6525	23.3974	23.2263	22.6859	24.0206	24.5984	24.4462	23.6309	23.0506	25.2179	23.8402	22.8367	20.9314	23.0499	0	23.4816	25.321	24.5569	0	23.966	0	22.2797	24.3245	23.2113	22.4013	22.8874	22.5844	21.8797	21.7042	20.7009	0	23.108	0	22.9711	22.4201	21.9657	22.8632	23.6976	23.3055	22.8557	23.4911	23.3212	0	22.7338	23.7736	23.1316	23.5566	23.704
PSMC4	18.4494	0	21.2676	0	0	21.3199	19.7088	22.4269	23.264	0	23.7548	20.4386	0	22.183	23.0588	0	0	23.2216	0	0	23.1849	0	0	22.0996	22.1621	21.7223	0	0	0	22.6059	19.7802	0	23.1716	0	19.7473	0	0	22.5787	22.2117	21.8347	0	22.6594	22.7591	0	21.2323	22.419	23.6349	20.9645	24.0761
PSMC5	21.7514	22.1164	0	24.2346	22.8412	24.7964	23.6252	23.1079	23.6235	22.325	24.2343	24.511	21.3016	21.6005	23.826	23.7467	22.7137	24.3775	23.7029	20.6966	24.3041	21.4985	22.7952	23.0746	22.3044	22.3957	21.024	22.0785	22.4161	21.7733	23.183	21.3102	23.57	0	22.2898	22.186	21.4666	22.3092	22.8561	23.2903	22.1839	22.2188	23.82	0	21.03	24.1346	21.5607	24.1818	23.5812
PSMC6	19.7309	0	0	0	0	20.9274	21.4722	22.4857	20.3266	22.7919	23.5917	0	20.3924	19.7681	21.5281	0	0	0	0	0	20.6628	18.9851	0	20.9243	21.9725	20.0454	0	20.9903	21.636	22.284	20.3939	0	22.1808	0	0	22.2623	21.8514	21.5308	22.3952	19.6436	0	22.3527	20.7289	0	0	21.6908	21.1033	22.3341	22.4973
PSMD1	19.695	21.5176	23.3128	23.3307	22.2264	22.9582	21.6885	20.8548	23.2136	23.4324	24.1954	22.7248	20.6805	21.3027	21.8307	23.0743	21.0341	22.7894	22.5838	21.42	23.268	19.5682	20.3011	20.0434	21.6627	20.9851	20.177	20.4736	0	20.6677	21.6922	19.2179	22.2988	21.0038	20.8045	20.8124	22.9074	21.7346	22.216	0	19.8738	22.4731	23.9835	0	21.1342	0	20.8561	22.7391	0
PSMD11	0	21.0153	0	0	0	22.521	0	24.0005	22.6399	21.9795	26.463	23.2597	22.9195	0	22.395	23.7691	21.4425	24.7603	0	21.8274	24.6562	20.3714	0	22.4993	23.4074	21.1979	20.3604	21.5102	20.4731	22.7286	0	0	23.5454	0	21.5049	0	22.3345	21.2297	24.7266	23.1098	0	22.8026	22.6442	0	21.0901	21.5958	23.4858	22.9869	23.4432
PSMD12	0	0	0	0	0	0	0	22.3168	21.7892	21.2633	23.5444	21.6444	0	0	22.4341	21.9331	21.4222	23.0192	22.2935	0	22.2344	0	0	20.9695	21.5447	20.8099	0	20.7668	19.4905	21.8287	22.7886	0	22.808	0	21.0026	21.3756	22.4337	21.4427	21.3535	20.8654	19.6226	22.3738	22.4839	0	0	21.6565	22.3446	22.5498	22.7085
PSMD2	22.0797	21.5791	22.3112	22.0639	22.4775	23.0424	23.7752	22.8614	24.2258	24.0666	25.0731	23.6749	20.1901	20.8734	23.4389	23.295	23.318	25.5546	23.9678	19.4966	23.427	19.2834	20.599	21.4165	21.3062	22.4106	20.3779	20.5272	21.1173	20.5753	21.624	19.5692	23.6948	21.128	20.9813	21.9609	22.0794	22.6732	23.4588	22.9483	20.3581	23.3852	24.4234	0	20.5173	24.0808	21.4463	23.3893	23.3169
PSMD3	19.1397	19.9231	0	0	20.7876	0	22.5358	21.5652	22.3663	0	23.0532	23.0345	19.1215	20.6572	0	21.4995	21.34	23.0676	23.1079	0	22.6431	0	0	21.4463	20.3996	20.0766	17.8373	0	19.3607	0	20.6288	0	21.5614	0	20.2522	0	20.2717	20.5378	21.9901	21.7426	0	21.754	22.7545	0	0	21.9724	19.3907	22.8559	22.3353
PSMD5	20.0491	21.7519	22.7533	22.1841	22.7588	25.3588	22.1584	23.3201	24.5409	21.9809	24.6878	23.1596	20.0835	20.2826	23.4808	21.8216	21.7352	23.7114	23.4578	21.396	24.3619	0	23.2636	22.9518	24.0078	21.491	20.1447	21.19	22.084	21.8728	22.8551	0	23.2024	21.9533	21.7743	22.9561	22.4763	21.4957	25.1645	22.5478	20.5166	23.7912	24.5744	0	21.332	22.6624	21.485	22.2789	22.163
PSMD6	20.7225	22.6364	20.8066	24.4694	22.6946	23.9304	23.1837	23.2536	23.3111	21.7671	24.6903	23.594	22.0529	21.7493	22.1411	24.592	22.8924	24.2497	24.1308	21.489	24.7581	21.6858	0	22.3795	23.334	22.5917	0	21.3812	21.4782	22.0142	21.9558	0	24.0263	19.9723	0	21.9311	0	23.0496	23.2625	21.9489	21.9291	20.5386	21.2988	0	0	23.0717	22.5602	22.7347	23.7535
PSMD7	0	22.5144	22.6184	0	0	22.294	21.6146	22.2211	22.5313	22.3081	23.6714	23.6685	21.2345	19.4615	21.9025	0	21.1985	22.2179	23.4065	20.6558	21.6099	19.9203	19.4587	20.5262	0	0	19.6736	20.5674	0	21.1092	21.0899	0	22.3654	0	21.0508	21.6028	21.4603	20.4025	21.5682	20.3887	0	22.3636	22.7092	0	20.4658	23.0966	21.4491	22.6584	21.3537
PSMD8	0	0	0	0	0	0	0	23.072	0	23.3943	26.0442	0	0	0	0	22.8204	0	22.4218	0	0	21.8386	0	0	22.0675	0	21.3731	0	0	0	0	0	0	22.3302	0	0	0	0	19.2543	0	0	0	22.8835	0	0	0	0	22.2844	0	20.8305
PSME1	25.1877	26.461	23.2935	25.1181	24.6934	25.1579	25.7184	26.6607	25.7504	26.3698	29.01	27.8559	25.8183	24.574	27.0127	29.0132	25.6495	27.9144	27.0346	23.0367	26.3339	24.5339	19.5451	26.1097	26.0038	24.9193	25.8981	25.2294	25.372	24.6638	25.6028	20.5075	29.681	23.1981	25.5168	25.3061	25.1746	25.4636	26.5821	25.6006	23.0181	24.6925	25.233	21.0245	24.7005	26.4205	26.8951	27.1304	27.2188
PSME2	22.208	23.9092	24.1918	24.2392	25.239	25.3656	23.7824	25.3175	25.2978	24.8129	28.2059	26.1863	21.9501	22.0807	24.9452	24.7349	22.9884	25.8762	25.0685	23.0559	25.1686	21.9279	22.3238	23.9695	24.7033	22.4912	21.8339	23.9978	23.4441	22.7147	22.6847	21.3782	24.5761	21.8224	23.3923	22.493	24.7498	23.1819	24.665	24.322	22.0782	24.7385	25.1984	0	23.6556	25.8239	23.6604	24.7305	24.2375
PSMF1	0	0	0	0	0	0	0	0	0	0	0	0	0	0	0	0	0	0	0	0	0	0	0	22.4875	0	0	0	0	0	0	0	0	0	0	0	0	0	0	22.8949	0	0	0	0	0	0	23.2192	0	0	0
PSMG1	0	0	0	20.7175	0	0	20.3086	0	0	0	23.1336	0	0	0	0	20.244	0	21.4761	22.2249	0	0	0	0	0	0	0	0	0	0	20.5362	0	0	20.2603	0	0	0	0	20.5686	21.4912	0	0	0	21.8438	0	0	22.1374	20.0412	0	21.1637
PSPC1	0	0	0	0	0	0	20.1853	21.2144	0	0	0	0	0	0	20.885	0	0	23.7031	0	0	21.0699	0	0	0	0	0	0	0	0	0	0	0	21.1126	0	0	0	0	21.9129	21.5927	0	0	21.039	21.5067	0	0	0	0	0	0
PTBP1	23.1098	25.0235	24.1566	24.7484	24.3135	26.3315	24.9648	26.6004	25.7607	25.6303	27.4145	26.534	25.1737	22.9264	25.1907	25.1118	24.9523	26.2738	26.2314	22.2118	25.1428	21.9114	23.6197	25.7292	26.1703	24.1013	24.6412	24.1667	24.6755	25.6819	25.4659	23.0688	26.0546	24.2639	23.6434	24.2176	24.5856	24.7088	24.9169	25.1701	22.7099	26.5963	26.1155	0	23.9083	25.8025	25.8134	25.958	25.3347
PTGDS	0	0	0	0	0	25.584	0	0	0	0	0	0	0	0	0	0	0	0	0	22.824	0	0	0	0	0	0	0	0	0	0	0	0	0	0	0	0	0	0	0	0	0	0	0	0	0	0	0	0	0
PTGES3	25.6435	28.1828	26.7938	26.9483	27.917	26.9208	27.5718	24.8027	25.6616	27.6944	26.988	28.0577	25.6718	24.8246	28.8174	29.3108	26.3856	0	28.7878	24.0117	0	24.337	23.6315	0	21.9723	0	26.5377	25.9403	22.5602	0	0	27.6315	0	0	27.6164	0	0	24.8799	25.1131	21.9645	0	26.3644	0	0	27.0574	0	25.5452	0	28.5366
PTGIS	17.9382	20.6499	22.973	24.6084	21.281	23.237	20.8394	20.2588	20.8962	23.7102	22.3224	21.857	19.0431	20.2438	22.3064	21.0203	21.0241	22.3092	22.3641	22.6939	22.5968	17.9689	21.4035	0	19.8098	18.5463	19.54	19.8497	22.0099	20.1555	19.7957	19.0839	19.6629	0	21.4002	19.9468	22.2157	22.6861	19.5804	0	20.4776	21.1836	19.674	0	21.0163	21.1845	19.5002	21.7611	20.9588
PTMA	24.698	25.675	0	0	0	0	0	26.7762	26.054	0	26.2529	24.2572	24.295	0	0	25.6068	25.0359	0	0	0	25.3471	23.363	0	28.6477	25.8609	25.3876	27.2758	0	0	0	24.1097	0	26.4143	0	0	26.9697	0	26.7478	27.2978	26.392	0	0	26.1738	19.9332	0	27.234	25.7246	25.2778	26.3064
PTPA	0	21.8561	0	0	0	0	21.8374	22.15	0	23.4898	24.8039	0	21.4748	20.9904	22.8184	0	0	23.7128	22.6884	0	22.751	20.281	21.1739	22.2598	22.4766	21.4039	21.7996	21.4818	21.2725	21.924	21.4108	0	23.0816	0	0	21.0614	21.7819	22.1296	22.0131	21.5967	0	21.8384	0	0	0	0	21.409	22.6536	21.7227
PTPN6	19.618	22.7821	22.501	22.5866	20.1091	24.4172	24.7981	23.7449	22.893	25.0341	27.6917	23.7751	22.6627	0	22.5451	22.5768	22.7333	25.0939	23.866	0	22.7966	0	0	22.4823	23.2038	21.8438	21.1885	0	19.3251	23.9239	22.8104	20.8033	22.2753	21.0031	20.6473	21.56	21.3804	23.8513	22.3666	22.5589	19.1991	20.8826	22.6198	0	21.0637	23.5503	23.1683	23.3062	24.4192
PTPRB	0	22.0544	31.3924	27.6338	25.3732	0	0	0	26.3891	24.5284	0	26.87	0	21.8812	23.5196	27.1134	0	22.927	28.6023	0	21.6479	0	25.4234	0	21.9961	20.9891	21.4753	22.27	0	21.6895	21.7824	0	21.0709	26.2394	23.1722	0	0	0	0	0	25.0503	0	22.7661	0	0	0	21.8565	24.2437	22.4844
[truncated: 533 more rows]
[truncated: 19 more columns]

## Sheet: UP IN MGUS_CTRLS
IGKV2D-28
IGKV3-20
IGKV3-11
IGHV3-7
COL4A2
IGLV1-47
SMC6
TIMP3
ANGPTL5
HSPB6
MYOC
PRG4
S100A10
COL5A3
IGKV4-1
CILP2
LCN1
PCOLCE2
DMBT1
MFAP4
PLTP
KRT6B
FHL1
CPB2
SERPINA5
GGCT
MYADM
[truncated: 27 more rows]

## Sheet: DOWN IN MGUS_CTRLS
APP
[truncated: 105 more rows]
